# Supplementary material for: PSAURON: a tool for assessing protein annotation across a broad range of species
Source: NAR Genom Bioinform. 2025 Jan 7;7(1):lqae189. doi: 10.1093/nargab/lqae189 (PMC11704789; doi:10.1093/nargab/lqae189)
Supplement: lqae189_Supplemental_Files [file lqae189_supplemental_files.zip]

Archive with 4 entries (4 files):
- Supplementary Legends.docx
- TableS1.csv
- TableS2.csv
- TableS3.csv
