# Supplementary material for: PSAURON: a tool for assessing protein annotation across a broad range of species
Source: NAR Genom Bioinform. 2025 Jan 7;7(1):lqae189. doi: 10.1093/nargab/lqae189 (PMC11704789; doi:10.1093/nargab/lqae189)
Supplement: lqae189_Supplemental_Files [file lqae189_supplemental_files.zip › TableS2.csv]

psauron -i MANE.GRCh38.v1.3.refseq_protein.faa -p -m 0 -o MANE.GRCh38.v1.3.refseq_protein.csv
psauron score: 97.6
description	psauron_is_protein	in-frame_score
NP_000005.3 alpha-2-macroglobulin isoform a precursor [Homo sapiens]	TRUE	0.97863
NP_000006.2 arylamine N-acetyltransferase 2 [Homo sapiens]	TRUE	0.98533
NP_000007.1 medium-chain specific acyl-CoA dehydrogenase mitochondrial isoform a precursor [Homo sapiens]	TRUE	0.99846
NP_000008.1 short-chain specific acyl-CoA dehydrogenase mitochondrial isoform 1 precursor [Homo sapiens]	TRUE	0.97976
NP_000009.1 very long-chain specific acyl-CoA dehydrogenase mitochondrial isoform 1 precursor [Homo sapiens]	TRUE	0.99103
NP_000010.1 acetyl-CoA acetyltransferase mitochondrial isoform b precursor [Homo sapiens]	TRUE	0.99626
NP_000011.2 serine/threonine-protein kinase receptor R3 isoform 1 precursor [Homo sapiens]	TRUE	0.96974
NP_000012.1 presenilin-1 isoform I-467 [Homo sapiens]	TRUE	0.99533
NP_000013.2 adenosine deaminase isoform 1 [Homo sapiens]	TRUE	0.99847
NP_000014.1 alpha-sarcoglycan isoform 1 precursor [Homo sapiens]	TRUE	0.96379
NP_000015.2 beta-2 adrenergic receptor [Homo sapiens]	TRUE	0.95296
NP_000016.1 beta-3 adrenergic receptor [Homo sapiens]	TRUE	0.88236
NP_000017.1 adenylosuccinate lyase isoform a [Homo sapiens]	TRUE	0.9905
NP_000018.2 N(4)-(beta-N-acetylglucosaminyl)-L-asparaginase isoform 1 preproprotein [Homo sapiens]	TRUE	0.99086
NP_000021.1 alanine--glyoxylate aminotransferase [Homo sapiens]	TRUE	0.98228
NP_000022.3 delta-aminolevulinic acid dehydratase isoform b [Homo sapiens]	TRUE	0.99603
NP_000023.2 5-aminolevulinate synthase erythroid-specific mitochondrial isoform a precursor [Homo sapiens]	TRUE	0.9906
NP_000024.2 ATP-binding cassette sub-family D member 1 [Homo sapiens]	TRUE	0.99079
NP_000026.2 fructose-bisphosphate aldolase B [Homo sapiens]	TRUE	0.98855
NP_000027.3 AMP deaminase 1 isoform 1 [Homo sapiens]	TRUE	0.99588
NP_000028.3 ankyrin-1 isoform 3 [Homo sapiens]	TRUE	0.98948
NP_000029.2 adenomatous polyposis coli protein isoform b [Homo sapiens]	TRUE	0.99691
NP_000030.1 apolipoprotein A-I isoform 1 preproprotein [Homo sapiens]	TRUE	0.99999
NP_000031.1 apolipoprotein C-III precursor [Homo sapiens]	TRUE	0.99885
NP_000032.1 apolipoprotein E isoform b precursor [Homo sapiens]	TRUE	0.99985
NP_000033.2 beta-2-glycoprotein 1 precursor [Homo sapiens]	TRUE	0.99571
NP_000034.1 tumor necrosis factor receptor superfamily member 6 isoform 1 precursor [Homo sapiens]	TRUE	0.99731
NP_000035.2 androgen receptor isoform 1 [Homo sapiens]	TRUE	0.98276
NP_000036.2 arginase-1 isoform 2 [Homo sapiens]	TRUE	0.9984
NP_000037.2 arylsulfatase B isoform 1 precursor [Homo sapiens]	TRUE	0.98461
NP_000038.2 arylsulfatase L isoform 2 precursor [Homo sapiens]	TRUE	0.91666
NP_000039.2 argininosuccinate lyase isoform 1 [Homo sapiens]	TRUE	0.98912
NP_000040.1 aspartoacylase [Homo sapiens]	TRUE	0.9993
NP_000042.3 serine-protein kinase ATM isoform a [Homo sapiens]	TRUE	0.97905
NP_000043.4 copper-transporting ATPase 1 isoform 1 [Homo sapiens]	TRUE	0.99189
NP_000044.2 copper-transporting ATPase 2 isoform a [Homo sapiens]	TRUE	0.98865
NP_000045.1 vasopressin V2 receptor isoform 1 [Homo sapiens]	TRUE	0.94699
NP_000046.1 cholinesterase precursor [Homo sapiens]	TRUE	0.98912
NP_000048.1 recQ-like DNA helicase BLM isoform 1 [Homo sapiens]	TRUE	0.99619
NP_000050.3 breast cancer type 2 susceptibility protein isoform 1 [Homo sapiens]	TRUE	0.99305
NP_000052.1 tyrosine-protein kinase BTK isoform 1 [Homo sapiens]	TRUE	0.9978
NP_000053.2 plasma protease C1 inhibitor precursor [Homo sapiens]	TRUE	0.96419
NP_000054.2 complement C2 isoform 1 preproprotein [Homo sapiens]	TRUE	0.973
NP_000055.2 complement C3 preproprotein [Homo sapiens]	TRUE	0.99447
NP_000056.2 complement component C6 precursor [Homo sapiens]	TRUE	0.97797
NP_000057.3 complement component C8 beta chain isoform 1 preproprotein [Homo sapiens]	TRUE	0.99495
NP_000058.1 carbonic anhydrase 2 isoform 1 [Homo sapiens]	TRUE	0.97985
NP_000060.2 voltage-dependent L-type calcium channel subunit alpha-1S [Homo sapiens]	TRUE	0.99225
NP_000061.1 calpain-3 isoform a [Homo sapiens]	TRUE	0.99747
NP_000062.1 cystathionine beta-synthase isoform 1 [Homo sapiens]	TRUE	0.9964
NP_000064.1 T-cell surface glycoprotein CD3 gamma chain precursor [Homo sapiens]	TRUE	0.99872
NP_000065.1 CD40 ligand [Homo sapiens]	TRUE	0.9961
NP_000066.1 cyclin-dependent kinase 4 [Homo sapiens]	TRUE	0.99754
NP_000068.1 cyclin-dependent kinase inhibitor 2A isoform p16INK4a [Homo sapiens]	TRUE	0.93067
NP_000069.2 cholesteryl ester transfer protein isoform 1 precursor [Homo sapiens]	TRUE	0.97998
NP_000070.1 acetylcholine receptor subunit alpha isoform b precursor [Homo sapiens]	TRUE	0.99194
NP_000071.1 acetylcholine receptor subunit epsilon precursor [Homo sapiens]	TRUE	0.98865
NP_000072.2 lysosomal-trafficking regulator [Homo sapiens]	TRUE	0.95631
NP_000073.1 DNA excision repair protein ERCC-8 isoform 1 [Homo sapiens]	TRUE	0.9791
NP_000074.3 chloride channel protein 1 [Homo sapiens]	TRUE	0.98121
NP_000076.2 chloride channel protein ClC-Kb isoform 1 [Homo sapiens]	TRUE	0.97332
NP_000079.2 collagen alpha-1(I) chain preproprotein [Homo sapiens]	TRUE	0.99801
NP_000080.2 collagen alpha-2(I) chain precursor [Homo sapiens]	TRUE	0.99742
NP_000081.2 collagen alpha-1(III) chain preproprotein [Homo sapiens]	TRUE	0.99841
NP_000082.2 collagen alpha-3(IV) chain precursor [Homo sapiens]	TRUE	0.99355
NP_000083.3 collagen alpha-4(IV) chain precursor [Homo sapiens]	TRUE	0.98989
NP_000084.3 collagen alpha-1(V) chain isoform 1 preproprotein [Homo sapiens]	TRUE	0.99864
NP_000085.1 collagen alpha-1(VII) chain precursor [Homo sapiens]	TRUE	0.97983
NP_000086.2 cartilage oligomeric matrix protein precursor [Homo sapiens]	TRUE	0.97504
NP_000087.2 ceruloplasmin precursor [Homo sapiens]	TRUE	0.9958
NP_000088.3 oxygen-dependent coproporphyrinogen-III oxidase mitochondrial precursor [Homo sapiens]	TRUE	0.99602
NP_000089.1 carnitine O-palmitoyltransferase 2 mitochondrial isoform 1 precursor [Homo sapiens]	TRUE	0.99521
NP_000090.1 cystatin-C precursor [Homo sapiens]	TRUE	0.99653
NP_000091.1 cystatin-B [Homo sapiens]	TRUE	0.9867
NP_000092.2 cytochrome b-245 light chain [Homo sapiens]	TRUE	0.99979
NP_000093.1 steroid 17-alpha-hydroxylase/1720 lyase precursor [Homo sapiens]	TRUE	0.99704
NP_000094.2 aromatase [Homo sapiens]	TRUE	0.99719
NP_000095.2 cytochrome P450 1B1 [Homo sapiens]	TRUE	0.9781
NP_000097.3 cytochrome P450 2D6 isoform 1 [Homo sapiens]	TRUE	0.98815
NP_000098.1 DNA damage-binding protein 2 isoform WT [Homo sapiens]	TRUE	0.93391
NP_000099.2 dihydrolipoyl dehydrogenase mitochondrial isoform 1 precursor [Homo sapiens]	TRUE	0.99783
NP_000101.2 dihydropyrimidine dehydrogenase [NADP(+)] isoform 1 [Homo sapiens]	TRUE	0.99334
NP_000102.1 chloride anion exchanger [Homo sapiens]	TRUE	0.99542
NP_000103.2 sulfate transporter [Homo sapiens]	TRUE	0.97789
NP_000104.1 torsin-1A precursor [Homo sapiens]	TRUE	0.99876
NP_000107.1 tafazzin isoform 1 [Homo sapiens]	TRUE	0.8834
NP_000108.1 emerin [Homo sapiens]	TRUE	0.99852
NP_000112.1 erythropoietin receptor precursor [Homo sapiens]	TRUE	0.91453
NP_000113.1 general transcription and DNA repair factor IIH helicase subunit XPB isoform a [Homo sapiens]	TRUE	0.99503
NP_000114.3 DNA excision repair protein ERCC-5 [Homo sapiens]	TRUE	0.99769
NP_000115.1 DNA excision repair protein ERCC-6 isoform 2 [Homo sapiens]	TRUE	0.99086
NP_000116.2 estrogen receptor isoform 1 [Homo sapiens]	TRUE	0.98363
NP_000117.1 electron transfer flavoprotein subunit alpha mitochondrial isoform a [Homo sapiens]	TRUE	0.99553
NP_000118.2 exostosin-1 [Homo sapiens]	TRUE	0.96495
NP_000119.1 coagulation factor XI isoform 1 preproprotein [Homo sapiens]	TRUE	0.78784
NP_000120.2 coagulation factor XIII A chain [Homo sapiens]	TRUE	0.99546
NP_000121.2 coagulation factor V preproprotein [Homo sapiens]	TRUE	0.99461
NP_000123.1 coagulation factor VIII isoform a preproprotein [Homo sapiens]	TRUE	0.97716
NP_000124.1 coagulation factor IX isoform 1 preproprotein [Homo sapiens]	TRUE	0.99688
NP_000125.2 fatty acid-binding protein intestinal [Homo sapiens]	TRUE	0.99988
NP_000126.2 Fanconi anemia group A protein isoform a [Homo sapiens]	TRUE	0.9029
NP_000127.2 Fanconi anemia group C protein isoform a [Homo sapiens]	TRUE	0.9746
NP_000128.1 fumarylacetoacetase [Homo sapiens]	TRUE	0.99224
NP_000129.3 fibrillin-1 isoform a preproprotein [Homo sapiens]	TRUE	0.99753
NP_000130.1 high affinity immunoglobulin epsilon receptor subunit beta isoform 1 [Homo sapiens]	TRUE	0.78861
NP_000131.2 ferrochelatase mitochondrial isoform b precursor [Homo sapiens]	TRUE	0.99057
NP_000132.3 fibroblast growth factor receptor 2 isoform 1 precursor [Homo sapiens]	TRUE	0.99796
NP_000133.1 fibroblast growth factor receptor 3 isoform 1 precursor [Homo sapiens]	TRUE	0.99409
NP_000134.2 fumarate hydratase mitochondrial [Homo sapiens]	TRUE	0.99613
NP_000135.2 frataxin mitochondrial isoform 1 preproprotein [Homo sapiens]	TRUE	0.99966
NP_000136.2 follicle-stimulating hormone receptor isoform 1 precursor [Homo sapiens]	TRUE	0.98085
NP_000137.2 ferritin light chain [Homo sapiens]	TRUE	0.99998
NP_000138.2 tissue alpha-L-fucosidase precursor [Homo sapiens]	TRUE	0.99558
NP_000141.1 4-galactosyl-N-acetylglucosaminide 3-alpha-L-fucosyltransferase FUT6 isoform 1 [Homo sapiens]	TRUE	0.95369
NP_000142.2 glucose-6-phosphatase catalytic subunit 1 isoform 1 [Homo sapiens]	TRUE	0.87566
NP_000143.2 lysosomal alpha-glucosidase preproprotein [Homo sapiens]	TRUE	0.98061
NP_000144.2 galactocerebrosidase isoform a precursor [Homo sapiens]	TRUE	0.99554
NP_000145.1 galactokinase [Homo sapiens]	TRUE	0.99742
NP_000146.2 galactose-1-phosphate uridylyltransferase isoform 1 [Homo sapiens]	TRUE	0.93059
NP_000147.1 guanidinoacetate N-methyltransferase isoform a [Homo sapiens]	TRUE	0.99945
NP_000148.2 lysosomal acid glucosylceramidase isoform 1 precursor [Homo sapiens]	TRUE	0.98007
NP_000149.4 14-alpha-glucan-branching enzyme [Homo sapiens]	TRUE	0.99693
NP_000150.1 glutaryl-CoA dehydrogenase mitochondrial isoform a precursor [Homo sapiens]	TRUE	0.99157
NP_000151.1 glucagon receptor precursor [Homo sapiens]	TRUE	0.94308
NP_000152.1 GTP cyclohydrolase 1 isoform 1 [Homo sapiens]	TRUE	0.99842
NP_000153.1 hexokinase-4 isoform 1 [Homo sapiens]	TRUE	0.99754
NP_000154.1 growth hormone receptor isoform 1 precursor [Homo sapiens]	TRUE	0.98958
NP_000155.1 gastric inhibitory polypeptide receptor isoform 1 precursor [Homo sapiens]	TRUE	0.82625
NP_000156.1 gap junction alpha-1 protein [Homo sapiens]	TRUE	0.99263
NP_000157.1 gap junction beta-1 protein [Homo sapiens]	TRUE	0.98954
NP_000159.3 transcriptional activator GLI3 [Homo sapiens]	TRUE	0.9943
NP_000160.1 alpha-galactosidase A isoform b precursor [Homo sapiens]	TRUE	0.99587
NP_000161.2 glycine dehydrogenase (decarboxylating) mitochondrial precursor [Homo sapiens]	TRUE	0.99131
NP_000162.2 glycine receptor subunit alpha-1 isoform 2 precursor [Homo sapiens]	TRUE	0.99471
NP_000164.5 platelet glycoprotein Ib alpha chain precursor [Homo sapiens]	TRUE	0.97588
NP_000165.1 platelet glycoprotein IX precursor [Homo sapiens]	FALSE	0.41724
NP_000166.2 glucose-6-phosphate isomerase isoform 2 [Homo sapiens]	TRUE	0.99377
NP_000167.1 glucocorticoid receptor isoform alpha [Homo sapiens]	TRUE	0.99535
NP_000169.1 glutathione synthetase [Homo sapiens]	TRUE	0.9985
NP_000170.1 DNA mismatch repair protein Msh6 isoform 1 [Homo sapiens]	TRUE	0.99554
NP_000171.1 retinal guanylyl cyclase 1 [Homo sapiens]	TRUE	0.97642
NP_000172.2 beta-glucuronidase isoform 1 precursor [Homo sapiens]	TRUE	0.99218
NP_000173.2 trifunctional enzyme subunit alpha mitochondrial precursor [Homo sapiens]	TRUE	0.99745
NP_000174.1 trifunctional enzyme subunit beta mitochondrial isoform 1 precursor [Homo sapiens]	TRUE	0.99758
NP_000175.1 hemoglobin subunit gamma-2 [Homo sapiens]	TRUE	0.99969
NP_000176.2 heparin cofactor 2 precursor [Homo sapiens]	TRUE	0.98353
NP_000177.2 complement factor H isoform a precursor [Homo sapiens]	TRUE	0.99126
NP_000178.2 homogentisate 12-dioxygenase [Homo sapiens]	TRUE	0.99164
NP_000179.2 hexokinase-1 isoform HKI [Homo sapiens]	TRUE	0.99588
NP_000180.2 hexokinase-2 isoform 1 [Homo sapiens]	TRUE	0.99432
NP_000181.2 porphobilinogen deaminase isoform 1 [Homo sapiens]	TRUE	0.98695
NP_000182.2 hydroxymethylglutaryl-CoA lyase mitochondrial isoform 1 precursor [Homo sapiens]	TRUE	0.99866
NP_000184.1 sonic hedgehog protein isoform 1 preproprotein [Homo sapiens]	TRUE	0.99331
NP_000185.1 hypoxanthine-guanine phosphoribosyltransferase [Homo sapiens]	TRUE	0.99993
NP_000186.2 BLOC-3 complex member HPS1 isoform a [Homo sapiens]	TRUE	0.97061
NP_000187.3 11-beta-hydroxysteroid dehydrogenase type 2 [Homo sapiens]	TRUE	0.91254
NP_000188.1 17-beta-hydroxysteroid dehydrogenase type 3 [Homo sapiens]	TRUE	0.99565
NP_000189.1 3 beta-hydroxysteroid dehydrogenase/Delta 5--_4-isomerase type 2 [Homo sapiens]	TRUE	0.99831
NP_000190.1 N-sulphoglucosamine sulphohydrolase isoform 1 precursor [Homo sapiens]	TRUE	0.96328
NP_000191.1 histatin-3 precursor [Homo sapiens]	TRUE	0.86796
NP_000192.2 intercellular adhesion molecule 1 precursor [Homo sapiens]	TRUE	0.98877
NP_000193.1 iduronate 2-sulfatase isoform a preproprotein [Homo sapiens]	TRUE	0.99512
NP_000194.2 alpha-L-iduronidase isoform a precursor [Homo sapiens]	TRUE	0.97702
NP_000195.3 complement factor I isoform 2 preproprotein [Homo sapiens]	TRUE	0.99481
NP_000197.1 cytokine receptor common subunit gamma precursor [Homo sapiens]	TRUE	0.89745
NP_000198.1 insulin preproprotein [Homo sapiens]	TRUE	0.74182
NP_000199.2 insulin receptor isoform Long preproprotein [Homo sapiens]	TRUE	0.99253
NP_000200.1 pancreas/duodenum homeobox protein 1 [Homo sapiens]	TRUE	0.98347
NP_000201.2 integrin alpha-6 isoform b preproprotein [Homo sapiens]	TRUE	0.99142
NP_000202.3 integrin beta-2 isoform 1 precursor [Homo sapiens]	TRUE	0.99651
NP_000203.2 integrin beta-3 precursor [Homo sapiens]	TRUE	0.998
NP_000204.3 integrin beta-4 isoform 1 precursor [Homo sapiens]	TRUE	0.99338
NP_000205.1 protein jagged-1 precursor [Homo sapiens]	TRUE	0.99801
NP_000206.2 tyrosine-protein kinase JAK3 [Homo sapiens]	TRUE	0.9631
NP_000207.2 anosmin-1 precursor [Homo sapiens]	TRUE	0.85501
NP_000208.2 potassium voltage-gated channel subfamily A member 1 [Homo sapiens]	TRUE	0.99607
NP_000209.2 potassium voltage-gated channel subfamily KQT member 1 isoform 1 [Homo sapiens]	TRUE	0.99087
NP_000210.2 potassium voltage-gated channel subfamily E member 1 [Homo sapiens]	TRUE	0.99962
NP_000213.1 mast/stem cell growth factor receptor Kit isoform 1 precursor [Homo sapiens]	TRUE	0.9974
NP_000214.1 keratin type I cytoskeletal 12 [Homo sapiens]	TRUE	0.9996
NP_000215.1 keratin type I cytoskeletal 18 [Homo sapiens]	TRUE	0.99982
NP_000217.2 keratin type I cytoskeletal 9 [Homo sapiens]	TRUE	0.99949
NP_000218.3 laminin subunit alpha-3 isoform 2 precursor [Homo sapiens]	TRUE	0.9947
NP_000219.2 laminin subunit beta-3 precursor [Homo sapiens]	TRUE	0.98532
NP_000220.1 phosphatidylcholine-sterol acyltransferase precursor [Homo sapiens]	TRUE	0.99316
NP_000221.1 leptin precursor [Homo sapiens]	TRUE	0.95378
NP_000222.2 gamma-sarcoglycan isoform 1 [Homo sapiens]	TRUE	0.98976
NP_000223.1 beta-sarcoglycan [Homo sapiens]	TRUE	0.99325
NP_000224.2 lutropin-choriogonadotropic hormone receptor precursor [Homo sapiens]	TRUE	0.97201
NP_000225.1 DNA ligase 1 isoform 1 [Homo sapiens]	TRUE	0.99857
NP_000226.2 lysosomal acid lipase/cholesteryl ester hydrolase isoform 1 precursor [Homo sapiens]	TRUE	0.99279
NP_000227.2 hepatic triacylglycerol lipase precursor [Homo sapiens]	TRUE	0.67658
NP_000228.1 lipoprotein lipase precursor [Homo sapiens]	TRUE	0.97943
NP_000229.1 potassium voltage-gated channel subfamily H member 2 isoform a [Homo sapiens]	TRUE	0.97968
NP_000230.1 lysozyme C precursor [Homo sapiens]	TRUE	0.83193
NP_000231.1 amine oxidase [flavin-containing] A isoform 1 [Homo sapiens]	TRUE	0.99773
NP_000234.1 pyrin isoform 1 [Homo sapiens]	TRUE	0.97461
NP_000236.2 hepatocyte growth factor receptor isoform b preproprotein [Homo sapiens]	TRUE	0.984
NP_000237.2 MHC class II transactivator isoform 2 [Homo sapiens]	TRUE	0.99305
NP_000239.1 microphthalmia-associated transcription factor isoform 4 [Homo sapiens]	TRUE	0.99924
NP_000240.1 DNA mismatch repair protein Mlh1 isoform 1 [Homo sapiens]	TRUE	0.99627
NP_000241.1 myeloperoxidase precursor [Homo sapiens]	TRUE	0.99242
NP_000242.1 DNA mismatch repair protein Msh2 isoform 1 [Homo sapiens]	TRUE	0.99836
NP_000243.1 myotubularin isoform 1 [Homo sapiens]	TRUE	0.97641
NP_000245.2 methionine synthase isoform 1 [Homo sapiens]	TRUE	0.99841
NP_000246.2 methylmalonyl-CoA mutase mitochondrial precursor [Homo sapiens]	TRUE	0.99839
NP_000247.2 myosin-binding protein C cardiac-type [Homo sapiens]	TRUE	0.99554
NP_000248.2 myosin-7 [Homo sapiens]	TRUE	0.99931
NP_000249.1 myosin light chain 3 isoform 1 [Homo sapiens]	TRUE	0.99999
NP_000251.3 unconventional myosin-VIIa isoform 1 [Homo sapiens]	TRUE	0.9917
NP_000252.1 myocilin precursor [Homo sapiens]	TRUE	0.99678
NP_000253.1 alpha-N-acetylgalactosaminidase precursor [Homo sapiens]	TRUE	0.99376
NP_000254.2 alpha-N-acetylglucosaminidase precursor [Homo sapiens]	TRUE	0.97687
NP_000255.2 protein patched homolog 1 isoform L [Homo sapiens]	TRUE	0.98737
NP_000256.4 neutrophil cytosol factor 1 [Homo sapiens]	TRUE	0.99262
NP_000257.1 norrin precursor [Homo sapiens]	FALSE	0.07298
NP_000259.1 merlin isoform 1 [Homo sapiens]	TRUE	0.99927
NP_000260.1 nucleoside diphosphate kinase A isoform b [Homo sapiens]	TRUE	0.99961
NP_000261.2 purine nucleoside phosphorylase [Homo sapiens]	TRUE	0.99474
NP_000262.2 NPC intracellular cholesterol transporter 1 precursor [Homo sapiens]	TRUE	0.98927
NP_000264.2 G-protein coupled receptor 143 [Homo sapiens]	TRUE	0.8949
NP_000265.1 ornithine aminotransferase mitochondrial isoform 1 precursor [Homo sapiens]	TRUE	0.99867
NP_000266.2 P protein isoform 1 [Homo sapiens]	TRUE	0.9766
NP_000267.2 inositol polyphosphate 5-phosphatase OCRL isoform a [Homo sapiens]	TRUE	0.99144
NP_000268.1 phenylalanine-4-hydroxylase [Homo sapiens]	TRUE	0.99772
NP_000269.3 paired box protein Pax-2 isoform b [Homo sapiens]	TRUE	0.99932
NP_000272.1 pterin-4-alpha-carbinolamine dehydratase isoform 1 [Homo sapiens]	TRUE	0.99919
NP_000273.2 propionyl-CoA carboxylase alpha chain mitochondrial isoform a precursor [Homo sapiens]	TRUE	0.99708
NP_000274.3 rod cGMP-specific 3'5'-cyclic phosphodiesterase subunit beta isoform 1 [Homo sapiens]	TRUE	0.99585
NP_000275.1 pyruvate dehydrogenase E1 component subunit alpha somatic form mitochondrial isoform 1 precursor [Homo sapiens]	TRUE	0.99881
NP_000276.2 xaa-Pro dipeptidase isoform 1 [Homo sapiens]	TRUE	0.99126
NP_000277.1 peroxisome assembly protein 12 [Homo sapiens]	TRUE	0.95086
NP_000278.3 peroxisome biogenesis factor 6 isoform 1 [Homo sapiens]	TRUE	0.91186
NP_000279.1 peroxisomal biogenesis factor 7 isoform 1 [Homo sapiens]	TRUE	0.97869
NP_000280.1 ATP-dependent 6-phosphofructokinase muscle type isoform 2 [Homo sapiens]	TRUE	0.99666
NP_000281.2 phosphoglycerate mutase 2 [Homo sapiens]	TRUE	0.99935
NP_000282.1 phosphoglycerate kinase 1 [Homo sapiens]	TRUE	0.99914
NP_000283.1 phosphorylase b kinase regulatory subunit alpha liver isoform [Homo sapiens]	TRUE	0.98323
NP_000284.1 phosphorylase b kinase regulatory subunit beta isoform a [Homo sapiens]	TRUE	0.97672
NP_000285.1 phosphorylase b kinase gamma catalytic chain liver/testis isoform isoform 1 [Homo sapiens]	TRUE	0.99596
NP_000286.3 alpha-1-antitrypsin precursor [Homo sapiens]	TRUE	0.99908
NP_000288.1 polycystin-2 [Homo sapiens]	TRUE	0.98661
NP_000289.1 pyruvate kinase PKLR isoform 1 [Homo sapiens]	TRUE	0.98295
NP_000292.1 plasminogen isoform 1 precursor [Homo sapiens]	TRUE	0.95526
NP_000293.2 procollagen-lysine2-oxoglutarate 5-dioxygenase 1 isoform 2 precursor [Homo sapiens]	TRUE	0.99487
NP_000294.1 phosphomannomutase 2 [Homo sapiens]	TRUE	0.9993
NP_000295.1 peripheral myelin protein 22 isoform 1 [Homo sapiens]	TRUE	0.97526
NP_000296.2 serum paraoxonase/arylesterase 2 isoform 1 [Homo sapiens]	TRUE	0.999
NP_000297.1 pituitary-specific positive transcription factor 1 isoform alpha [Homo sapiens]	TRUE	0.99763
NP_000298.3 POU domain class 3 transcription factor 4 [Homo sapiens]	TRUE	0.98897
NP_000299.3 lysosomal protective protein isoform b preproprotein [Homo sapiens]	TRUE	0.98875
NP_000301.1 palmitoyl-protein thioesterase 1 isoform 1 precursor [Homo sapiens]	TRUE	0.99646
NP_000302.1 major prion protein preproprotein Prp precursor [Homo sapiens]	TRUE	0.9995
NP_000303.1 vitamin K-dependent protein C isoform 10 preproprotein [Homo sapiens]	TRUE	0.98992
NP_000304.2 vitamin K-dependent protein S isoform 2 preproprotein [Homo sapiens]	TRUE	0.9987
NP_000305.3 phosphatidylinositol 345-trisphosphate 3-phosphatase and dual-specificity protein phosphatase PTEN isoform PTEN [Homo sapiens]	TRUE	0.99537
NP_000306.1 parathyroid hormone isoform 1 preproprotein [Homo sapiens]	TRUE	0.98577
NP_000307.1 parathyroid hormone/parathyroid hormone-related peptide receptor precursor [Homo sapiens]	TRUE	0.99098
NP_000308.1 6-pyruvoyl tetrahydrobiopterin synthase [Homo sapiens]	TRUE	0.99968
NP_000309.2 peroxisome biogenesis factor 2 [Homo sapiens]	FALSE	0.49235
NP_000311.2 dihydropteridine reductase isoform 1 [Homo sapiens]	TRUE	0.96489
NP_000312.2 retinoblastoma-associated protein isoform 1 [Homo sapiens]	TRUE	0.98885
NP_000313.2 peripherin-2 [Homo sapiens]	TRUE	0.99208
NP_000315.2 ammonium transporter Rh type A [Homo sapiens]	TRUE	0.99726
NP_000316.2 pituitary homeobox 2 isoform c [Homo sapiens]	TRUE	0.99196
NP_000317.1 retinaldehyde-binding protein 1 [Homo sapiens]	TRUE	0.99907
NP_000318.2 rod outer segment membrane protein 1 [Homo sapiens]	TRUE	0.71167
NP_000320.1 retinoid isomerohydrolase isoform 1 [Homo sapiens]	TRUE	0.99218
NP_000321.1 retinoschisin precursor [Homo sapiens]	TRUE	0.87383
NP_000325.4 sodium channel protein type 4 subunit alpha [Homo sapiens]	TRUE	0.99526
NP_000326.2 sodium channel protein type 5 subunit alpha isoform b [Homo sapiens]	TRUE	0.99317
NP_000327.2 amiloride-sensitive sodium channel subunit beta isoform 1 [Homo sapiens]	TRUE	0.98771
NP_000328.2 delta-sarcoglycan isoform 1 [Homo sapiens]	TRUE	0.99547
NP_000329.2 solute carrier family 12 member 1 isoform A [Homo sapiens]	TRUE	0.99401
NP_000331.1 solute carrier family 2 facilitated glucose transporter member 2 isoform 1 [Homo sapiens]	TRUE	0.98821
NP_000332.2 amino acid transporter heavy chain SLC3A1 [Homo sapiens]	TRUE	0.99546
NP_000333.1 band 3 anion transport protein [Homo sapiens]	TRUE	0.98027
NP_000334.1 sodium/glucose cotransporter 1 isoform 1 [Homo sapiens]	TRUE	0.99385
NP_000335.1 survival motor neuron protein isoform d [Homo sapiens]	TRUE	0.99751
NP_000336.1 alpha-synuclein isoform NACP140 [Homo sapiens]	TRUE	0.99942
NP_000337.1 transcription factor SOX-9 [Homo sapiens]	TRUE	0.99854
NP_000339.2 3-oxo-5-alpha-steroid 4-dehydrogenase 2 [Homo sapiens]	TRUE	0.99154
NP_000340.2 steroidogenic acute regulatory protein mitochondrial [Homo sapiens]	TRUE	0.99864
NP_000341.2 retinal-specific phospholipid-transporting ATPase ABCA4 [Homo sapiens]	TRUE	0.99014
NP_000343.2 ATP-binding cassette sub-family C member 8 isoform 2 [Homo sapiens]	TRUE	0.9732
NP_000344.1 tyrosine aminotransferase [Homo sapiens]	TRUE	0.99228
NP_000345.2 thyroxine-binding globulin precursor [Homo sapiens]	TRUE	0.98704
NP_000346.2 transcobalamin-2 isoform 1 precursor [Homo sapiens]	TRUE	0.7875
NP_000349.1 transforming growth factor-beta-induced protein ig-h3 precursor [Homo sapiens]	TRUE	0.99666
NP_000350.1 protein-glutamine gamma-glutamyltransferase K [Homo sapiens]	TRUE	0.98216
NP_000351.2 tyrosine 3-monooxygenase isoform b [Homo sapiens]	TRUE	0.991
NP_000352.1 thrombomodulin precursor [Homo sapiens]	TRUE	0.98847
NP_000353.1 metalloproteinase inhibitor 3 precursor [Homo sapiens]	TRUE	0.97557
NP_000354.4 troponin I cardiac muscle [Homo sapiens]	TRUE	0.99966
NP_000356.1 triosephosphate isomerase isoform 1 [Homo sapiens]	TRUE	0.99899
NP_000358.1 thiopurine S-methyltransferase isoform 1 [Homo sapiens]	TRUE	0.98562
NP_000359.1 hamartin isoform 1 [Homo sapiens]	TRUE	0.99088
NP_000360.2 thyrotropin receptor isoform 1 precursor [Homo sapiens]	TRUE	0.99322
NP_000361.1 alpha-tocopherol transfer protein isoform 1 [Homo sapiens]	TRUE	0.98911
NP_000362.1 transthyretin precursor [Homo sapiens]	TRUE	0.98989
NP_000363.1 tyrosinase precursor [Homo sapiens]	TRUE	0.99271
NP_000364.1 uridine 5'-monophosphate synthase [Homo sapiens]	TRUE	0.99332
NP_000365.3 uroporphyrinogen decarboxylase [Homo sapiens]	TRUE	0.99217
NP_000366.1 uroporphyrinogen-III synthase isoform 2 [Homo sapiens]	TRUE	0.99875
NP_000367.1 vitamin D3 receptor isoform VDRA [Homo sapiens]	TRUE	0.99607
NP_000368.1 actin nucleation-promoting factor WAS [Homo sapiens]	TRUE	0.99363
NP_000370.2 xanthine dehydrogenase/oxidase [Homo sapiens]	TRUE	0.98351
NP_000371.1 DNA repair protein complementing XP-A cells isoform 1 [Homo sapiens]	TRUE	0.99976
NP_000372.1 E3 ubiquitin-protein ligase Midline-1 isoform 1 [Homo sapiens]	TRUE	0.99727
NP_000373.1 aldehyde dehydrogenase family 3 member A2 isoform 2 [Homo sapiens]	TRUE	0.99903
NP_000374.1 autoimmune regulator [Homo sapiens]	TRUE	0.98969
NP_000375.3 apolipoprotein B-100 precursor [Homo sapiens]	TRUE	0.99322
NP_000377.1 bleomycin hydrolase [Homo sapiens]	TRUE	0.9979
NP_000378.1 mitochondrial carnitine/acylcarnitine carrier protein [Homo sapiens]	TRUE	0.99872
NP_000379.3 extracellular calcium-sensing receptor isoform 2 precursor [Homo sapiens]	TRUE	0.99209
NP_000380.1 cyclin-dependent kinase inhibitor 1 isoform 1 [Homo sapiens]	TRUE	0.92129
NP_000381.1 rab proteins geranylgeranyltransferase component A 1 isoform a [Homo sapiens]	TRUE	0.99171
NP_000382.3 tripeptidyl-peptidase 1 preproprotein [Homo sapiens]	TRUE	0.96206
NP_000383.2 ATP-binding cassette sub-family C member 2 [Homo sapiens]	TRUE	0.98692
NP_000384.2 collagen alpha-2(V) chain preproprotein [Homo sapiens]	TRUE	0.99837
NP_000385.1 alpha-crystallin A chain isoform 1 [Homo sapiens]	TRUE	0.89332
NP_000386.1 cytokine receptor common subunit beta isoform 2 precursor [Homo sapiens]	TRUE	0.97516
NP_000387.1 cathepsin K preproprotein [Homo sapiens]	TRUE	0.99672
NP_000388.2 cytochrome b-245 heavy chain [Homo sapiens]	TRUE	0.98668
NP_000389.1 NADH-cytochrome b5 reductase 3 isoform 1 [Homo sapiens]	TRUE	0.99939
NP_000390.2 E3 SUMO-protein ligase EGR2 isoform a [Homo sapiens]	TRUE	0.99266
NP_000391.1 general transcription and DNA repair factor IIH helicase subunit XPD isoform 1 [Homo sapiens]	TRUE	0.99058
NP_000395.3 beta-galactosidase isoform a preproprotein [Homo sapiens]	TRUE	0.99681
NP_000396.2 ganglioside GM2 activator isoform 1 precursor [Homo sapiens]	TRUE	0.84884
NP_000397.1 gonadotropin-releasing hormone receptor isoform 1 [Homo sapiens]	TRUE	0.50334
NP_000398.1 platelet glycoprotein Ib beta chain precursor [Homo sapiens]	TRUE	0.58947
NP_000399.3 glycerol-3-phosphate dehydrogenase mitochondrial precursor [Homo sapiens]	TRUE	0.9977
NP_000401.1 hereditary hemochromatosis protein isoform 1 precursor [Homo sapiens]	TRUE	0.9822
NP_000403.1 histidine-rich glycoprotein precursor [Homo sapiens]	TRUE	0.97343
NP_000404.2 17-beta-hydroxysteroid dehydrogenase type 1 isoform 1 [Homo sapiens]	TRUE	0.97241
NP_000405.1 peroxisomal multifunctional enzyme type 2 isoform 2 [Homo sapiens]	TRUE	0.99487
NP_000406.1 islet amyloid polypeptide preproprotein [Homo sapiens]	FALSE	0.36304
NP_000407.1 interferon gamma receptor 1 isoform 1 precursor [Homo sapiens]	TRUE	0.9973
NP_000408.1 interleukin-2 receptor subunit alpha isoform 1 precursor [Homo sapiens]	TRUE	0.83217
NP_000409.1 interleukin-4 receptor subunit alpha isoform a precursor [Homo sapiens]	TRUE	0.96658
NP_000410.2 integrin alpha-IIb preproprotein [Homo sapiens]	TRUE	0.94267
NP_000411.1 kell blood group glycoprotein [Homo sapiens]	TRUE	0.9689
NP_000412.4 keratin type I cytoskeletal 10 isoform 1 [Homo sapiens]	TRUE	0.99961
NP_000413.1 keratin type I cytoskeletal 17 [Homo sapiens]	TRUE	0.99988
NP_000414.2 keratin type II cytoskeletal 2 epidermal [Homo sapiens]	TRUE	0.99937
NP_000415.2 keratin type II cytoskeletal 5 [Homo sapiens]	TRUE	0.99949
NP_000417.3 laminin subunit alpha-2 isoform a precursor [Homo sapiens]	TRUE	0.99767
NP_000418.2 loricrin [Homo sapiens]	TRUE	0.94425
NP_000419.1 latent-transforming growth factor beta-binding protein 2 precursor [Homo sapiens]	TRUE	0.98782
NP_000420.1 S-adenosylmethionine synthase isoform type-1 [Homo sapiens]	TRUE	0.99754
NP_000421.1 platelet-activating factor acetylhydrolase IB subunit beta [Homo sapiens]	TRUE	0.99853
NP_000422.1 mevalonate kinase isoform a [Homo sapiens]	TRUE	0.98607
NP_000423.2 myosin regulatory light chain 2 ventricular/cardiac muscle isoform isoform 1 [Homo sapiens]	TRUE	1
NP_000424.2 neutrophil cytosol factor 2 isoform 1 [Homo sapiens]	TRUE	0.99794
NP_000425.1 sialidase-1 precursor [Homo sapiens]	TRUE	0.89962
NP_000426.2 neurogenic locus notch homolog protein 3 precursor [Homo sapiens]	TRUE	0.98945
NP_000427.1 succinyl-CoA:3-ketoacid coenzyme A transferase 1 mitochondrial isoform 3 precursor [Homo sapiens]	TRUE	0.99725
NP_000428.2 platelet-activating factor acetylhydrolase 2 cytoplasmic [Homo sapiens]	TRUE	0.97514
NP_000430.3 neuroendocrine convertase 1 isoform 1 preproprotein [Homo sapiens]	TRUE	0.99348
NP_000431.2 rod cGMP-specific 3'5'-cyclic phosphodiesterase subunit alpha isoform 1 [Homo sapiens]	TRUE	0.99639
NP_000432.1 pendrin [Homo sapiens]	TRUE	0.99393
NP_000433.4 platelet endothelial cell adhesion molecule precursor [Homo sapiens]	TRUE	0.99507
NP_000434.1 phosphatidylcholine translocator ABCB4 isoform A [Homo sapiens]	TRUE	0.99672
NP_000435.3 phosphate-regulating neutral endopeptidase PHEX isoform 1 [Homo sapiens]	TRUE	0.99668
NP_000437.3 serum paraoxonase/arylesterase 1 precursor [Homo sapiens]	TRUE	0.99943
NP_000438.2 presenilin-2 isoform 1 [Homo sapiens]	TRUE	0.99503
NP_000439.2 V(D)J recombination-activating protein 1 [Homo sapiens]	TRUE	0.97985
NP_000441.2 E-selectin precursor [Homo sapiens]	TRUE	0.99116
NP_000442.1 short stature homeobox protein isoform SHOXa [Homo sapiens]	TRUE	0.99118
NP_000443.2 ileal sodium/bile acid cotransporter [Homo sapiens]	TRUE	0.9958
NP_000444.1 sodium/iodide cotransporter [Homo sapiens]	TRUE	0.99002
NP_000445.1 superoxide dismutase [Cu-Zn] [Homo sapiens]	TRUE	0.88585
NP_000446.1 serine/threonine-protein kinase STK11 isoform 1 [Homo sapiens]	TRUE	0.99765
NP_000449.1 hepatocyte nuclear factor 1-beta isoform 1 [Homo sapiens]	TRUE	0.9973
NP_000450.3 angiopoietin-1 receptor isoform 1 precursor [Homo sapiens]	TRUE	0.99601
NP_000451.1 thrombopoietin isoform 1 precursor [Homo sapiens]	TRUE	0.83467
NP_000454.1 UDP-glucuronosyltransferase 1A1 precursor [Homo sapiens]	TRUE	0.99606
NP_000456.2 BRCA1-associated RING domain protein 1 isoform 1 [Homo sapiens]	TRUE	0.99155
NP_000457.1 peroxisomal ATPase PEX1 isoform 1 [Homo sapiens]	TRUE	0.97796
NP_000465.1 twist-related protein 1 [Homo sapiens]	TRUE	0.99989
NP_000466.2 nuclear receptor subfamily 0 group B member 1 [Homo sapiens]	FALSE	0.26227
NP_000467.1 adenylate kinase isoenzyme 1 isoform 1 [Homo sapiens]	TRUE	0.99984
NP_000468.1 albumin preproprotein [Homo sapiens]	TRUE	0.99822
NP_000469.3 alkaline phosphatase tissue-nonspecific isozyme isoform 1 preproprotein [Homo sapiens]	TRUE	0.99724
NP_000470.3 muellerian-inhibiting factor preproprotein [Homo sapiens]	TRUE	0.82669
NP_000472.2 aminomethyltransferase mitochondrial isoform 1 precursor [Homo sapiens]	TRUE	0.94244
NP_000473.2 apolipoprotein A-IV precursor [Homo sapiens]	TRUE	0.99993
NP_000474.2 apolipoprotein C-II precursor [Homo sapiens]	TRUE	0.99827
NP_000475.1 amyloid-beta precursor protein isoform a precursor [Homo sapiens]	TRUE	0.997
NP_000476.1 adenine phosphoribosyltransferase isoform a [Homo sapiens]	TRUE	0.99828
NP_000477.1 aquaporin-2 [Homo sapiens]	TRUE	0.95978
NP_000478.3 arylsulfatase A isoform a precursor [Homo sapiens]	TRUE	0.93823
NP_000479.1 antithrombin-III isoform 1 precursor [Homo sapiens]	TRUE	0.99501
NP_000480.3 transcriptional regulator ATRX isoform 1 [Homo sapiens]	TRUE	0.99885
NP_000481.2 vasopressin-neurophysin 2-copeptin preproprotein [Homo sapiens]	TRUE	0.98682
NP_000483.3 cystic fibrosis transmembrane conductance regulator [Homo sapiens]	TRUE	0.98746
NP_000484.2 collagen alpha-1(X) chain precursor [Homo sapiens]	TRUE	0.99831
NP_000485.3 collagen alpha-1(XVII) chain [Homo sapiens]	TRUE	0.99729
NP_000487.1 beta-crystallin B2 [Homo sapiens]	TRUE	0.99691
NP_000488.3 cytochrome P450 11B1 mitochondrial isoform 1 precursor [Homo sapiens]	TRUE	0.95605
NP_000489.3 cytochrome P450 11B2 mitochondrial precursor [Homo sapiens]	TRUE	0.93379
NP_000491.4 steroid 21-hydroxylase isoform a [Homo sapiens]	TRUE	0.98198
NP_000492.2 elastin isoform a precursor [Homo sapiens]	TRUE	0.98322
NP_000493.1 eosinophil peroxidase preproprotein [Homo sapiens]	TRUE	0.96989
NP_000494.2 eyes absent homolog 1 isoform 1 [Homo sapiens]	TRUE	0.999
NP_000495.1 coagulation factor X isoform 1 preproprotein [Homo sapiens]	TRUE	0.99491
NP_000496.2 coagulation factor XII preproprotein [Homo sapiens]	TRUE	0.79691
NP_000497.1 prothrombin preproprotein [Homo sapiens]	TRUE	0.97982
NP_000498.2 fructose-16-bisphosphatase 1 [Homo sapiens]	TRUE	0.99972
NP_000502.4 galactoside alpha-(12)-fucosyltransferase 2 [Homo sapiens]	TRUE	0.98556
NP_000503.1 N-acetylgalactosamine-6-sulfatase isoform 1 precursor [Homo sapiens]	TRUE	0.98051
NP_000504.1 medium-wave-sensitive opsin 1 [Homo sapiens]	TRUE	0.99214
NP_000505.1 glial cell line-derived neurotrophic factor isoform 1 preproprotein [Homo sapiens]	TRUE	0.99482
NP_000506.2 somatotropin isoform 1 precursor [Homo sapiens]	TRUE	0.99144
NP_000507.1 protein GNAS isoform GNASL [Homo sapiens]	TRUE	0.99836
NP_000508.1 hemoglobin subunit alpha [Homo sapiens]	TRUE	0.99225
NP_000509.1 hemoglobin subunit beta [Homo sapiens]	TRUE	0.99215
NP_000510.1 hemoglobin subunit delta [Homo sapiens]	TRUE	0.99209
NP_000511.2 beta-hexosaminidase subunit alpha isoform 2 preproprotein [Homo sapiens]	TRUE	0.99809
NP_000512.2 beta-hexosaminidase subunit beta isoform 1 preproprotein [Homo sapiens]	TRUE	0.9925
NP_000513.2 homeobox protein Hox-A13 [Homo sapiens]	TRUE	0.98574
NP_000514.2 homeobox protein Hox-D13 [Homo sapiens]	TRUE	0.9903
NP_000515.2 5-hydroxytryptamine receptor 1A [Homo sapiens]	TRUE	0.99222
NP_000516.3 ATP-sensitive inward rectifier potassium channel 11 isoform 1 [Homo sapiens]	TRUE	0.83157
NP_000517.3 keratin type I cytoskeletal 14 [Homo sapiens]	TRUE	0.99971
NP_000518.1 low-density lipoprotein receptor isoform 1 precursor [Homo sapiens]	TRUE	0.99537
NP_000519.2 lysosomal alpha-mannosidase isoform 1 precursor [Homo sapiens]	TRUE	0.97207
NP_000520.1 adrenocorticotropic hormone receptor [Homo sapiens]	TRUE	0.99188
NP_000521.2 myelin protein P0 isoform MPZ precursor [Homo sapiens]	TRUE	0.99945
NP_000522.3 ornithine transcarbamylase mitochondrial precursor [Homo sapiens]	TRUE	0.99783
NP_000523.2 propionyl-CoA carboxylase beta chain mitochondrial isoform 1 precursor [Homo sapiens]	TRUE	0.99652
NP_000524.3 myelin proteolipid protein isoform 1 [Homo sapiens]	TRUE	0.97493
NP_000525.1 PMS1 protein homolog 1 isoform a [Homo sapiens]	TRUE	0.99419
NP_000526.2 mismatch repair endonuclease PMS2 isoform a [Homo sapiens]	TRUE	0.99054
NP_000527.2 V(D)J recombination-activating protein 2 [Homo sapiens]	TRUE	0.99735
NP_000528.1 renin preproprotein [Homo sapiens]	TRUE	0.99673
NP_000529.1 regulatory factor X-associated protein [Homo sapiens]	TRUE	0.98499
NP_000530.1 rhodopsin [Homo sapiens]	TRUE	0.99883
NP_000531.2 ryanodine receptor 1 isoform 1 [Homo sapiens]	TRUE	0.9854
NP_000532.2 S-arrestin [Homo sapiens]	TRUE	0.99762
NP_000533.4 pulmonary surfactant-associated protein B isoform 1 precursor [Homo sapiens]	TRUE	0.86462
NP_000534.3 sphingomyelin phosphodiesterase isoform 1 precursor [Homo sapiens]	TRUE	0.96889
NP_000536.6 hepatocyte nuclear factor 1-alpha isoform 2 [Homo sapiens]	TRUE	0.99713
NP_000537.3 cellular tumor antigen p53 isoform a [Homo sapiens]	TRUE	0.98221
NP_000539.2 tuberin isoform 1 [Homo sapiens]	TRUE	0.9758
NP_000540.2 thyrotropin subunit beta isoform 1 precursor [Homo sapiens]	TRUE	0.95717
NP_000541.1 56-dihydroxyindole-2-carboxylic acid oxidase precursor [Homo sapiens]	TRUE	0.97992
NP_000542.1 von Hippel-Lindau disease tumor suppressor isoform 1 [Homo sapiens]	TRUE	0.93449
NP_000543.3 von Willebrand factor preproprotein [Homo sapiens]	TRUE	0.99179
NP_000544.2 bifunctional 3'-5' exonuclease/ATP-dependent helicase WRN [Homo sapiens]	TRUE	0.9838
NP_000545.1 cone-rod homeobox protein [Homo sapiens]	TRUE	0.98884
NP_000548.2 growth/differentiation factor 5 preproprotein [Homo sapiens]	TRUE	0.99088
NP_000549.1 hemoglobin subunit alpha [Homo sapiens]	TRUE	0.99225
NP_000550.2 hemoglobin subunit gamma-1 [Homo sapiens]	TRUE	0.99952
NP_000551.1 leukocyte surface antigen CD53 isoform 1 [Homo sapiens]	TRUE	0.99407
NP_000552.2 glutathione S-transferase Mu 1 isoform 1 [Homo sapiens]	TRUE	0.99928
NP_000553.1 complement component C8 alpha chain preproprotein [Homo sapiens]	TRUE	0.99585
NP_000556.1 interleukin-6 receptor subunit alpha isoform 1 precursor [Homo sapiens]	TRUE	0.89598
NP_000557.1 high affinity immunoglobulin gamma Fc receptor I isoform 2 precursor [Homo sapiens]	TRUE	0.80251
NP_000558.2 C-reactive protein isoform 1 precursor [Homo sapiens]	TRUE	0.89152
NP_000560.7 low affinity immunoglobulin gamma Fc region receptor III-A isoform c precursor [Homo sapiens]	TRUE	0.91307
NP_000563.1 interleukin-10 isoform 1 precursor [Homo sapiens]	TRUE	0.99992
NP_000565.1 complement decay-accelerating factor isoform 1 preproprotein [Homo sapiens]	TRUE	0.98364
NP_000566.3 interleukin-1 alpha precursor [Homo sapiens]	TRUE	0.99964
NP_000567.1 interleukin-1 beta proprotein [Homo sapiens]	TRUE	0.99544
NP_000569.3 natural resistance-associated macrophage protein 1 [Homo sapiens]	TRUE	0.99524
NP_000572.2 glutathione peroxidase 1 isoform 1 [Homo sapiens]	TRUE	0.99759
NP_000574.2 vitamin D-binding protein isoform 1 precursor [Homo sapiens]	TRUE	0.99784
NP_000575.1 interleukin-8 isoform 1 precursor [Homo sapiens]	TRUE	0.99945
NP_000576.1 interleukin-15 isoform 1 preproprotein [Homo sapiens]	TRUE	0.99499
NP_000577.2 interleukin-2 precursor [Homo sapiens]	TRUE	0.91898
NP_000578.2 complement component C7 precursor [Homo sapiens]	TRUE	0.98352
NP_000579.2 interleukin-3 precursor [Homo sapiens]	TRUE	0.99941
NP_000580.1 interleukin-4 isoform 1 precursor [Homo sapiens]	TRUE	0.98029
NP_000581.1 interleukin-9 precursor [Homo sapiens]	FALSE	0.47912
NP_000582.1 monocyte differentiation antigen CD14 precursor [Homo sapiens]	TRUE	0.93974
NP_000584.3 antigen peptide transporter 1 isoform 1 [Homo sapiens]	TRUE	0.97094
NP_000585.2 tumor necrosis factor [Homo sapiens]	TRUE	0.96758
NP_000586.2 lymphotoxin-alpha precursor [Homo sapiens]	FALSE	0.28091
NP_000587.1 insulin-like growth factor-binding protein 1 precursor [Homo sapiens]	TRUE	0.99252
NP_000588.3 insulin-like growth factor-binding protein 2 isoform a precursor [Homo sapiens]	TRUE	0.99139
NP_000589.2 insulin-like growth factor-binding protein 3 isoform b precursor [Homo sapiens]	TRUE	0.99285
NP_000590.1 insulin-like growth factor-binding protein 5 precursor [Homo sapiens]	TRUE	0.98873
NP_000591.1 interleukin-6 isoform 1 precursor [Homo sapiens]	TRUE	0.99887
NP_000592.3 hepatocyte growth factor isoform 1 preproprotein [Homo sapiens]	TRUE	0.97078
NP_000593.1 plasminogen activator inhibitor 1 isoform 2 precursor [Homo sapiens]	TRUE	0.9974
NP_000594.2 nitric oxide synthase 3 isoform 1 [Homo sapiens]	TRUE	0.92694
NP_000596.2 interferon alpha-2 precursor [Homo sapiens]	TRUE	0.99858
NP_000597.2 complement component C8 gamma chain precursor [Homo sapiens]	TRUE	0.75508
NP_000598.2 alpha-1-acid glycoprotein 1 precursor [Homo sapiens]	TRUE	0.99707
NP_000599.1 alpha-1-acid glycoprotein 2 precursor [Homo sapiens]	TRUE	0.9838
NP_000601.3 CD44 antigen isoform 1 precursor [Homo sapiens]	TRUE	0.99411
NP_000602.1 CD59 glycoprotein preproprotein [Homo sapiens]	TRUE	0.9986
NP_000603.1 insulin-like growth factor II isoform 1 preproprotein [Homo sapiens]	TRUE	0.82623
NP_000604.1 hemopexin precursor [Homo sapiens]	TRUE	0.96869
NP_000605.1 ciliary neurotrophic factor [Homo sapiens]	TRUE	0.9968
NP_000607.1 T-cell surface glycoprotein CD4 isoform 1 precursor [Homo sapiens]	TRUE	0.95002
NP_000608.1 natural resistance-associated macrophage protein 2 isoform 3 [Homo sapiens]	TRUE	0.99094
NP_000609.1 insulin-like growth factor I isoform 4 preproprotein [Homo sapiens]	TRUE	0.63035
NP_000610.2 interferon gamma precursor [Homo sapiens]	TRUE	0.9997
NP_000611.1 nitric oxide synthase 1 isoform 1 [Homo sapiens]	TRUE	0.99126
NP_000612.1 5-hydroxytryptamine receptor 2A isoform 1 [Homo sapiens]	TRUE	0.98752
NP_000615.3 plasma serine protease inhibitor preproprotein [Homo sapiens]	TRUE	0.99144
NP_000616.3 nitric oxide synthase inducible [Homo sapiens]	TRUE	0.96936
NP_000617.1 B-cell antigen receptor complex-associated protein beta chain isoform 1 precursor [Homo sapiens]	TRUE	0.97702
NP_000619.3 interleukin-10 receptor subunit beta isoform 1 precursor [Homo sapiens]	TRUE	0.99939
NP_000620.2 interferon alpha/beta receptor 1 isoform 2 precursor [Homo sapiens]	TRUE	0.99063
NP_000622.2 neutrophil cytosol factor 4 isoform 1 [Homo sapiens]	TRUE	0.99863
NP_000623.2 integrin alpha-M isoform 2 precursor [Homo sapiens]	TRUE	0.95841
NP_000624.2 apoptosis regulator Bcl-2 isoform alpha [Homo sapiens]	TRUE	0.99313
NP_000625.1 C-X-C chemokine receptor type 1 [Homo sapiens]	TRUE	0.99105
NP_000626.2 DNA-binding protein RFX2 isoform a [Homo sapiens]	TRUE	0.99043
NP_000627.2 superoxide dismutase [Mn] mitochondrial isoform A precursor [Homo sapiens]	TRUE	0.99748
NP_000628.2 glutathione reductase mitochondrial isoform 1 precursor [Homo sapiens]	TRUE	0.99681
NP_000629.3 vitronectin precursor [Homo sapiens]	TRUE	0.99395
NP_000630.1 tumor necrosis factor ligand superfamily member 6 isoform 1 [Homo sapiens]	TRUE	0.98285
NP_000631.1 interleukin-13 receptor subunit alpha-2 precursor [Homo sapiens]	TRUE	0.98256
NP_000632.1 interleukin-11 isoform 1 precursor [Homo sapiens]	TRUE	0.98994
NP_000633.2 glycogen debranching enzyme isoform 1 [Homo sapiens]	TRUE	0.99282
NP_000642.3 complement receptor type 1 isoform S precursor [Homo sapiens]	TRUE	0.97046
NP_000646.3 L-selectin precursor [Homo sapiens]	TRUE	0.98703
NP_000651.3 transforming growth factor beta-1 proprotein preproprotein [Homo sapiens]	TRUE	0.98071
NP_000652.2 large ribosomal subunit protein uL6 [Homo sapiens]	TRUE	0.99287
NP_000653.3 arylamine N-acetyltransferase 1 isoform a [Homo sapiens]	TRUE	0.99572
NP_000656.1 acetylcholinesterase isoform E4-E6 precursor [Homo sapiens]	TRUE	0.95352
NP_000657.1 aminoacylase-1 isoform a [Homo sapiens]	TRUE	0.99724
NP_000658.1 alcohol dehydrogenase 1A [Homo sapiens]	TRUE	0.99667
NP_000659.2 all-trans-retinol dehydrogenase [NAD(+)] ADH1B isoform 1 [Homo sapiens]	TRUE	0.99767
NP_000660.1 alcohol dehydrogenase 1C [Homo sapiens]	TRUE	0.99703
NP_000661.2 all-trans-retinol dehydrogenase [NAD(+)] ADH4 isoform 2 [Homo sapiens]	TRUE	0.99506
NP_000662.3 alcohol dehydrogenase class-3 [Homo sapiens]	TRUE	0.99892
NP_000664.3 all-trans-retinol dehydrogenase [NAD(+)] ADH7 isoform 2 [Homo sapiens]	TRUE	0.99682
NP_000665.1 adenosine receptor A1 isoform 1 [Homo sapiens]	TRUE	0.99331
NP_000666.2 adenosine receptor A2a [Homo sapiens]	TRUE	0.98151
NP_000667.1 adenosine receptor A2b [Homo sapiens]	TRUE	0.9546
NP_000668.1 adenosine receptor A3 isoform A [Homo sapiens]	TRUE	0.99432
NP_000669.1 alpha-1D adrenergic receptor [Homo sapiens]	TRUE	0.8462
NP_000670.1 alpha-1B adrenergic receptor [Homo sapiens]	TRUE	0.93604
NP_000671.2 alpha-1A adrenergic receptor isoform 1 [Homo sapiens]	TRUE	0.94584
NP_000672.3 alpha-2A adrenergic receptor [Homo sapiens]	TRUE	0.98036
NP_000673.2 alpha-2B adrenergic receptor [Homo sapiens]	TRUE	0.97841
NP_000674.2 alpha-2C adrenergic receptor [Homo sapiens]	TRUE	0.97169
NP_000675.1 beta-1 adrenergic receptor [Homo sapiens]	TRUE	0.98443
NP_000676.1 type-1 angiotensin II receptor [Homo sapiens]	TRUE	0.98835
NP_000677.2 type-2 angiotensin II receptor isoform 1 [Homo sapiens]	TRUE	0.99755
NP_000678.1 adenosylhomocysteinase isoform 1 [Homo sapiens]	TRUE	0.99747
NP_000679.1 5-aminolevulinate synthase non-specific mitochondrial isoform 1 precursor [Homo sapiens]	TRUE	0.98991
NP_000680.2 aldehyde dehydrogenase 1A1 [Homo sapiens]	TRUE	0.99871
NP_000681.2 aldehyde dehydrogenase mitochondrial isoform 1 precursor [Homo sapiens]	TRUE	0.99891
NP_000682.3 aldehyde dehydrogenase dimeric NADP-preferring isoform 1 [Homo sapiens]	TRUE	0.99883
NP_000683.3 aldehyde dehydrogenase X mitochondrial precursor [Homo sapiens]	TRUE	0.99821
NP_000684.2 retinaldehyde dehydrogenase 3 isoform 1 [Homo sapiens]	TRUE	0.99676
NP_000685.1 aldehyde dehydrogenase family 3 member B1 isoform a [Homo sapiens]	TRUE	0.9968
NP_000687.3 4-trimethylaminobutyraldehyde dehydrogenase isoform 1 [Homo sapiens]	TRUE	0.99593
NP_000688.2 polyunsaturated fatty acid lipoxygenase ALOX12 [Homo sapiens]	TRUE	0.96528
NP_000689.1 polyunsaturated fatty acid 5-lipoxygenase isoform 1 [Homo sapiens]	TRUE	0.99479
NP_000690.1 pancreatic alpha-amylase precursor [Homo sapiens]	TRUE	0.99897
NP_000691.1 annexin A1 [Homo sapiens]	TRUE	0.99985
NP_000692.2 sodium/potassium-transporting ATPase subunit alpha-1 isoform a [Homo sapiens]	TRUE	0.99192
NP_000693.1 sodium/potassium-transporting ATPase subunit alpha-2 precursor [Homo sapiens]	TRUE	0.99153
NP_000695.2 potassium-transporting ATPase alpha chain 1 [Homo sapiens]	TRUE	0.99007
NP_000696.1 potassium-transporting ATPase subunit beta [Homo sapiens]	TRUE	0.99578
NP_000697.1 vasopressin V1a receptor [Homo sapiens]	TRUE	0.9582
NP_000698.1 vasopressin V1b receptor [Homo sapiens]	TRUE	0.87712
NP_000700.1 2-oxoisovalerate dehydrogenase subunit alpha mitochondrial isoform 1 precursor [Homo sapiens]	TRUE	0.9951
NP_000701.2 B1 bradykinin receptor [Homo sapiens]	TRUE	0.88203
NP_000703.2 biliverdin reductase A [Homo sapiens]	TRUE	0.9773
NP_000704.1 flavin reductase (NADPH) [Homo sapiens]	TRUE	0.99423
NP_000705.2 translocator protein [Homo sapiens]	TRUE	0.97611
NP_000706.1 C4b-binding protein alpha chain precursor [Homo sapiens]	TRUE	0.95729
NP_000708.1 carbonic anhydrase 4 preproprotein [Homo sapiens]	TRUE	0.99424
NP_000709.1 voltage-dependent N-type calcium channel subunit alpha-1B isoform 1 [Homo sapiens]	TRUE	0.98833
NP_000710.5 voltage-dependent L-type calcium channel subunit alpha-1C isoform 18 [Homo sapiens]	TRUE	0.9884
NP_000711.1 voltage-dependent L-type calcium channel subunit alpha-1D isoform a [Homo sapiens]	TRUE	0.98447
NP_000713.2 voltage-dependent calcium channel subunit alpha-2/delta-1 isoform 1 preproprotein [Homo sapiens]	TRUE	0.99863
NP_000714.3 voltage-dependent L-type calcium channel subunit beta-1 isoform 1 [Homo sapiens]	TRUE	0.99828
NP_000716.2 voltage-dependent L-type calcium channel subunit beta-3 isoform 1 [Homo sapiens]	TRUE	0.99417
NP_000717.2 voltage-dependent L-type calcium channel subunit beta-4 isoform b [Homo sapiens]	TRUE	0.99633
NP_000718.1 voltage-dependent calcium channel gamma-1 subunit [Homo sapiens]	TRUE	0.99916
NP_000719.1 calcitonin gene-related peptide 2 precursor [Homo sapiens]	TRUE	0.9508
NP_000720.1 cholecystokinin preproprotein [Homo sapiens]	TRUE	0.99045
NP_000721.1 cholecystokinin receptor type A [Homo sapiens]	TRUE	0.87526
NP_000723.1 T-cell surface glycoprotein CD3 delta chain isoform A precursor [Homo sapiens]	TRUE	0.99812
NP_000724.1 T-cell surface glycoprotein CD3 epsilon chain precursor [Homo sapiens]	TRUE	0.99927
NP_000726.1 glycoprotein hormones alpha chain isoform 2 precursor [Homo sapiens]	TRUE	0.69277
NP_000728.1 choriogonadotropin subunit beta 3 precursor [Homo sapiens]	TRUE	0.95846
NP_000729.2 muscarinic acetylcholine receptor M1 [Homo sapiens]	TRUE	0.98921
NP_000732.2 muscarinic acetylcholine receptor M4 [Homo sapiens]	TRUE	0.993
NP_000733.2 neuronal acetylcholine receptor subunit alpha-2 isoform 1 precursor [Homo sapiens]	TRUE	0.97
NP_000734.2 neuronal acetylcholine receptor subunit alpha-3 isoform 1 precursor [Homo sapiens]	TRUE	0.99576
NP_000735.1 neuronal acetylcholine receptor subunit alpha-4 isoform 1 precursor [Homo sapiens]	TRUE	0.98081
NP_000736.2 neuronal acetylcholine receptor subunit alpha-5 isoform 1 precursor [Homo sapiens]	TRUE	0.98887
NP_000737.1 neuronal acetylcholine receptor subunit alpha-7 isoform 1 precursor [Homo sapiens]	TRUE	0.98898
NP_000738.2 acetylcholine receptor subunit beta precursor [Homo sapiens]	TRUE	0.96302
NP_000739.1 neuronal acetylcholine receptor subunit beta-2 precursor [Homo sapiens]	TRUE	0.97867
NP_000740.1 neuronal acetylcholine receptor subunit beta-3 isoform 1 precursor [Homo sapiens]	TRUE	0.99072
NP_000741.1 neuronal acetylcholine receptor subunit beta-4 isoform 1 precursor [Homo sapiens]	TRUE	0.97351
NP_000742.1 acetylcholine receptor subunit delta isoform 1 precursor [Homo sapiens]	TRUE	0.98989
NP_000745.1 catechol O-methyltransferase isoform MB-COMT [Homo sapiens]	TRUE	0.99904
NP_000746.3 carnitine O-acetyltransferase isoform 1 [Homo sapiens]	TRUE	0.99578
NP_000747.1 corticoliberin preproprotein [Homo sapiens]	TRUE	0.96822
NP_000748.4 macrophage colony-stimulating factor 1 isoform a precursor [Homo sapiens]	TRUE	0.99375
NP_000749.2 granulocyte-macrophage colony-stimulating factor precursor [Homo sapiens]	TRUE	0.99523
NP_000751.1 granulocyte colony-stimulating factor receptor isoform a precursor [Homo sapiens]	TRUE	0.74028
NP_000752.2 cytochrome P450 1A2 [Homo sapiens]	TRUE	0.98828
NP_000753.3 cytochrome P450 2A6 precursor [Homo sapiens]	TRUE	0.99401
NP_000755.2 cytochrome P450 2A7 isoform 1 precursor [Homo sapiens]	TRUE	0.99375
NP_000756.3 cytochrome P450 3A7 [Homo sapiens]	TRUE	0.99618
NP_000757.2 cytochrome P450 2A13 [Homo sapiens]	TRUE	0.99586
NP_000758.1 cytochrome P450 2B6 precursor [Homo sapiens]	TRUE	0.98947
NP_000760.1 cytochrome P450 2C19 precursor [Homo sapiens]	TRUE	0.9947
NP_000761.3 cytochrome P450 2C8 isoform a precursor [Homo sapiens]	TRUE	0.98786
NP_000762.2 cytochrome P450 2C9 precursor [Homo sapiens]	TRUE	0.99422
NP_000763.1 cytochrome P450 2C18 isoform 1 precursor [Homo sapiens]	TRUE	0.99759
NP_000764.1 cytochrome P450 2E1 precursor [Homo sapiens]	TRUE	0.9965
NP_000765.2 cytochrome P450 2F1 precursor [Homo sapiens]	TRUE	0.98438
NP_000766.2 cytochrome P450 2J2 [Homo sapiens]	TRUE	0.99184
NP_000768.1 cytochrome P450 3A5 isoform 1 [Homo sapiens]	TRUE	0.99611
NP_000769.2 cytochrome P450 4A11 isoform 1 [Homo sapiens]	TRUE	0.9743
NP_000771.2 cytochrome P450 7A1 [Homo sapiens]	TRUE	0.99806
NP_000772.2 cholesterol side-chain cleavage enzyme mitochondrial isoform a precursor [Homo sapiens]	TRUE	0.99386
NP_000773.2 125-dihydroxyvitamin D(3) 24-hydroxylase mitochondrial isoform 1 precursor [Homo sapiens]	TRUE	0.99334
NP_000774.2 cytochrome P450 26A1 isoform 1 [Homo sapiens]	TRUE	0.9939
NP_000775.1 sterol 26-hydroxylase mitochondrial precursor [Homo sapiens]	TRUE	0.98254
NP_000776.1 25-hydroxyvitamin D-1 alpha hydroxylase mitochondrial [Homo sapiens]	TRUE	0.97961
NP_000777.1 lanosterol 14-alpha demethylase isoform 1 precursor [Homo sapiens]	TRUE	0.99728
NP_000778.3 dopamine beta-hydroxylase precursor [Homo sapiens]	TRUE	0.98702
NP_000779.1 deoxycytidine kinase [Homo sapiens]	TRUE	0.99858
NP_000780.1 angiotensin-converting enzyme isoform 1 precursor [Homo sapiens]	TRUE	0.98743
NP_000782.1 dihydrofolate reductase isoform 1 [Homo sapiens]	TRUE	0.99639
NP_000783.2 type I iodothyronine deiodinase isoform a [Homo sapiens]	TRUE	0.77981
NP_000785.1 D(1A) dopamine receptor [Homo sapiens]	TRUE	0.85605
NP_000786.1 D(2) dopamine receptor isoform long [Homo sapiens]	TRUE	0.98088
NP_000787.2 D(3) dopamine receptor isoform a [Homo sapiens]	TRUE	0.97687
NP_000788.2 D(4) dopamine receptor [Homo sapiens]	TRUE	0.89259
NP_000789.1 D(1B) dopamine receptor [Homo sapiens]	TRUE	0.98582
NP_000790.2 erythropoietin precursor [Homo sapiens]	TRUE	0.99526
NP_000791.1 fibroblast growth factor 1 isoform 1 precursor [Homo sapiens]	TRUE	0.99429
NP_000792.1 peptidyl-prolyl cis-trans isomerase FKBP1A isoform a [Homo sapiens]	TRUE	0.99655
NP_000794.3 folate receptor beta precursor [Homo sapiens]	TRUE	0.84024
NP_000795.2 folate receptor gamma isoform 1 precursor [Homo sapiens]	TRUE	0.72233
NP_000796.1 gastrin preproprotein [Homo sapiens]	TRUE	0.95268
NP_000798.2 gamma-aminobutyric acid receptor subunit alpha-2 isoform a precursor [Homo sapiens]	TRUE	0.99562
NP_000799.1 gamma-aminobutyric acid receptor subunit alpha-3 precursor [Homo sapiens]	TRUE	0.99374
NP_000800.2 gamma-aminobutyric acid receptor subunit alpha-4 isoform 1 precursor [Homo sapiens]	TRUE	0.97219
NP_000801.1 gamma-aminobutyric acid receptor subunit alpha-5 precursor [Homo sapiens]	TRUE	0.99059
NP_000802.2 gamma-aminobutyric acid receptor subunit alpha-6 precursor [Homo sapiens]	TRUE	0.96993
NP_000803.2 gamma-aminobutyric acid receptor subunit beta-1 precursor [Homo sapiens]	TRUE	0.99736
NP_000805.1 gamma-aminobutyric acid receptor subunit beta-3 isoform 1 precursor [Homo sapiens]	TRUE	0.99532
NP_000806.2 gamma-aminobutyric acid receptor subunit delta precursor [Homo sapiens]	TRUE	0.98833
NP_000808.2 glutamate decarboxylase 1 isoform GAD67 [Homo sapiens]	TRUE	0.99091
NP_000810.1 trifunctional purine biosynthetic protein adenosine-3 isoform 1 [Homo sapiens]	TRUE	0.99491
NP_000811.1 growth arrest-specific protein 6 precursor [Homo sapiens]	TRUE	0.99455
NP_000812.2 vitamin K-dependent gamma-carboxylase isoform 1 [Homo sapiens]	TRUE	0.9449
NP_000814.2 growth hormone-releasing hormone receptor precursor [Homo sapiens]	TRUE	0.79838
NP_000815.1 glycine receptor subunit beta isoform A precursor [Homo sapiens]	TRUE	0.99646
NP_000818.2 glutamate receptor 1 isoform 1 precursor [Homo sapiens]	TRUE	0.99692
NP_000819.4 glutamate receptor 3 isoform 2 precursor [Homo sapiens]	TRUE	0.99535
NP_000820.4 glutamate receptor 4 isoform 1 precursor [Homo sapiens]	TRUE	0.99426
NP_000822.2 glutamate receptor ionotropic kainate 3 precursor [Homo sapiens]	TRUE	0.99508
NP_000825.2 glutamate receptor ionotropic NMDA 2B isoform a precursor [Homo sapiens]	TRUE	0.99551
NP_000826.2 glutamate receptor ionotropic NMDA 2C isoform 1 precursor [Homo sapiens]	TRUE	0.93622
NP_000827.2 glutamate receptor ionotropic NMDA 2D precursor [Homo sapiens]	TRUE	0.94183
NP_000830.2 metabotropic glutamate receptor 2 isoform a precursor [Homo sapiens]	TRUE	0.9827
NP_000831.2 metabotropic glutamate receptor 3 isoform 1 precursor [Homo sapiens]	TRUE	0.99314
NP_000832.1 metabotropic glutamate receptor 4 isoform 1 precursor [Homo sapiens]	TRUE	0.98616
NP_000834.2 metabotropic glutamate receptor 6 precursor [Homo sapiens]	TRUE	0.99135
NP_000835.1 metabotropic glutamate receptor 7 isoform a precursor [Homo sapiens]	TRUE	0.99636
NP_000836.2 metabotropic glutamate receptor 8 isoform a precursor [Homo sapiens]	TRUE	0.99265
NP_000837.3 glutathione S-transferase A2 [Homo sapiens]	TRUE	0.9999
NP_000838.3 glutathione S-transferase A3 isoform 1 [Homo sapiens]	TRUE	0.99974
NP_000839.1 glutathione S-transferase Mu 2 isoform 1 [Homo sapiens]	TRUE	0.99986
NP_000840.2 glutathione S-transferase Mu 3 [Homo sapiens]	TRUE	0.99952
NP_000841.1 glutathione S-transferase Mu 4 isoform 1 [Homo sapiens]	TRUE	0.99945
NP_000842.2 glutathione S-transferase Mu 5 [Homo sapiens]	TRUE	0.99995
NP_000843.1 glutathione S-transferase P [Homo sapiens]	TRUE	0.99887
NP_000844.2 glutathione S-transferase theta-1 isoform a [Homo sapiens]	TRUE	0.99393
NP_000845.2 glutathione S-transferase theta-2 isoform a [Homo sapiens]	TRUE	0.9622
NP_000846.1 guanylate cyclase soluble subunit alpha-2 isoform 2 [Homo sapiens]	TRUE	0.98197
NP_000848.1 guanylate cyclase soluble subunit beta-1 isoform 2 [Homo sapiens]	TRUE	0.99214
NP_000850.1 3-hydroxy-3-methylglutaryl-Coenzyme A reductase isoform 1 [Homo sapiens]	TRUE	0.97657
NP_000851.2 15-hydroxyprostaglandin dehydrogenase [NAD(+)] isoform 1 [Homo sapiens]	TRUE	0.99923
NP_000853.1 3 beta-hydroxysteroid dehydrogenase/Delta 5--_4-isomerase type 1 [Homo sapiens]	TRUE	0.99735
NP_000854.1 5-hydroxytryptamine receptor 1B [Homo sapiens]	TRUE	0.99346
NP_000855.1 5-hydroxytryptamine receptor 1D [Homo sapiens]	TRUE	0.95706
NP_000856.1 5-hydroxytryptamine receptor 1E [Homo sapiens]	TRUE	0.91065
NP_000858.3 5-hydroxytryptamine receptor 2B isoform 1 [Homo sapiens]	TRUE	0.98763
NP_000859.2 5-hydroxytryptamine receptor 2C isoform a precursor [Homo sapiens]	TRUE	0.99236
NP_000860.3 5-hydroxytryptamine receptor 3A isoform b precursor [Homo sapiens]	TRUE	0.99
NP_000861.1 5-hydroxytryptamine receptor 4 isoform b [Homo sapiens]	TRUE	0.98095
NP_000862.1 5-hydroxytryptamine receptor 6 [Homo sapiens]	TRUE	0.90631
NP_000866.1 insulin-like growth factor 1 receptor isoform 1 precursor [Homo sapiens]	TRUE	0.99511
NP_000867.3 cation-independent mannose-6-phosphate receptor precursor [Homo sapiens]	TRUE	0.9764
NP_000868.1 interleukin-1 receptor type 1 isoform 1 precursor [Homo sapiens]	TRUE	0.99367
NP_000869.1 interleukin-2 receptor subunit beta precursor [Homo sapiens]	TRUE	0.97024
NP_000870.1 interleukin-5 precursor [Homo sapiens]	TRUE	0.99254
NP_000871.1 interleukin-7 isoform 1 precursor [Homo sapiens]	TRUE	0.99881
NP_000874.2 inosine-5'-monophosphate dehydrogenase 1 isoform a [Homo sapiens]	TRUE	0.9937
NP_000875.2 inosine-5'-monophosphate dehydrogenase 2 isoform 2 [Homo sapiens]	TRUE	0.99827
NP_000876.3 integrin alpha-4 isoform 1 preproprotein [Homo sapiens]	TRUE	0.9935
NP_000878.2 integrin alpha-X isoform 2 precursor [Homo sapiens]	TRUE	0.94359
NP_000879.2 integrin beta-6 isoform a precursor [Homo sapiens]	TRUE	0.99159
NP_000880.1 integrin beta-7 isoform a precursor [Homo sapiens]	TRUE	0.92615
NP_000881.3 G protein-activated inward rectifier potassium channel 4 [Homo sapiens]	TRUE	0.98983
NP_000882.1 inward rectifier potassium channel 2 [Homo sapiens]	TRUE	0.99409
NP_000883.2 plasma kallikrein isoform 1 preproprotein [Homo sapiens]	TRUE	0.66395
NP_000885.1 lutropin subunit beta precursor [Homo sapiens]	TRUE	0.62346
NP_000886.1 leukotriene A-4 hydrolase isoform 1 [Homo sapiens]	TRUE	0.99572
NP_000887.2 cytochrome P450 4F3 isoform a [Homo sapiens]	TRUE	0.95791
NP_000889.3 amine oxidase [flavin-containing] B [Homo sapiens]	TRUE	0.99818
NP_000890.1 kit ligand isoform b precursor [Homo sapiens]	TRUE	0.99376
NP_000891.2 matrix Gla protein isoform 2 preproprotein [Homo sapiens]	TRUE	0.99786
NP_000892.2 mineralocorticoid receptor isoform 1 [Homo sapiens]	TRUE	0.99302
NP_000894.1 NAD(P)H dehydrogenase [quinone] 1 isoform a [Homo sapiens]	TRUE	0.99623
NP_000895.2 ribosyldihydronicotinamide dehydrogenase [quinone] isoform 1 [Homo sapiens]	TRUE	0.99561
NP_000896.1 pro-neuropeptide Y preproprotein [Homo sapiens]	TRUE	0.99684
NP_000897.3 atrial natriuretic peptide receptor 1 precursor [Homo sapiens]	TRUE	0.99648
NP_000900.1 neuropeptide Y receptor type 1 [Homo sapiens]	TRUE	0.99149
NP_000901.1 neuropeptide Y receptor type 2 [Homo sapiens]	TRUE	0.98348
NP_000902.3 delta-type opioid receptor [Homo sapiens]	TRUE	0.99299
NP_000903.2 kappa-type opioid receptor isoform 1 [Homo sapiens]	TRUE	0.98914
NP_000905.3 mu-type opioid receptor isoform MOR-1 [Homo sapiens]	TRUE	0.97176
NP_000906.1 oxytocin-neurophysin 1 preproprotein [Homo sapiens]	TRUE	0.94333
NP_000907.2 oxytocin receptor [Homo sapiens]	TRUE	0.98597
NP_000909.2 protein disulfide-isomerase precursor [Homo sapiens]	TRUE	0.9996
NP_000912.3 cGMP-inhibited 3'5'-cyclic phosphodiesterase 3A isoform 1 [Homo sapiens]	TRUE	0.97907
NP_000913.2 cGMP-inhibited 3'5'-cyclic phosphodiesterase 3B isoform 2 [Homo sapiens]	TRUE	0.93457
NP_000915.1 dual specificity calcium/calmodulin-dependent 3'5'-cyclic nucleotide phosphodiesterase 1B isoform 1 [Homo sapiens]	TRUE	0.98505
NP_000916.2 pyruvate dehydrogenase E1 component subunit beta mitochondrial isoform 1 precursor [Homo sapiens]	TRUE	0.99869
NP_000917.3 progesterone receptor isoform B [Homo sapiens]	TRUE	0.92562
NP_000919.1 phospholipase A2 precursor [Homo sapiens]	TRUE	0.99875
NP_000920.1 phospholipase A2 group V precursor [Homo sapiens]	TRUE	0.96084
NP_000921.1 tissue-type plasminogen activator isoform 1 preproprotein [Homo sapiens]	TRUE	0.78602
NP_000923.1 1-phosphatidylinositol 45-bisphosphate phosphodiesterase beta-3 isoform 1 [Homo sapiens]	TRUE	0.99758
NP_000925.2 alpha-2-antiplasmin isoform a precursor [Homo sapiens]	TRUE	0.91424
NP_000927.1 pancreatic triacylglycerol lipase precursor [Homo sapiens]	TRUE	0.96672
NP_000928.1 DNA-directed RNA polymerase II subunit RPB1 [Homo sapiens]	TRUE	0.99223
NP_000929.1 DNA-directed RNA polymerase II subunit RPB2 isoform 1 [Homo sapiens]	TRUE	0.98833
NP_000930.1 pro-opiomelanocortin preproprotein [Homo sapiens]	TRUE	0.99614
NP_000931.1 serum paraoxonase/lactonase 3 [Homo sapiens]	TRUE	0.99862
NP_000933.1 peptidyl-prolyl cis-trans isomerase B precursor [Homo sapiens]	TRUE	0.99985
NP_000934.1 peptidyl-prolyl cis-trans isomerase C precursor [Homo sapiens]	TRUE	0.99955
NP_000935.1 protein phosphatase 3 catalytic subunit alpha isoform 1 [Homo sapiens]	TRUE	0.99278
NP_000936.1 calcineurin subunit B type 1 [Homo sapiens]	TRUE	0.99997
NP_000937.1 DNA primase small subunit [Homo sapiens]	TRUE	0.99059
NP_000938.2 DNA primase large subunit isoform a [Homo sapiens]	TRUE	0.99392
NP_000939.1 prolactin precursor [Homo sapiens]	TRUE	0.98755
NP_000940.1 prolactin receptor isoform 1 precursor [Homo sapiens]	TRUE	0.99665
NP_000942.1 transmembrane gamma-carboxyglutamic acid protein 2 isoform 1 precursor [Homo sapiens]	TRUE	0.99873
NP_000943.1 platelet-activating factor receptor [Homo sapiens]	TRUE	0.97847
NP_000944.1 prostaglandin D2 receptor isoform 1 [Homo sapiens]	TRUE	0.98231
NP_000945.3 prostaglandin-H2 D-isomerase precursor [Homo sapiens]	TRUE	0.9863
NP_000946.2 prostaglandin E2 receptor EP1 subtype [Homo sapiens]	TRUE	0.86531
NP_000947.2 prostaglandin E2 receptor EP2 subtype [Homo sapiens]	TRUE	0.9785
NP_000949.1 prostaglandin E2 receptor EP4 subtype [Homo sapiens]	TRUE	0.98287
NP_000950.1 prostaglandin F2-alpha receptor isoform a precursor [Homo sapiens]	TRUE	0.99148
NP_000951.1 prostacyclin receptor [Homo sapiens]	TRUE	0.97658
NP_000952.1 prostacyclin synthase precursor [Homo sapiens]	TRUE	0.99501
NP_000953.2 prostaglandin G/H synthase 1 isoform 1 precursor [Homo sapiens]	TRUE	0.93589
NP_000954.1 prostaglandin G/H synthase 2 precursor [Homo sapiens]	TRUE	0.98425
NP_000955.1 retinoic acid receptor alpha isoform 1 [Homo sapiens]	TRUE	0.99493
NP_000956.2 retinoic acid receptor beta isoform 1 [Homo sapiens]	TRUE	0.98414
NP_000957.1 retinoic acid receptor gamma isoform 1 [Homo sapiens]	TRUE	0.9957
NP_000958.1 large ribosomal subunit protein uL3 isoform a [Homo sapiens]	TRUE	0.99129
NP_000959.2 large ribosomal subunit protein uL4 [Homo sapiens]	TRUE	0.8291
NP_000960.2 large ribosomal subunit protein uL18 [Homo sapiens]	TRUE	0.99971
NP_000961.2 large ribosomal subunit protein eL6 isoform 1 [Homo sapiens]	TRUE	0.91854
NP_000962.2 large ribosomal subunit protein uL30 isoform 1 [Homo sapiens]	TRUE	0.98898
NP_000963.1 large ribosomal subunit protein eL8 [Homo sapiens]	TRUE	0.99547
NP_000966.2 large ribosomal subunit protein uL5 isoform 1 [Homo sapiens]	TRUE	0.99112
NP_000967.1 large ribosomal subunit protein uL11 [Homo sapiens]	TRUE	0.99938
NP_000968.2 large ribosomal subunit protein eL13 isoform 1 [Homo sapiens]	TRUE	0.86756
NP_000969.1 large ribosomal subunit protein uL14 [Homo sapiens]	TRUE	0.99885
NP_000970.1 large ribosomal subunit protein eL18 isoform 1 [Homo sapiens]	TRUE	0.5522
NP_000971.1 large ribosomal subunit protein eL20 [Homo sapiens]	TRUE	0.54754
NP_000972.1 large ribosomal subunit protein eL19 isoform 1 [Homo sapiens]	FALSE	0.0749
NP_000973.2 large ribosomal subunit protein eL21 [Homo sapiens]	TRUE	0.95261
NP_000974.1 large ribosomal subunit protein eL22 [Homo sapiens]	TRUE	0.99961
NP_000975.2 large ribosomal subunit protein uL23 [Homo sapiens]	TRUE	0.99904
NP_000977.1 large ribosomal subunit protein eL24 [Homo sapiens]	TRUE	0.77569
NP_000978.1 large ribosomal subunit protein uL24 [Homo sapiens]	TRUE	0.93777
NP_000979.1 large ribosomal subunit protein eL27 [Homo sapiens]	TRUE	0.9995
NP_000980.1 large ribosomal subunit protein eL30 [Homo sapiens]	TRUE	0.96391
NP_000981.1 large ribosomal subunit protein uL15 [Homo sapiens]	TRUE	0.96087
NP_000982.2 large ribosomal subunit protein eL28 isoform 2 [Homo sapiens]	FALSE	0.11555
NP_000983.1 large ribosomal subunit protein eL29 [Homo sapiens]	TRUE	0.9748
NP_000984.1 large ribosomal subunit protein eL31 isoform 1 [Homo sapiens]	TRUE	0.99454
NP_000985.1 large ribosomal subunit protein eL32 [Homo sapiens]	FALSE	0.41396
NP_000987.2 large ribosomal subunit protein eL33 [Homo sapiens]	TRUE	0.90875
NP_000988.1 large ribosomal subunit protein eL37 [Homo sapiens]	FALSE	0.01701
NP_000989.1 large ribosomal subunit protein eL43 [Homo sapiens]	TRUE	0.78571
NP_000990.1 large ribosomal subunit protein eL38 [Homo sapiens]	TRUE	0.99415
NP_000991.1 large ribosomal subunit protein eL39 [Homo sapiens]	FALSE	0.07255
NP_000992.1 ribosomal protein eL42-like [Homo sapiens]	TRUE	0.76545
NP_000993.1 large ribosomal subunit protein uL10 [Homo sapiens]	TRUE	0.99562
NP_000994.1 large ribosomal subunit protein P1 isoform 1 [Homo sapiens]	TRUE	0.99918
NP_000995.1 large ribosomal subunit protein P2 [Homo sapiens]	TRUE	0.99999
NP_000996.2 small ribosomal subunit protein uS3 isoform 1 [Homo sapiens]	TRUE	0.99842
NP_000997.1 small ribosomal subunit protein eS1 isoform 1 [Homo sapiens]	TRUE	0.99595
NP_000998.1 small ribosomal subunit protein eS4 X isoform [Homo sapiens]	TRUE	0.99935
NP_000999.1 small ribosomal subunit protein eS4 Y isoform 1 [Homo sapiens]	TRUE	0.99917
NP_001000.2 small ribosomal subunit protein uS7 [Homo sapiens]	TRUE	0.96997
NP_001001.2 small ribosomal subunit protein eS6 [Homo sapiens]	TRUE	0.99003
NP_001001317.1 serine protease 58 precursor [Homo sapiens]	TRUE	0.9971
NP_001001325.1 serine protease inhibitor Kazal-type 14 precursor [Homo sapiens]	TRUE	0.97598
NP_001001330.1 receptor expression-enhancing protein 3 [Homo sapiens]	TRUE	0.99956
NP_001001331.1 plasma membrane calcium-transporting ATPase 2 isoform 1 [Homo sapiens]	TRUE	0.99502
NP_001001343.2 fibronectin type III domain-containing protein 9 [Homo sapiens]	TRUE	0.88098
NP_001001344.1 plasma membrane calcium-transporting ATPase 3 isoform 3b [Homo sapiens]	TRUE	0.99523
NP_001001346.1 claudin-20 precursor [Homo sapiens]	TRUE	0.79722
NP_001001410.1 18S rRNA aminocarboxypropyltransferase [Homo sapiens]	TRUE	0.98243
NP_001001411.2 zinc finger protein 676 [Homo sapiens]	TRUE	0.99976
NP_001001412.3 calcium homeostasis modulator protein 1 [Homo sapiens]	TRUE	0.99313
NP_001001413.3 golgin subfamily A member 6-like protein 1 [Homo sapiens]	TRUE	0.99966
NP_001001414.1 F-box only protein 50 [Homo sapiens]	TRUE	0.93431
NP_001001415.2 zinc finger protein 429 isoform a [Homo sapiens]	TRUE	0.9998
NP_001001417.6 TBC1 domain family member 3B [Homo sapiens]	TRUE	0.86362
NP_001001418.5 TBC1 domain family member 3C [Homo sapiens]	TRUE	0.8724
NP_001001433.1 syntaxin-16 isoform a [Homo sapiens]	TRUE	0.99971
NP_001001436.1 UPF0547 protein C16orf87 isoform 1 [Homo sapiens]	TRUE	0.9889
NP_001001437.2 C-C motif chemokine 3-like 1 precursor [Homo sapiens]	TRUE	0.83854
NP_001001479.1 solute carrier family 35 member E4 isoform 1 [Homo sapiens]	TRUE	0.78515
NP_001001480.2 keratin-associated protein 5-5 [Homo sapiens]	FALSE	0.10194
NP_001001520.1 hepatoma-derived growth factor-related protein 2 isoform 1 [Homo sapiens]	TRUE	0.99966
NP_001001524.2 transmembrane 6 superfamily member 2 [Homo sapiens]	TRUE	0.99794
NP_001001548.1 platelet glycoprotein 4 isoform 1 [Homo sapiens]	TRUE	0.99151
NP_001001551.2 probable gluconokinase isoform 1 [Homo sapiens]	TRUE	0.99968
NP_001001557.1 growth/differentiation factor 6 preproprotein [Homo sapiens]	TRUE	0.95405
NP_001001563.2 mitochondrial import inner membrane translocase subunit TIM50 isoform 1 [Homo sapiens]	TRUE	0.9991
NP_001001656.1 olfactory receptor 9A4 [Homo sapiens]	TRUE	0.99307
NP_001001657.1 olfactory receptor 2Y1 [Homo sapiens]	TRUE	0.98654
NP_001001658.1 olfactory receptor 9A2 [Homo sapiens]	TRUE	0.99315
NP_001001659.1 olfactory receptor 2A14 [Homo sapiens]	TRUE	0.99727
NP_001001660.2 electron transfer flavoprotein regulatory factor 1 [Homo sapiens]	TRUE	0.99992
NP_001001661.1 zinc finger protein 425 [Homo sapiens]	TRUE	0.99918
NP_001001662.1 zinc finger protein 782 isoform a [Homo sapiens]	TRUE	0.99649
NP_001001664.1 speckle-type POZ protein-like [Homo sapiens]	TRUE	0.99883
NP_001001667.1 olfactory receptor 6V1 [Homo sapiens]	TRUE	0.98661
NP_001001668.3 zinc finger protein 470 [Homo sapiens]	TRUE	0.99966
NP_001001669.2 rho guanine nucleotide exchange factor 37 [Homo sapiens]	TRUE	0.99238
NP_001001670.1 spermatogenesis-associated protein 31D1 [Homo sapiens]	TRUE	0.92863
NP_001001671.3 mitogen-activated protein kinase kinase kinase 15 [Homo sapiens]	TRUE	0.99371
NP_001001674.1 olfactory receptor 4F15 [Homo sapiens]	TRUE	0.99532
NP_001001683.1 mediator of RNA polymerase II transcription subunit 11 isoform a [Homo sapiens]	TRUE	0.99989
NP_001001701.2 uncharacterized protein C4orf3 isoform 2 [Homo sapiens]	FALSE	0.45701
NP_001001710.1 ciliary microtubule inner protein 2A [Homo sapiens]	TRUE	0.9693
NP_001001711.1 protein DDI1 homolog 1 [Homo sapiens]	TRUE	0.99511
NP_001001712.2 epididymal-specific lipocalin-10 isoform 1 precursor [Homo sapiens]	TRUE	0.99382
NP_001001722.1 testis-specific chromodomain protein Y 2 [Homo sapiens]	TRUE	0.98809
NP_001001786.2 BH3-like motif-containing cell death inducer [Homo sapiens]	TRUE	0.52193
NP_001001788.2 UL-16 binding protein 5 preproprotein [Homo sapiens]	TRUE	0.95405
NP_001001790.1 mitochondrial import receptor subunit TOM5 homolog isoform 1 [Homo sapiens]	TRUE	0.87813
NP_001001794.3 protein DENND6B [Homo sapiens]	TRUE	0.85397
NP_001001795.1 UPF0598 protein C8orf82 [Homo sapiens]	TRUE	0.90472
NP_001001802.2 olfactory receptor 2A1/2A42 [Homo sapiens]	TRUE	0.90924
NP_001001821.1 olfactory receptor 2T34 [Homo sapiens]	TRUE	0.92628
NP_001001824.1 olfactory receptor 2T27 [Homo sapiens]	TRUE	0.97536
NP_001001827.1 olfactory receptor 2T35 [Homo sapiens]	TRUE	0.96862
NP_001001850.1 syntaxin-19 [Homo sapiens]	TRUE	0.99972
NP_001001852.2 serine/threonine-protein kinase pim-3 [Homo sapiens]	TRUE	0.98631
NP_001001872.2 armadillo-like helical domain-containing protein 4 isoform 1 precursor [Homo sapiens]	TRUE	0.9981
NP_001001874.2 tumor protein D55 isoform 2 [Homo sapiens]	TRUE	0.97576
NP_001001888.3 variable charge X-linked protein 3B [Homo sapiens]	TRUE	0.99986
NP_001001912.2 olfactory receptor 4E2 [Homo sapiens]	TRUE	0.98856
NP_001001913.1 olfactory receptor 52N1 [Homo sapiens]	TRUE	0.98743
NP_001001914.1 olfactory receptor 2G3 [Homo sapiens]	TRUE	0.99183
NP_001001915.1 olfactory receptor 2G2 [Homo sapiens]	TRUE	0.90041
NP_001001916.2 olfactory receptor 52J3 [Homo sapiens]	TRUE	0.99057
NP_001001918.1 olfactory receptor 14C36 [Homo sapiens]	TRUE	0.83792
NP_001001919.1 olfactory receptor 13C4 [Homo sapiens]	TRUE	0.98783
NP_001001920.2 olfactory receptor 4C15 [Homo sapiens]	TRUE	0.98913
NP_001001921.1 olfactory receptor 5AS1 [Homo sapiens]	TRUE	0.87764
NP_001001923.1 olfactory receptor 5C1 [Homo sapiens]	TRUE	0.93927
NP_001001936.1 actin filament-associated protein 1-like 2 isoform 1 [Homo sapiens]	TRUE	0.99745
NP_001001952.1 olfactory receptor 5D18 [Homo sapiens]	TRUE	0.85395
NP_001001953.1 olfactory receptor 10G9 [Homo sapiens]	TRUE	0.92181
NP_001001954.1 olfactory receptor 5A2 [Homo sapiens]	TRUE	0.9987
NP_001001955.2 olfactory receptor 4C13 [Homo sapiens]	TRUE	0.98443
NP_001001956.1 olfactory receptor 13C9 [Homo sapiens]	TRUE	0.98869
NP_001001957.2 olfactory receptor 2W3 [Homo sapiens]	TRUE	0.99517
NP_001001958.1 olfactory receptor 7G3 [Homo sapiens]	TRUE	0.98485
NP_001001959.1 olfactory receptor 11L1 [Homo sapiens]	TRUE	0.96466
NP_001001960.1 olfactory receptor 5W2 [Homo sapiens]	TRUE	0.97821
NP_001001961.2 olfactory receptor 13C3 [Homo sapiens]	TRUE	0.99258
NP_001001963.1 olfactory receptor 2L8 [Homo sapiens]	TRUE	0.97861
NP_001001964.1 olfactory receptor 2T11 [Homo sapiens]	TRUE	0.98978
NP_001001965.1 olfactory receptor 4D5 [Homo sapiens]	TRUE	0.99396
NP_001001966.1 olfactory receptor 14A16 [Homo sapiens]	TRUE	0.93775
NP_001001967.1 olfactory receptor 5D13 [Homo sapiens]	TRUE	0.9241
NP_001001968.1 olfactory receptor 6S1 [Homo sapiens]	TRUE	0.99491
NP_001001973.1 ATP synthase subunit gamma mitochondrial isoform L (liver) precursor [Homo sapiens]	TRUE	0.99962
NP_001001974.1 pleckstrin homology domain-containing family A member 1 isoform 1 [Homo sapiens]	TRUE	0.99616
NP_001001976.1 arginyl-tRNA--protein transferase 1 isoform 1 [Homo sapiens]	TRUE	0.99388
NP_001001991.1 inactive serine protease PAMR1 isoform b precursor [Homo sapiens]	TRUE	0.92899
NP_001001995.1 neuronal membrane glycoprotein M6-b isoform 1 [Homo sapiens]	TRUE	0.99816
NP_001001998.1 exosome component 10 isoform 1 [Homo sapiens]	TRUE	0.99544
NP_001002.1 small ribosomal subunit protein eS7 [Homo sapiens]	TRUE	0.97934
NP_001002002.1 GMP reductase 2 isoform 2 [Homo sapiens]	TRUE	0.99811
NP_001002010.2 cytosolic 5'-nucleotidase 3A isoform 1 [Homo sapiens]	TRUE	0.99966
NP_001002029.3 complement C4-B preproprotein [Homo sapiens]	TRUE	0.985
NP_001002030.1 ethylmalonyl-CoA decarboxylase isoform 1 [Homo sapiens]	TRUE	0.9912
NP_001002034.2 sesquipedalian-2 [Homo sapiens]	TRUE	0.54502
NP_001002035.1 beta-defensin 108B precursor [Homo sapiens]	TRUE	0.81788
NP_001002036.3 astacin-like metalloendopeptidase precursor [Homo sapiens]	TRUE	0.88345
NP_001002248.1 anaphase-promoting complex subunit 11 isoform 2 [Homo sapiens]	TRUE	0.82827
NP_001002254.1 acyl-CoA wax alcohol acyltransferase 2 [Homo sapiens]	TRUE	0.95072
NP_001002255.1 small ubiquitin-related modifier 4 [Homo sapiens]	TRUE	0.99896
NP_001002257.1 lysocardiolipin acyltransferase 1 isoform 2 [Homo sapiens]	TRUE	0.94093
NP_001002294.1 flavin-containing monooxygenase 3 isoform a [Homo sapiens]	TRUE	0.97838
NP_001002295.1 trans-acting T-cell-specific transcription factor GATA-3 isoform 1 [Homo sapiens]	TRUE	0.89467
NP_001002296.1 golgin subfamily A member 7 isoform a [Homo sapiens]	TRUE	0.99964
NP_001002755.1 NFU1 iron-sulfur cluster scaffold homolog mitochondrial isoform 2 [Homo sapiens]	TRUE	0.99822
NP_001002758.1 PTPN13-like protein Y-linked [Homo sapiens]	FALSE	0.37887
NP_001002759.1 swi5-dependent recombination DNA repair protein 1 homolog isoform a [Homo sapiens]	TRUE	0.99938
NP_001002760.1 testis-specific basic protein Y 2 [Homo sapiens]	FALSE	0.00653
NP_001002761.1 testis-specific basic protein Y 2 [Homo sapiens]	FALSE	0.00653
NP_001002800.1 structural maintenance of chromosomes protein 4 isoform 1 [Homo sapiens]	TRUE	0.99886
NP_001002814.2 rab11 family-interacting protein 1 isoform 3 [Homo sapiens]	TRUE	0.9961
NP_001002836.2 zinc finger protein 787 isoform 1 [Homo sapiens]	TRUE	0.99797
NP_001002847.1 decreased expression in renal and prostate cancer protein isoform 1 [Homo sapiens]	TRUE	0.97467
NP_001002860.2 BTB/POZ domain-containing protein 7 isoform 1 [Homo sapiens]	TRUE	0.99309
NP_001002862.1 derlin-3 isoform 2 [Homo sapiens]	TRUE	0.99269
NP_001002901.1 Fc receptor-like B isoform 1 precursor [Homo sapiens]	TRUE	0.75236
NP_001002905.1 olfactory receptor 8G1 [Homo sapiens]	TRUE	0.95405
NP_001002907.1 olfactory receptor 8K1 [Homo sapiens]	TRUE	0.9796
NP_001002909.1 G patch domain-containing protein 8 isoform 1 [Homo sapiens]	TRUE	0.99881
NP_001002911.1 probable G-protein coupled receptor 139 isoform 1 [Homo sapiens]	TRUE	0.88976
NP_001002912.4 glutamate-rich protein 3 [Homo sapiens]	TRUE	0.99262
NP_001002913.1 peptidyl-tRNA hydrolase isoform 1 [Homo sapiens]	TRUE	0.94906
NP_001002916.4 histone H2B type W-T [Homo sapiens]	TRUE	0.76627
NP_001002917.1 olfactory receptor 8D1 [Homo sapiens]	TRUE	0.997
NP_001002918.1 olfactory receptor 8D2 [Homo sapiens]	TRUE	0.97629
NP_001002919.2 ALK and LTK ligand 2 precursor [Homo sapiens]	TRUE	0.84771
NP_001002923.1 insulin growth factor-like family member 4 precursor [Homo sapiens]	TRUE	0.51214
NP_001002925.1 olfactory receptor 5AP2 [Homo sapiens]	TRUE	0.99574
NP_001002926.1 DNA-directed RNA polymerase I subunit RPA43 [Homo sapiens]	TRUE	0.99934
NP_001003.1 small ribosomal subunit protein eS8 [Homo sapiens]	TRUE	0.94488
NP_001003443.2 olfactory receptor 56A3 [Homo sapiens]	TRUE	0.95684
NP_001003665.1 protein stum homolog isoform 1 [Homo sapiens]	TRUE	0.94577
NP_001003681.1 HMG domain-containing protein 4 isoform 1 [Homo sapiens]	TRUE	0.99944
NP_001003682.1 transmembrane protein 200B [Homo sapiens]	TRUE	0.95448
NP_001003692.1 zinc finger matrin-type protein 5 [Homo sapiens]	TRUE	0.99909
NP_001003693.1 lymphocyte antigen 6 complex locus protein G6f precursor [Homo sapiens]	TRUE	0.76884
NP_001003694.1 peregrin isoform 1 [Homo sapiens]	TRUE	0.99605
NP_001003699.1 ras-responsive element-binding protein 1 isoform 1 [Homo sapiens]	TRUE	0.99619
NP_001003702.2 rho guanine nucleotide exchange factor 35 [Homo sapiens]	TRUE	0.95776
NP_001003703.1 ATP synthase-coupling factor 6 mitochondrial isoform a precursor [Homo sapiens]	TRUE	0.9986
NP_001003722.1 mRNA export factor GLE1 isoform 1 [Homo sapiens]	TRUE	0.99577
NP_001003745.1 olfactory receptor 10A3 [Homo sapiens]	TRUE	0.9914
NP_001003750.1 olfactory receptor 8I2 [Homo sapiens]	TRUE	0.98437
NP_001003760.2 kelch-like protein 31 [Homo sapiens]	TRUE	0.99271
NP_001003787.1 STE20-related kinase adapter protein alpha isoform 1 [Homo sapiens]	TRUE	0.99616
NP_001003793.1 RNA-binding motif single-stranded-interacting protein 3 isoform 1 [Homo sapiens]	TRUE	0.99742
NP_001003795.1 general transcription factor II-I repeat domain-containing protein 2B isoform 1 [Homo sapiens]	TRUE	0.99504
NP_001003796.1 NHP2-like protein 1 [Homo sapiens]	TRUE	0.99803
NP_001003799.1 TCR gamma alternate reading frame protein isoform 1 [Homo sapiens]	FALSE	0.05204
NP_001003800.1 protein bicaudal D homolog 2 isoform 1 [Homo sapiens]	TRUE	0.99922
NP_001003801.1 SWI/SNF-related matrix-associated actin-dependent regulator of chromatin subfamily D member 3 isoform 2 [Homo sapiens]	TRUE	0.99711
NP_001003818.1 tripartite motif-containing protein 6 isoform 1 [Homo sapiens]	TRUE	0.99176
NP_001003841.1 sodium-dependent neutral amino acid transporter B(0)AT1 [Homo sapiens]	TRUE	0.99581
NP_001003845.1 transcription factor Sp5 [Homo sapiens]	TRUE	0.98377
NP_001003891.1 mediator of RNA polymerase II transcription subunit 15 isoform a [Homo sapiens]	TRUE	0.99891
NP_001003892.1 dual specificity phosphatase 29 [Homo sapiens]	TRUE	0.99926
NP_001003894.1 testis-specific chromodomain protein Y 1 isoform a [Homo sapiens]	TRUE	0.98913
NP_001003897.1 protein MANBAL isoform a [Homo sapiens]	TRUE	0.98911
NP_001003931.4 protein mono-ADP-ribosyltransferase PARP3 isoform a [Homo sapiens]	TRUE	0.98979
NP_001003937.2 testis-specific Y-encoded-like protein 6 [Homo sapiens]	TRUE	0.95944
NP_001003938.1 hemoglobin subunit mu [Homo sapiens]	TRUE	0.65495
NP_001003940.1 bcl-2-modifying factor isoform bmf-1 [Homo sapiens]	TRUE	0.70588
NP_001004.2 small ribosomal subunit protein uS4 isoform a [Homo sapiens]	TRUE	0.99718
NP_001004019.1 fibulin-2 isoform a precursor [Homo sapiens]	TRUE	0.99147
NP_001004051.1 G-protein coupled receptor-associated sorting protein 2 [Homo sapiens]	TRUE	0.96776
NP_001004052.1 olfactory receptor 52B2 [Homo sapiens]	TRUE	0.94088
NP_001004058.2 olfactory receptor 8K5 [Homo sapiens]	TRUE	0.99354
NP_001004059.2 olfactory receptor 4S2 [Homo sapiens]	TRUE	0.99498
NP_001004063.2 olfactory receptor 4K1 [Homo sapiens]	TRUE	0.97555
NP_001004064.1 olfactory receptor 8J3 [Homo sapiens]	TRUE	0.99132
NP_001004067.1 BOS complex subunit NOMO3 precursor [Homo sapiens]	TRUE	0.99124
NP_001004106.1 G protein-coupled receptor kinase 6 isoform A [Homo sapiens]	TRUE	0.99526
NP_001004125.2 tumor suppressor candidate gene 1 protein [Homo sapiens]	TRUE	0.99913
NP_001004127.2 GDP-Man:Man(3)GlcNAc(2)-PP-Dol alpha-12-mannosyltransferase [Homo sapiens]	TRUE	0.99062
NP_001004134.1 olfactory receptor 10AD1 [Homo sapiens]	TRUE	0.97976
NP_001004135.1 olfactory receptor 2A12 [Homo sapiens]	TRUE	0.98189
NP_001004136.1 olfactory receptor 2T2 [Homo sapiens]	TRUE	0.96979
NP_001004137.1 olfactory receptor 52M1 [Homo sapiens]	TRUE	0.98124
NP_001004297.2 olfactory receptor 13A1 [Homo sapiens]	TRUE	0.99252
NP_001004301.2 zinc finger protein 813 [Homo sapiens]	TRUE	0.99901
NP_001004303.3 FYN-binding protein 2 [Homo sapiens]	TRUE	0.99781
NP_001004304.1 zinc finger protein 740 [Homo sapiens]	TRUE	0.99984
NP_001004309.2 zinc finger protein 774 [Homo sapiens]	TRUE	0.99957
NP_001004310.2 Fc receptor-like protein 6 isoform 1 precursor [Homo sapiens]	TRUE	0.956
NP_001004311.2 factor in the germline alpha [Homo sapiens]	TRUE	0.99899
NP_001004312.2 receptor-transporting protein 2 [Homo sapiens]	TRUE	0.99476
NP_001004313.1 transmembrane protein 220 isoform 1 precursor [Homo sapiens]	TRUE	0.96943
NP_001004316.2 protein LEKR1 isoform 1 [Homo sapiens]	TRUE	0.99852
NP_001004317.1 protein lin-28 homolog B isoform 1 [Homo sapiens]	TRUE	0.91913
NP_001004318.2 acid phosphatase type 7 isoform 1 precursor [Homo sapiens]	TRUE	0.96936
NP_001004319.1 von Hippel-Lindau-like protein [Homo sapiens]	TRUE	0.62672
NP_001004320.1 alkylglycerol monooxygenase [Homo sapiens]	TRUE	0.60265
NP_001004323.1 sperm acrosome developmental regulator [Homo sapiens]	TRUE	0.53647
NP_001004325.1 keratin-associated protein 5-2 [Homo sapiens]	FALSE	0.0209
NP_001004328.1 zinc finger protein 705A [Homo sapiens]	TRUE	0.99467
NP_001004329.2 homeobox protein DBX2 [Homo sapiens]	TRUE	0.61015
NP_001004333.3 ribonuclease kappa [Homo sapiens]	TRUE	0.99559
NP_001004334.3 probable G-protein coupled receptor 179 precursor [Homo sapiens]	TRUE	0.965
NP_001004339.2 protein zyg-11 homolog A isoform 1 [Homo sapiens]	TRUE	0.93863
NP_001004341.1 ETS translocation variant 3-like protein [Homo sapiens]	TRUE	0.74861
NP_001004342.3 tripartite motif-containing protein 67 isoform 1 [Homo sapiens]	TRUE	0.99218
NP_001004343.1 microtubule-associated proteins 1A/1B light chain 3C [Homo sapiens]	TRUE	0.98443
NP_001004351.3 speedy protein E3 [Homo sapiens]	TRUE	0.9946
NP_001004353.2 protein STPG3 isoform c [Homo sapiens]	FALSE	0.32256
NP_001004354.1 notch-regulated ankyrin repeat-containing protein [Homo sapiens]	TRUE	0.99851
NP_001004356.1 fibroblast growth factor receptor-like 1 precursor [Homo sapiens]	TRUE	0.98887
NP_001004416.3 uromodulin-like 1 isoform 1 precursor [Homo sapiens]	TRUE	0.93215
NP_001004431.1 meteorin-like protein isoform 1 precursor [Homo sapiens]	TRUE	0.83111
NP_001004432.1 leucine-rich repeat and immunoglobulin-like domain-containing nogo receptor-interacting protein 4 precursor [Homo sapiens]	TRUE	0.92151
NP_001004434.1 proton-coupled zinc antiporter SLC30A2 isoform 1 [Homo sapiens]	TRUE	0.99313
NP_001004439.1 integrin alpha-11 precursor [Homo sapiens]	TRUE	0.97915
NP_001004441.2 ankyrin repeat domain-containing protein 34B [Homo sapiens]	TRUE	0.99765
NP_001004450.2 olfactory receptor 1B1 [Homo sapiens]	TRUE	0.98575
NP_001004451.1 olfactory receptor 1J1 [Homo sapiens]	TRUE	0.99241
NP_001004452.1 olfactory receptor 1J4 [Homo sapiens]	TRUE	0.97991
NP_001004453.2 olfactory receptor 1L6 [Homo sapiens]	TRUE	0.94047
NP_001004454.1 olfactory receptor 1L8 [Homo sapiens]	TRUE	0.74723
NP_001004456.1 olfactory receptor 1M1 [Homo sapiens]	TRUE	0.98749
NP_001004457.2 olfactory receptor 1N2 [Homo sapiens]	TRUE	0.99065
NP_001004458.2 olfactory receptor 1S1 [Homo sapiens]	TRUE	0.96713
NP_001004459.2 olfactory receptor 1S2 [Homo sapiens]	TRUE	0.98584
NP_001004460.1 olfactory receptor 10A2 [Homo sapiens]	TRUE	0.97188
NP_001004461.1 olfactory receptor 10A6 isoform 1 [Homo sapiens]	TRUE	0.99198
NP_001004462.1 olfactory receptor 10G4 [Homo sapiens]	TRUE	0.95512
NP_001004463.1 olfactory receptor 10G7 [Homo sapiens]	TRUE	0.96984
NP_001004464.1 olfactory receptor 10G8 [Homo sapiens]	TRUE	0.91092
NP_001004465.1 olfactory receptor 10H4 [Homo sapiens]	TRUE	0.99372
NP_001004466.1 olfactory receptor 10H5 [Homo sapiens]	TRUE	0.99075
NP_001004469.1 olfactory receptor 10J5 [Homo sapiens]	TRUE	0.9956
NP_001004470.1 alpha-28-sialyltransferase 8F isoform 1 precursor [Homo sapiens]	TRUE	0.99354
NP_001004471.1 olfactory receptor 10Q1 [Homo sapiens]	TRUE	0.97231
NP_001004473.1 olfactory receptor 10K1 [Homo sapiens]	TRUE	0.98297
NP_001004474.2 olfactory receptor 10S1 [Homo sapiens]	TRUE	0.99484
NP_001004475.1 olfactory receptor 10T2 [Homo sapiens]	TRUE	0.9986
NP_001004476.1 olfactory receptor 10K2 [Homo sapiens]	TRUE	0.94916
NP_001004477.1 olfactory receptor 10X1 [Homo sapiens]	TRUE	0.9564
NP_001004478.1 olfactory receptor 10Z1 [Homo sapiens]	TRUE	0.99411
NP_001004479.2 olfactory receptor 11H4 [Homo sapiens]	TRUE	0.9873
NP_001004480.1 olfactory receptor 11H6 [Homo sapiens]	TRUE	0.96937
NP_001004481.1 olfactory receptor 13C2 [Homo sapiens]	TRUE	0.99368
NP_001004482.1 olfactory receptor 13C5 [Homo sapiens]	TRUE	0.98103
NP_001004483.1 olfactory receptor 13C8 [Homo sapiens]	TRUE	0.99174
NP_001004484.2 olfactory receptor 13D1 [Homo sapiens]	TRUE	0.98558
NP_001004485.1 olfactory receptor 13F1 [Homo sapiens]	TRUE	0.66532
NP_001004486.1 olfactory receptor 13H1 [Homo sapiens]	TRUE	0.97329
NP_001004487.1 olfactory receptor 13J1 [Homo sapiens]	TRUE	0.91493
NP_001004489.1 olfactory receptor 2AG1 [Homo sapiens]	TRUE	0.99712
NP_001004490.1 olfactory receptor 2AG2 [Homo sapiens]	TRUE	0.99253
NP_001004491.2 olfactory receptor 2AK2 [Homo sapiens]	TRUE	0.97407
NP_001004492.1 olfactory receptor 2B11 [Homo sapiens]	TRUE	0.99354
NP_001004684.1 olfactory receptor 2D3 [Homo sapiens]	TRUE	0.97996
NP_001004685.1 olfactory receptor 2F2 [Homo sapiens]	TRUE	0.98404
NP_001004687.1 olfactory receptor 2L3 [Homo sapiens]	TRUE	0.96457
NP_001004688.1 olfactory receptor 2M2 [Homo sapiens]	TRUE	0.91329
NP_001004689.1 olfactory receptor 2M3 [Homo sapiens]	TRUE	0.87338
NP_001004690.1 olfactory receptor 2M5 [Homo sapiens]	TRUE	0.96979
NP_001004691.1 olfactory receptor 2M7 [Homo sapiens]	TRUE	0.89096
NP_001004692.1 olfactory receptor 2T12 isoform 1 [Homo sapiens]	TRUE	0.98882
NP_001004693.1 olfactory receptor 2T10 [Homo sapiens]	TRUE	0.9825
NP_001004694.2 olfactory receptor 2T29 [Homo sapiens]	TRUE	0.96609
NP_001004695.1 olfactory receptor 2T33 [Homo sapiens]	TRUE	0.98426
NP_001004696.2 olfactory receptor 2T4 [Homo sapiens]	TRUE	0.98802
NP_001004697.1 olfactory receptor 2T5 [Homo sapiens]	TRUE	0.96712
NP_001004699.1 olfactory receptor 2Z1 [Homo sapiens]	TRUE	0.98865
NP_001004700.2 olfactory receptor 4C11 [Homo sapiens]	TRUE	0.9811
NP_001004701.2 olfactory receptor 4C16 [Homo sapiens]	TRUE	0.97328
NP_001004702.2 olfactory receptor 4C3 [Homo sapiens]	TRUE	0.99731
NP_001004703.1 olfactory receptor 4C46 [Homo sapiens]	TRUE	0.99722
NP_001004704.1 olfactory receptor 4C6 [Homo sapiens]	TRUE	0.99297
NP_001004705.1 olfactory receptor 4D10 [Homo sapiens]	TRUE	0.96766
NP_001004706.1 olfactory receptor 4D11 [Homo sapiens]	TRUE	0.96267
NP_001004707.1 olfactory receptor 4D2 [Homo sapiens]	TRUE	0.99669
NP_001004708.1 olfactory receptor 4D6 [Homo sapiens]	TRUE	0.99186
NP_001004711.1 olfactory receptor 4D9 [Homo sapiens]	TRUE	0.97175
NP_001004712.1 olfactory receptor 4K14 [Homo sapiens]	TRUE	0.98903
NP_001004713.1 olfactory receptor 1I1 [Homo sapiens]	TRUE	0.93737
NP_001004714.1 olfactory receptor 4K13 [Homo sapiens]	TRUE	0.98624
NP_001004715.3 olfactory receptor 4K17 [Homo sapiens]	TRUE	0.96765
NP_001004717.1 olfactory receptor 4L1 [Homo sapiens]	TRUE	0.98088
NP_001004719.2 olfactory receptor 4M2 [Homo sapiens]	TRUE	0.98839
NP_001004723.1 olfactory receptor 4N2 [Homo sapiens]	TRUE	0.9946
NP_001004724.1 olfactory receptor 4N5 [Homo sapiens]	TRUE	0.98985
NP_001004725.1 olfactory receptor 4S1 [Homo sapiens]	TRUE	0.99507
NP_001004726.1 olfactory receptor 4X1 [Homo sapiens]	TRUE	0.97766
NP_001004727.1 olfactory receptor 4X2 [Homo sapiens]	TRUE	0.99449
NP_001004728.1 olfactory receptor 5A1 [Homo sapiens]	TRUE	0.99205
NP_001004729.1 olfactory receptor 5AN1 [Homo sapiens]	TRUE	0.98965
NP_001004730.1 olfactory receptor 5AR1 [Homo sapiens]	TRUE	0.9875
NP_001004731.2 olfactory receptor 5AU1 [Homo sapiens]	TRUE	0.95371
NP_001004732.2 olfactory receptor 14K1 [Homo sapiens]	TRUE	0.98838
NP_001004733.1 olfactory receptor 5B12 [Homo sapiens]	TRUE	0.99066
NP_001004734.1 olfactory receptor 14I1 [Homo sapiens]	TRUE	0.93969
NP_001004735.1 olfactory receptor 5D14 [Homo sapiens]	TRUE	0.98407
NP_001004736.2 olfactory receptor 5K1 [Homo sapiens]	TRUE	0.96553
NP_001004737.1 olfactory receptor 5K2 [Homo sapiens]	TRUE	0.93786
NP_001004738.1 olfactory receptor 5L1 [Homo sapiens]	TRUE	0.92856
NP_001004739.1 olfactory receptor 5L2 [Homo sapiens]	TRUE	0.9085
NP_001004740.1 olfactory receptor 5M1 [Homo sapiens]	TRUE	0.98703
NP_001004741.1 olfactory receptor 5M10 [Homo sapiens]	TRUE	0.99206
NP_001004742.2 olfactory receptor 5M3 [Homo sapiens]	TRUE	0.99902
NP_001004743.1 olfactory receptor 5M9 [Homo sapiens]	TRUE	0.99327
NP_001004744.1 olfactory receptor 8U3 [Homo sapiens]	TRUE	0.99205
NP_001004745.1 olfactory receptor 5T1 [Homo sapiens]	TRUE	0.98592
NP_001004746.2 olfactory receptor 5T2 [Homo sapiens]	TRUE	0.99747
NP_001004747.2 olfactory receptor 5T3 [Homo sapiens]	TRUE	0.98625
NP_001004748.1 olfactory receptor 51A2 [Homo sapiens]	TRUE	0.72152
NP_001004749.1 olfactory receptor 51A7 [Homo sapiens]	TRUE	0.92057
NP_001004750.1 olfactory receptor 51B6 [Homo sapiens]	TRUE	0.93599
NP_001004751.1 olfactory receptor 51D1 [Homo sapiens]	TRUE	0.93748
NP_001004752.2 olfactory receptor 51F1 [Homo sapiens]	TRUE	0.91039
NP_001004753.2 olfactory receptor 51F2 [Homo sapiens]	FALSE	0.43135
NP_001004754.1 olfactory receptor 51I2 [Homo sapiens]	TRUE	0.96172
NP_001004755.1 olfactory receptor 51L1 [Homo sapiens]	TRUE	0.96506
NP_001004756.2 olfactory receptor 51M1 [Homo sapiens]	TRUE	0.63453
NP_001004757.1 olfactory receptor 51Q1 [Homo sapiens]	TRUE	0.82872
NP_001004758.1 olfactory receptor 51S1 [Homo sapiens]	TRUE	0.88305
NP_001004759.2 olfactory receptor 51T1 [Homo sapiens]	TRUE	0.90388
NP_001004760.3 olfactory receptor 51V1 [Homo sapiens]	FALSE	0.28051
NP_001005.1 small ribosomal subunit protein eS10 [Homo sapiens]	TRUE	0.98541
NP_001005160.1 olfactory receptor 52A5 [Homo sapiens]	TRUE	0.89417
NP_001005161.2 olfactory receptor 52B4 [Homo sapiens]	TRUE	0.69177
NP_001005162.2 olfactory receptor 52B6 [Homo sapiens]	TRUE	0.90357
NP_001005163.1 olfactory receptor 52D1 [Homo sapiens]	TRUE	0.97084
NP_001005164.2 olfactory receptor 52E2 [Homo sapiens]	TRUE	0.95915
NP_001005165.1 olfactory receptor 52E4 [Homo sapiens]	TRUE	0.97035
NP_001005166.3 olfactory receptor 52E5 [Homo sapiens]	TRUE	0.98404
NP_001005167.1 olfactory receptor 52E6 [Homo sapiens]	TRUE	0.97751
NP_001005168.2 olfactory receptor 52E8 [Homo sapiens]	TRUE	0.98263
NP_001005169.1 olfactory receptor 52I1 [Homo sapiens]	TRUE	0.92215
NP_001005171.2 olfactory receptor 52K1 isoform 1 [Homo sapiens]	TRUE	0.99029
NP_001005172.2 olfactory receptor 52K2 [Homo sapiens]	TRUE	0.99268
NP_001005173.3 olfactory receptor 52L1 [Homo sapiens]	TRUE	0.96807
NP_001005174.1 olfactory receptor 52N2 [Homo sapiens]	TRUE	0.97717
NP_001005175.3 olfactory receptor 52N4 [Homo sapiens]	TRUE	0.98105
NP_001005177.3 olfactory receptor 52R1 [Homo sapiens]	TRUE	0.90821
NP_001005178.1 olfactory receptor 52W1 [Homo sapiens]	TRUE	0.98825
NP_001005179.3 olfactory receptor 56A4 [Homo sapiens]	TRUE	0.88223
NP_001005180.1 olfactory receptor 56B1 [Homo sapiens]	TRUE	0.97191
NP_001005181.1 olfactory receptor 56B4 [Homo sapiens]	TRUE	0.93661
NP_001005182.1 olfactory receptor 6C1 [Homo sapiens]	TRUE	0.96972
NP_001005183.1 olfactory receptor 6C76 isoform 1 [Homo sapiens]	TRUE	0.98551
NP_001005184.2 olfactory receptor 6K6 [Homo sapiens]	TRUE	0.94041
NP_001005185.1 olfactory receptor 6N1 [Homo sapiens]	TRUE	0.91538
NP_001005186.2 olfactory receptor 6Q1 [Homo sapiens]	TRUE	0.99808
NP_001005187.1 olfactory receptor 6T1 [Homo sapiens]	TRUE	0.97723
NP_001005188.1 olfactory receptor 6X1 [Homo sapiens]	TRUE	0.98011
NP_001005189.1 olfactory receptor 6Y1 [Homo sapiens]	TRUE	0.99689
NP_001005190.1 olfactory receptor 7A10 [Homo sapiens]	TRUE	0.99165
NP_001005191.1 olfactory receptor 7D4 [Homo sapiens]	TRUE	0.99392
NP_001005192.2 olfactory receptor 7G1 [Homo sapiens]	TRUE	0.97139
NP_001005193.2 olfactory receptor 7G2 [Homo sapiens]	TRUE	0.98681
NP_001005194.2 olfactory receptor 8A1 [Homo sapiens]	TRUE	0.98834
NP_001005195.1 olfactory receptor 8B12 [Homo sapiens]	TRUE	0.98705
NP_001005196.1 olfactory receptor 8B4 [Homo sapiens]	TRUE	0.99538
NP_001005197.1 olfactory receptor 8D4 [Homo sapiens]	TRUE	0.86597
NP_001005198.2 olfactory receptor 8G5 [Homo sapiens]	TRUE	0.93414
NP_001005199.1 olfactory receptor 8H1 [Homo sapiens]	TRUE	0.9863
NP_001005201.1 olfactory receptor 8H3 [Homo sapiens]	TRUE	0.97542
NP_001005202.1 olfactory receptor 8K3 [Homo sapiens]	TRUE	0.99349
NP_001005204.1 olfactory receptor 8U1 [Homo sapiens]	TRUE	0.99809
NP_001005205.2 olfactory receptor 8J1 [Homo sapiens]	TRUE	0.99653
NP_001005209.1 transmembrane protein 198 [Homo sapiens]	TRUE	0.9804
NP_001005210.2 leucine-rich repeat-containing protein 55 precursor [Homo sapiens]	TRUE	0.96904
NP_001005211.1 olfactory receptor 9I1 [Homo sapiens]	TRUE	0.99182
NP_001005212.1 olfactory receptor 9Q1 [Homo sapiens]	TRUE	0.99702
NP_001005213.1 olfactory receptor 9G1 [Homo sapiens]	TRUE	0.97406
NP_001005214.2 leucine-rich repeat-containing protein 52 precursor [Homo sapiens]	TRUE	0.96229
NP_001005216.2 olfactory receptor 2J3 [Homo sapiens]	TRUE	0.96775
NP_001005218.1 olfactory receptor 5B21 [Homo sapiens]	TRUE	0.99589
NP_001005221.2 olfactory receptor 4F3/4F16/4F29 [Homo sapiens]	TRUE	0.99456
NP_001005226.1 putative olfactory receptor 2B3 [Homo sapiens]	TRUE	0.99722
NP_001005234.1 olfactory receptor 1L3 [Homo sapiens]	TRUE	0.96035
NP_001005235.1 olfactory receptor 1L4 [Homo sapiens]	TRUE	0.93219
NP_001005236.3 olfactory receptor 1L1 [Homo sapiens]	TRUE	0.72658
NP_001005237.1 olfactory receptor 51G1 [Homo sapiens]	TRUE	0.74417
NP_001005238.1 olfactory receptor 51G2 [Homo sapiens]	TRUE	0.81101
NP_001005239.2 olfactory receptor 11H1 [Homo sapiens]	TRUE	0.98447
NP_001005240.1 olfactory receptor 4F17 [Homo sapiens]	TRUE	0.99846
NP_001005241.2 olfactory receptor 4N4 [Homo sapiens]	TRUE	0.99267
NP_001005242.2 plakophilin-2 isoform 2a [Homo sapiens]	TRUE	0.97757
NP_001005243.2 olfactory receptor 9K2 [Homo sapiens]	TRUE	0.97511
NP_001005245.1 olfactory receptor 5M11 [Homo sapiens]	TRUE	0.99383
NP_001005270.3 olfactory receptor 4C12 [Homo sapiens]	TRUE	0.99617
NP_001005272.3 olfactory receptor 4A5 [Homo sapiens]	TRUE	0.99505
NP_001005273.1 chromodomain-helicase-DNA-binding protein 3 isoform 1 [Homo sapiens]	TRUE	0.99617
NP_001005274.1 olfactory receptor 4A16 [Homo sapiens]	TRUE	0.99658
NP_001005275.2 olfactory receptor 4A15 [Homo sapiens]	TRUE	0.99787
NP_001005276.1 olfactory receptor 2AE1 [Homo sapiens]	TRUE	0.97188
NP_001005277.1 olfactory receptor 4F3/4F16/4F29 [Homo sapiens]	TRUE	0.99456
NP_001005278.1 olfactory receptor 6N2 [Homo sapiens]	TRUE	0.98388
NP_001005279.1 olfactory receptor 6K2 [Homo sapiens]	TRUE	0.72368
NP_001005280.1 olfactory receptor 10A7 [Homo sapiens]	TRUE	0.92751
NP_001005281.1 olfactory receptor 6B1 [Homo sapiens]	TRUE	0.98653
NP_001005282.1 olfactory receptor 5M8 [Homo sapiens]	TRUE	0.99673
NP_001005283.1 olfactory receptor 9Q2 [Homo sapiens]	TRUE	0.99762
NP_001005284.2 olfactory receptor 9G4 isoform 1 [Homo sapiens]	TRUE	0.99757
NP_001005286.1 olfactory receptor 6F1 [Homo sapiens]	TRUE	0.98743
NP_001005287.1 olfactory receptor 2A1/2A42 [Homo sapiens]	TRUE	0.90924
NP_001005288.1 olfactory receptor 51I1 [Homo sapiens]	TRUE	0.94983
NP_001005289.2 olfactory receptor 52H1 [Homo sapiens]	TRUE	0.84799
NP_001005323.1 olfactory receptor 5AK2 [Homo sapiens]	TRUE	0.94697
NP_001005324.1 olfactory receptor 10V1 [Homo sapiens]	TRUE	0.99503
NP_001005325.1 olfactory receptor 6M1 [Homo sapiens]	TRUE	0.99707
NP_001005326.1 olfactory receptor 4F6 [Homo sapiens]	TRUE	0.98974
NP_001005327.2 olfactory receptor 6K3 [Homo sapiens]	TRUE	0.92556
NP_001005328.1 olfactory receptor 2A7 [Homo sapiens]	TRUE	0.98811
NP_001005329.1 olfactory receptor 51A4 [Homo sapiens]	TRUE	0.78128
NP_001005337.1 plakophilin-1 isoform 1a [Homo sapiens]	TRUE	0.96261
NP_001005338.1 olfactory receptor 5H1 [Homo sapiens]	TRUE	0.91697
NP_001005339.1 regulator of G-protein signaling 10 isoform a [Homo sapiens]	TRUE	0.99991
NP_001005356.1 POTE ankyrin domain family member G [Homo sapiens]	TRUE	0.99709
NP_001005361.1 dynamin-2 isoform 2 [Homo sapiens]	TRUE	0.99768
NP_001005373.1 E3 ubiquitin-protein ligase LRSAM1 isoform 1 [Homo sapiens]	TRUE	0.99602
NP_001005388.2 neurofascin isoform 1 precursor [Homo sapiens]	TRUE	0.99481
NP_001005404.1 protein yippee-like 2 [Homo sapiens]	TRUE	0.95916
NP_001005405.1 keratin-associated protein 5-11 [Homo sapiens]	FALSE	0.06258
NP_001005415.1 E3 ubiquitin-protein ligase MARCHF2 isoform 1 [Homo sapiens]	TRUE	0.99146
NP_001005464.1 histone H3.2 [Homo sapiens]	TRUE	0.97652
NP_001005465.1 olfactory receptor 10G3 [Homo sapiens]	TRUE	0.99379
NP_001005466.2 olfactory receptor 10G2 [Homo sapiens]	TRUE	0.99654
NP_001005467.1 olfactory receptor 8B3 [Homo sapiens]	TRUE	0.98363
NP_001005468.1 olfactory receptor 8B2 [Homo sapiens]	TRUE	0.95458
NP_001005469.1 olfactory receptor 5B3 [Homo sapiens]	TRUE	0.99252
NP_001005470.1 olfactory receptor 4B1 [Homo sapiens]	TRUE	0.93801
NP_001005471.1 olfactory receptor 2T6 [Homo sapiens]	TRUE	0.98432
NP_001005473.1 PI-PLC X domain-containing protein 3 [Homo sapiens]	TRUE	0.99533
NP_001005479.2 olfactory receptor 5H6 [Homo sapiens]	TRUE	0.94649
NP_001005480.2 olfactory receptor 2A2 [Homo sapiens]	TRUE	0.99436
NP_001005482.2 olfactory receptor 5H2 [Homo sapiens]	TRUE	0.95353
NP_001005483.1 olfactory receptor 4K5 [Homo sapiens]	TRUE	0.96484
NP_001005484.2 olfactory receptor 4F5 [Homo sapiens]	TRUE	0.99719
NP_001005486.2 olfactory receptor 4K15 [Homo sapiens]	TRUE	0.98444
NP_001005487.1 olfactory receptor 13G1 [Homo sapiens]	TRUE	0.98975
NP_001005489.1 olfactory receptor 5B17 [Homo sapiens]	TRUE	0.99471
NP_001005490.1 olfactory receptor 6C74 [Homo sapiens]	TRUE	0.99476
NP_001005491.2 olfactory receptor 10AG1 [Homo sapiens]	TRUE	0.91512
NP_001005492.1 olfactory receptor 5J2 [Homo sapiens]	TRUE	0.91759
NP_001005493.1 olfactory receptor 6C6 [Homo sapiens]	TRUE	0.97674
NP_001005494.1 olfactory receptor 6C4 [Homo sapiens]	TRUE	0.98695
NP_001005495.1 olfactory receptor 2T3 [Homo sapiens]	TRUE	0.96074
NP_001005496.1 olfactory receptor 5D16 [Homo sapiens]	TRUE	0.97649
NP_001005497.1 olfactory receptor 6C75 [Homo sapiens]	TRUE	0.94202
NP_001005498.2 inactive rhomboid protein 2 isoform 2 [Homo sapiens]	TRUE	0.887
NP_001005499.1 olfactory receptor 6C70 [Homo sapiens]	TRUE	0.95472
NP_001005500.1 olfactory receptor 4M1 [Homo sapiens]	TRUE	0.9971
NP_001005501.1 olfactory receptor 4K2 [Homo sapiens]	TRUE	0.99258
NP_001005504.1 olfactory receptor 4F21 [Homo sapiens]	TRUE	0.9946
NP_001005512.2 olfactory receptor 4A47 [Homo sapiens]	TRUE	0.96278
NP_001005513.1 olfactory receptor 4C45 [Homo sapiens]	TRUE	0.99123
NP_001005514.1 olfactory receptor 5H14 [Homo sapiens]	TRUE	0.97378
NP_001005515.1 olfactory receptor 5H15 [Homo sapiens]	TRUE	0.94283
NP_001005516.1 olfactory receptor 5K3 [Homo sapiens]	TRUE	0.98441
NP_001005517.1 olfactory receptor 5K4 [Homo sapiens]	TRUE	0.92634
NP_001005518.1 olfactory receptor 6C65 [Homo sapiens]	TRUE	0.98762
NP_001005519.2 olfactory receptor 6C68 [Homo sapiens]	TRUE	0.98516
NP_001005522.1 olfactory receptor 2T8 [Homo sapiens]	TRUE	0.98573
NP_001005566.1 olfactory receptor 5B2 [Homo sapiens]	TRUE	0.99303
NP_001005738.1 N-formyl peptide receptor 2 [Homo sapiens]	TRUE	0.98667
NP_001005743.1 protein numb homolog isoform 1 [Homo sapiens]	TRUE	0.99666
NP_001005751.1 WASH complex subunit 2A isoform 1 [Homo sapiens]	TRUE	0.99897
NP_001005850.2 zinc finger protein 835 [Homo sapiens]	TRUE	0.99968
NP_001005851.1 zinc finger protein 780B [Homo sapiens]	TRUE	0.99976
NP_001005853.1 olfactory receptor 6B2 [Homo sapiens]	TRUE	0.85256
NP_001005920.3 jmjC domain-containing protein 8 isoform 1 precursor [Homo sapiens]	TRUE	0.99624
NP_001005922.1 keratin-associated protein 5-1 [Homo sapiens]	FALSE	0.01937
NP_001006.1 small ribosomal subunit protein uS17 [Homo sapiens]	TRUE	0.88229
NP_001006117.2 RNA-binding motif protein Y chromosome family 1 member F/J [Homo sapiens]	TRUE	0.98179
NP_001006118.2 RNA-binding motif protein Y chromosome family 1 member E [Homo sapiens]	TRUE	0.98258
NP_001006120.2 RNA-binding motif protein Y chromosome family 1 member D isoform 1 [Homo sapiens]	TRUE	0.98299
NP_001006121.1 RNA-binding motif protein Y chromosome family 1 member B isoform 1 [Homo sapiens]	TRUE	0.98355
NP_001006606.2 divergent protein kinase domain 1A isoform 1 [Homo sapiens]	TRUE	0.99845
NP_001006608.2 leucine-rich repeat-containing protein 37A2 isoform 1 precursor [Homo sapiens]	TRUE	0.99403
NP_001006618.1 target of rapamycin complex 2 subunit MAPKAP1 isoform 1 [Homo sapiens]	TRUE	0.98534
NP_001006631.1 muscarinic acetylcholine receptor M2 [Homo sapiens]	TRUE	0.99914
NP_001006635.1 rho GTPase-activating protein 17 isoform 1 [Homo sapiens]	TRUE	0.99803
NP_001006639.1 ras-related protein Rab-37 isoform 2 [Homo sapiens]	TRUE	0.99952
NP_001006658.1 WD repeat-containing protein 35 isoform 1 [Homo sapiens]	TRUE	0.9982
NP_001006659.1 complement receptor type 2 isoform 1 precursor [Homo sapiens]	TRUE	0.97934
NP_001006682.1 spindlin-2B isoform 1 [Homo sapiens]	TRUE	0.99936
NP_001006936.1 transcription elongation factor A protein-like 4 isoform 1 [Homo sapiens]	TRUE	0.99996
NP_001007.2 small ribosomal subunit protein eS12 [Homo sapiens]	TRUE	0.99997
NP_001007026.1 Golgi SNAP receptor complex member 1 isoform 2 [Homo sapiens]	TRUE	0.99816
NP_001007034.1 C-type lectin domain family 6 member A isoform 1 [Homo sapiens]	TRUE	0.87266
NP_001007089.1 zinc finger protein 182 isoform 2 [Homo sapiens]	TRUE	0.99915
NP_001007090.3 regulated endocrine-specific protein 18 [Homo sapiens]	FALSE	0.42294
NP_001007091.2 uncharacterized protein C8orf48 [Homo sapiens]	TRUE	0.99714
NP_001007123.1 fibronectin type III and SPRY domain-containing protein 2 isoform a [Homo sapiens]	TRUE	0.99565
NP_001007158.1 PHD finger protein 14 isoform 1 [Homo sapiens]	TRUE	0.99814
NP_001007190.1 IgA-inducing protein homolog precursor [Homo sapiens]	FALSE	0.22602
NP_001007229.1 speckle-type POZ protein [Homo sapiens]	TRUE	0.99796
NP_001007232.2 rho GTPase-activating protein 25 isoform a [Homo sapiens]	TRUE	0.99822
NP_001007238.1 immunoglobulin superfamily member 3 isoform 2 precursor [Homo sapiens]	TRUE	0.96357
NP_001007249.1 zinc finger protein 599 [Homo sapiens]	TRUE	0.99987
NP_001007254.2 endogenous retrovirus group 3 member 1 Env polyprotein precursor [Homo sapiens]	TRUE	0.95737
NP_001007272.1 dual specificity protein phosphatase 13A [Homo sapiens]	TRUE	0.9875
NP_001007468.1 protein SFI1 homolog isoform a [Homo sapiens]	TRUE	0.63369
NP_001007524.1 40-kDa huntingtin-associated protein [Homo sapiens]	TRUE	0.97163
NP_001007525.1 40-kDa huntingtin-associated protein [Homo sapiens]	TRUE	0.97163
NP_001007526.3 NACHT domain- and WD repeat-containing protein 1 isoform 1 [Homo sapiens]	TRUE	0.98367
NP_001007528.1 G-protein coupled receptor-associated protein LMBRD2 [Homo sapiens]	TRUE	0.97919
NP_001007531.1 CMT1A duplicated region transcript 15 protein isoform 1 [Homo sapiens]	TRUE	0.56679
NP_001007532.1 NKAP-like protein [Homo sapiens]	TRUE	0.99712
NP_001007533.1 saitohin [Homo sapiens]	FALSE	0.23603
NP_001007534.1 protein phosphatase 1 regulatory subunit 27 [Homo sapiens]	TRUE	0.99603
NP_001007535.1 proline-rich protein 23E [Homo sapiens]	FALSE	0.07535
NP_001007538.1 complement C1q and tumor necrosis factor-related protein 9B precursor [Homo sapiens]	TRUE	0.99674
NP_001007539.1 protein shisa-2 homolog precursor [Homo sapiens]	TRUE	0.92287
NP_001007541.2 cadherin-related family member 4 precursor [Homo sapiens]	TRUE	0.91105
NP_001007545.1 regulator of hemoglobinization and erythroid cell expansion protein [Homo sapiens]	TRUE	0.99993
NP_001007552.2 cancer/testis antigen family 45 member A5 [Homo sapiens]	TRUE	0.99991
NP_001007554.1 cold shock domain-containing protein E1 isoform 1 [Homo sapiens]	TRUE	0.99797
NP_001007560.1 protein SSXT isoform 1 [Homo sapiens]	TRUE	0.99989
NP_001007562.1 immunity-related GTPase family Q protein [Homo sapiens]	TRUE	0.83278
NP_001007564.1 insulin-like growth factor-binding protein-like 1 precursor [Homo sapiens]	TRUE	0.54759
NP_001007596.2 C2 calcium-dependent domain-containing protein 4B [Homo sapiens]	FALSE	0.48161
NP_001008.1 small ribosomal subunit protein uS15 [Homo sapiens]	TRUE	0.99984
NP_001008213.1 optineurin [Homo sapiens]	TRUE	0.99938
NP_001008216.1 cytochrome c oxidase assembly factor 5 [Homo sapiens]	TRUE	0.74422
NP_001008217.1 UDP-glucose 4-epimerase [Homo sapiens]	TRUE	0.99912
NP_001008219.1 alpha-amylase 1B precursor [Homo sapiens]	TRUE	0.99914
NP_001008220.1 alpha-amylase 1C precursor [Homo sapiens]	TRUE	0.99914
NP_001008221.1 complexin-2 [Homo sapiens]	TRUE	0.99999
NP_001008224.1 complement C1q-like protein 4 precursor [Homo sapiens]	TRUE	0.99929
NP_001008238.1 tetratricopeptide repeat protein 32 [Homo sapiens]	TRUE	0.99997
NP_001008270.1 transmembrane protein 89 precursor [Homo sapiens]	FALSE	0.06663
NP_001008271.2 probable inactive serine protease 37 isoform 1 precursor [Homo sapiens]	TRUE	0.83249
NP_001008273.1 transgelin-3 [Homo sapiens]	TRUE	0.9994
NP_001008275.2 tripartite motif-containing protein 72 [Homo sapiens]	TRUE	0.97869
NP_001008388.1 regenerating islet-derived protein 3-gamma isoform 1 preproprotein [Homo sapiens]	TRUE	0.7509
NP_001008389.1 CDGSH iron-sulfur domain-containing protein 2 [Homo sapiens]	TRUE	0.98968
NP_001008391.1 CGG triplet repeat-binding protein 1 [Homo sapiens]	TRUE	0.99484
NP_001008392.2 coiled-coil domain-containing protein 73 [Homo sapiens]	TRUE	0.99761
NP_001008393.1 CTD small phosphatase-like protein isoform 1 [Homo sapiens]	TRUE	0.99449
NP_001008394.1 renal cancer differentiation gene 1 protein [Homo sapiens]	TRUE	0.99867
NP_001008395.1 EP300-interacting inhibitor of differentiation 3 [Homo sapiens]	TRUE	0.99612
NP_001008396.1 ragulator complex protein LAMTOR4 isoform 1 [Homo sapiens]	TRUE	0.94832
NP_001008398.2 probable glutathione peroxidase 8 isoform a [Homo sapiens]	TRUE	0.99555
NP_001008404.1 nutritionally-regulated adipose and cardiac enriched protein homolog isoform b [Homo sapiens]	FALSE	0.45875
NP_001008409.1 probable tubulin polyglutamylase TTLL9 isoform 1 [Homo sapiens]	TRUE	0.99654
NP_001008489.1 pyridoxal phosphate phosphatase PHOSPHO2 [Homo sapiens]	TRUE	0.99567
NP_001008495.2 transmembrane protein 64 isoform 1 [Homo sapiens]	TRUE	0.92715
NP_001008536.1 trichohyalin-like protein 1 [Homo sapiens]	TRUE	0.99262
NP_001008537.1 neurite extension and migration factor [Homo sapiens]	TRUE	0.99583
NP_001008661.1 kynurenine--oxoglutarate transaminase 3 isoform 1 [Homo sapiens]	TRUE	0.99884
NP_001008693.2 cystatin-9 precursor [Homo sapiens]	TRUE	0.99688
NP_001008703.2 small integral membrane protein 29 isoform 1 [Homo sapiens]	TRUE	0.99924
NP_001008708.1 glutathione-specific gamma-glutamylcyclotransferase 2 isoform 1 [Homo sapiens]	TRUE	0.99978
NP_001008710.1 RNA-binding protein with multiple splicing isoform A [Homo sapiens]	TRUE	0.99713
NP_001008723.1 cilia- and flagella-associated protein 58 isoform 1 [Homo sapiens]	TRUE	0.99944
NP_001008727.1 zinc finger protein 121 [Homo sapiens]	TRUE	0.99992
NP_001008739.1 uncharacterized protein C6orf226 [Homo sapiens]	TRUE	0.80425
NP_001008740.1 transmembrane and coiled-coil domain-containing protein 2 [Homo sapiens]	TRUE	0.88553
NP_001008747.1 cTAGE family member 15 [Homo sapiens]	TRUE	0.99861
NP_001008749.2 ras-related protein Rab-19 [Homo sapiens]	TRUE	0.99925
NP_001008777.2 F-box only protein 47 [Homo sapiens]	TRUE	0.89373
NP_001008778.2 speedy protein C [Homo sapiens]	FALSE	0.42621
NP_001008783.1 solute carrier family 35 member D3 [Homo sapiens]	TRUE	0.92901
NP_001008801.1 zinc finger protein 468 isoform 2 [Homo sapiens]	TRUE	0.9978
NP_001008895.1 cullin-4A isoform 1 [Homo sapiens]	TRUE	0.9977
NP_001008938.1 cytoskeleton-associated protein 5 isoform a [Homo sapiens]	TRUE	0.99793
NP_001008949.1 inositol 145-trisphosphate receptor-interacting protein-like 1 isoform 2 [Homo sapiens]	TRUE	0.91964
NP_001009.1 small ribosomal subunit protein uS19 isoform 2 [Homo sapiens]	TRUE	0.99943
NP_001009184.1 protein lifeguard 1 [Homo sapiens]	TRUE	0.998
NP_001009185.1 long-chain-fatty-acid--CoA ligase 6 isoform b [Homo sapiens]	TRUE	0.99701
NP_001009552.1 serine/threonine-protein phosphatase 2A catalytic subunit beta isoform [Homo sapiens]	TRUE	0.9938
NP_001009566.1 calsyntenin-1 isoform 1 precursor [Homo sapiens]	TRUE	0.99446
NP_001009606.3 heparan sulfate glucosamine 3-O-sulfotransferase 6 [Homo sapiens]	TRUE	0.90913
NP_001009608.1 protein SLX4IP [Homo sapiens]	TRUE	0.98481
NP_001009609.2 sperm protein associated with the nucleus on the X chromosome N3 [Homo sapiens]	TRUE	0.99853
NP_001009611.2 PRAME family member 4 [Homo sapiens]	TRUE	0.78914
NP_001009613.1 sperm protein associated with the nucleus on the X chromosome N4 [Homo sapiens]	TRUE	0.99663
NP_001009614.1 sperm protein associated with the nucleus on the X chromosome N1 [Homo sapiens]	TRUE	0.93212
NP_001009615.1 sperm protein associated with the nucleus on the X chromosome N2 [Homo sapiens]	TRUE	0.99831
NP_001009616.1 sperm protein associated with the nucleus on the X chromosome N5 [Homo sapiens]	TRUE	0.81768
NP_001009880.1 uncharacterized protein KIAA0930 isoform b [Homo sapiens]	TRUE	0.99752
NP_001009881.1 terminal uridylyltransferase 4 isoform a [Homo sapiens]	TRUE	0.99534
NP_001009894.2 RNA ligase 1 [Homo sapiens]	TRUE	0.98719
NP_001009899.3 basic helix-loop-helix domain-containing protein USF3 [Homo sapiens]	TRUE	0.99651
NP_001009905.2 UDP-GlcNAc:betaGal beta-13-N-acetylglucosaminyltransferase-like protein 1 isoform a [Homo sapiens]	TRUE	0.91919
NP_001009909.2 leucine zipper protein 2 isoform 1 precursor [Homo sapiens]	TRUE	0.99932
NP_001009921.1 vacuolar protein sorting-associated protein 8 homolog isoform a [Homo sapiens]	TRUE	0.9795
NP_001009925.1 transmembrane protein 230 isoform 2 [Homo sapiens]	TRUE	0.99994
NP_001009931.1 hornerin [Homo sapiens]	TRUE	0.99788
NP_001009944.3 polycystin-1 isoform 1 precursor [Homo sapiens]	TRUE	0.91377
NP_001009984.1 dynein axonemal assembly factor 9 [Homo sapiens]	TRUE	0.949
NP_001009992.1 zinc finger protein 648 [Homo sapiens]	TRUE	0.99849
NP_001009993.2 myelin-associated neurite-outgrowth inhibitor [Homo sapiens]	TRUE	0.99996
NP_001009994.1 protein ripply2 isoform 1 [Homo sapiens]	TRUE	0.95106
NP_001009996.1 DALR anticodon-binding domain-containing protein 3 isoform 1 [Homo sapiens]	TRUE	0.92474
NP_001009997.2 uncharacterized protein C10orf62 [Homo sapiens]	TRUE	0.99548
NP_001009999.1 lysine-specific histone demethylase 1A isoform a [Homo sapiens]	TRUE	0.99514
NP_001010.2 small ribosomal subunit protein uS8 [Homo sapiens]	TRUE	0.98814
NP_001010844.1 interleukin-1 receptor-associated kinase 1-binding protein 1 [Homo sapiens]	TRUE	0.99733
NP_001010846.1 SH2 domain-containing adapter protein E [Homo sapiens]	TRUE	0.99074
NP_001010847.1 leucine-rich repeat-containing protein 38 precursor [Homo sapiens]	TRUE	0.99785
NP_001010848.2 pro-neuregulin-3 membrane-bound isoform isoform 1 [Homo sapiens]	TRUE	0.9494
NP_001010851.1 zinc finger protein 766 [Homo sapiens]	TRUE	0.99866
NP_001010852.2 clavesin-2 [Homo sapiens]	TRUE	0.99788
NP_001010853.1 xaa-Arg dipeptidase [Homo sapiens]	TRUE	0.99598
NP_001010854.1 tetratricopeptide repeat protein 7B isoform 1 [Homo sapiens]	TRUE	0.99414
NP_001010855.1 phosphoinositide 3-kinase regulatory subunit 6 isoform 1 [Homo sapiens]	TRUE	0.96586
NP_001010857.1 late cornified envelope-like proline-rich protein 1 [Homo sapiens]	TRUE	0.98793
NP_001010858.2 E3 ubiquitin-protein ligase RNF187 [Homo sapiens]	TRUE	0.99957
NP_001010859.1 uncharacterized protein C22orf42 [Homo sapiens]	TRUE	0.96309
NP_001010860.1 sterile alpha motif domain-containing protein 15 [Homo sapiens]	TRUE	0.9995
NP_001010862.2 spindlin-3 [Homo sapiens]	TRUE	0.99924
NP_001010867.1 putative transferase CAF17 mitochondrial isoform 1 precursor [Homo sapiens]	TRUE	0.89204
NP_001010868.2 uncharacterized protein C6orf163 [Homo sapiens]	TRUE	0.99985
NP_001010870.1 tudor domain-containing protein 6 isoform 1 [Homo sapiens]	TRUE	0.9913
NP_001010872.1 protein FAM83B [Homo sapiens]	TRUE	0.99504
NP_001010873.1 translocator protein 2 [Homo sapiens]	TRUE	0.96189
NP_001010874.2 trans-23-enoyl-CoA reductase-like isoform 1 [Homo sapiens]	TRUE	0.60666
NP_001010875.1 kidney mitochondrial carrier protein 1 isoform 1 [Homo sapiens]	TRUE	0.99097
NP_001010876.1 putative transmembrane protein 244 [Homo sapiens]	TRUE	0.96071
NP_001010879.2 zinc finger protein interacting with ribonucleoprotein K isoform 1 [Homo sapiens]	TRUE	0.99752
NP_001010881.1 uncharacterized protein C1orf167 [Homo sapiens]	FALSE	0.15926
NP_001010883.2 EEIG family member 2 [Homo sapiens]	TRUE	0.97985
NP_001010886.1 colipase-like protein 1 isoform 1 precursor [Homo sapiens]	TRUE	0.66101
NP_001010887.2 alkaline ceramidase 2 [Homo sapiens]	TRUE	0.99054
NP_001010888.3 probable ribonuclease ZC3H12B [Homo sapiens]	TRUE	0.9948
NP_001010889.1 PRAME family member 6 [Homo sapiens]	TRUE	0.76947
NP_001010890.2 PRAME family member 9 [Homo sapiens]	TRUE	0.83014
NP_001010892.1 radial spoke head protein 4 homolog A isoform 1 [Homo sapiens]	TRUE	0.99695
NP_001010893.1 sodium/bile acid cotransporter 5 precursor [Homo sapiens]	TRUE	0.96815
NP_001010897.1 stress-associated endoplasmic reticulum protein 2 [Homo sapiens]	TRUE	0.87059
NP_001010898.1 sodium-dependent neutral amino acid transporter SLC6A17 [Homo sapiens]	TRUE	0.99554
NP_001010903.3 protein BNIP5 [Homo sapiens]	TRUE	0.98265
NP_001010904.1 glycine N-acyltransferase-like protein 3 [Homo sapiens]	TRUE	0.99585
NP_001010905.1 protein LEG1 homolog precursor [Homo sapiens]	TRUE	0.97248
NP_001010906.1 nuclear GTPase SLIP-GC [Homo sapiens]	TRUE	0.99824
NP_001010908.1 complement C1q-like protein 3 precursor [Homo sapiens]	TRUE	0.99966
NP_001010909.2 mucin-21 isoform 1 precursor [Homo sapiens]	TRUE	0.95588
NP_001010912.1 uncharacterized protein C10orf120 [Homo sapiens]	TRUE	0.98857
NP_001010915.2 very-long-chain (3R)-3-hydroxyacyl-CoA dehydratase 4 isoform 1 [Homo sapiens]	FALSE	0.24537
NP_001010917.1 golgin subfamily A member 7B [Homo sapiens]	TRUE	0.99984
NP_001010919.1 calcium homeostasis modulator protein 6 isoform 1 [Homo sapiens]	TRUE	0.99165
NP_001010922.1 bcl-2-like protein 15 [Homo sapiens]	TRUE	0.99832
NP_001010923.1 protein THEMIS isoform 2 [Homo sapiens]	TRUE	0.99702
NP_001010924.1 protein FAM171A1 precursor [Homo sapiens]	TRUE	0.99203
NP_001010926.1 transcription factor HES-5 [Homo sapiens]	TRUE	0.9964
NP_001010939.2 lipase member J isoform 1 [Homo sapiens]	TRUE	0.7537
NP_001010940.1 cilia- and flagella-associated protein 95 isoform 1 [Homo sapiens]	TRUE	0.99625
NP_001010942.1 ras-related protein Rap-1b isoform 1 precursor [Homo sapiens]	TRUE	0.99995
NP_001010969.2 cytochrome P450 4A22 isoform 1 [Homo sapiens]	TRUE	0.96782
NP_001010977.1 protein-lysine methyltransferase METTL21C [Homo sapiens]	TRUE	0.99851
NP_001010978.2 low-density lipoprotein receptor class A domain-containing protein 1 isoform 1 [Homo sapiens]	TRUE	0.98688
NP_001010979.1 cilia- and flagella-associated protein 141 [Homo sapiens]	TRUE	0.90374
NP_001010980.1 noncompact myelin-associated protein [Homo sapiens]	TRUE	0.99966
NP_001010982.2 kynurenine formamidase isoform 2 [Homo sapiens]	TRUE	0.97856
NP_001010985.2 myosin-binding protein H-like isoform 1 [Homo sapiens]	TRUE	0.97686
NP_001010987.1 interferon-induced protein with tetratricopeptide repeats 1B [Homo sapiens]	TRUE	0.99745
NP_001011.1 small ribosomal subunit protein uS9 isoform 1 [Homo sapiens]	TRUE	0.99793
NP_001011547.2 sodium/glucose cotransporter 4 isoform 2 [Homo sapiens]	TRUE	0.9884
NP_001011548.1 melanoma-associated antigen 4 [Homo sapiens]	TRUE	0.9996
NP_001011551.1 C1GALT1-specific chaperone 1 [Homo sapiens]	TRUE	0.99961
NP_001011552.2 sodium/hydrogen exchanger 4 precursor [Homo sapiens]	TRUE	0.98272
NP_001011655.1 transmembrane protein 44 isoform b [Homo sapiens]	TRUE	0.96139
NP_001011658.1 trafficking protein particle complex subunit 2 isoform 1 [Homo sapiens]	TRUE	0.99984
NP_001011663.1 polycomb group RING finger protein 6 isoform a [Homo sapiens]	TRUE	0.99233
NP_001011671.1 coiled-coil-helix-coiled-coil-helix domain-containing protein 7 isoform f [Homo sapiens]	TRUE	0.94667
NP_001011700.2 mitochondrial coiled-coil domain protein 1 precursor [Homo sapiens]	TRUE	0.81258
NP_001011709.2 pancreatic lipase-related protein 3 precursor [Homo sapiens]	TRUE	0.98034
NP_001011713.2 N-alpha-acetyltransferase 30 [Homo sapiens]	TRUE	0.99628
NP_001011717.1 neuromedin-S preproprotein [Homo sapiens]	TRUE	0.78658
NP_001011718.1 XK-related protein 7 [Homo sapiens]	TRUE	0.89327
NP_001011719.1 arylsulfatase H [Homo sapiens]	TRUE	0.97103
NP_001011720.1 XK-related protein 9 isoform 2 [Homo sapiens]	TRUE	0.85253
NP_001011878.1 beta-defensin 121 isoform 1 precursor [Homo sapiens]	TRUE	0.71815
NP_001012.1 small ribosomal subunit protein eS17 [Homo sapiens]	TRUE	0.99885
NP_001012264.1 probable inactive ribonuclease-like protein 13 precursor [Homo sapiens]	TRUE	0.89337
NP_001012267.1 centromere protein P isoform a [Homo sapiens]	TRUE	0.98524
NP_001012276.2 PRAME family member 8 [Homo sapiens]	TRUE	0.94598
NP_001012277.2 PRAME family member 7 [Homo sapiens]	TRUE	0.9503
NP_001012301.1 arylsulfatase I precursor [Homo sapiens]	TRUE	0.97339
NP_001012302.2 anoctamin-9 isoform 1 [Homo sapiens]	TRUE	0.98488
NP_001012338.1 NT-3 growth factor receptor isoform a precursor [Homo sapiens]	TRUE	0.99149
NP_001012339.2 dnaJ homolog subfamily C member 21 isoform 2 [Homo sapiens]	TRUE	0.9998
NP_001012361.1 WD repeat-containing protein 31 isoform 1 [Homo sapiens]	TRUE	0.97969
NP_001012393.1 opioid-binding protein/cell adhesion molecule isoform b precursor [Homo sapiens]	TRUE	0.99837
NP_001012416.1 keratin-associated protein 5-6 [Homo sapiens]	FALSE	0.0481
NP_001012417.2 membrane-spanning 4-domains subfamily A member 13 isoform 1 precursor [Homo sapiens]	TRUE	0.9889
NP_001012418.2 myosin light chain kinase family member 4 isoform 1 [Homo sapiens]	TRUE	0.99923
NP_001012425.1 protein SPO16 homolog [Homo sapiens]	TRUE	0.72535
NP_001012426.1 forkhead box protein P4 isoform 1 [Homo sapiens]	TRUE	0.99417
NP_001012448.2 protein FAM221B [Homo sapiens]	TRUE	0.93269
NP_001012458.1 zinc finger and SCAN domain-containing protein 23 [Homo sapiens]	TRUE	0.99491
NP_001012520.2 cilia- and flagella-associated protein 157 [Homo sapiens]	TRUE	0.99467
NP_001012521.1 keratin-associated protein 5-7 [Homo sapiens]	FALSE	0.05029
NP_001012525.1 centromere protein W isoform b [Homo sapiens]	TRUE	0.61083
NP_001012632.1 C-terminal-binding protein 1 isoform 2 [Homo sapiens]	TRUE	0.99362
NP_001012660.1 GRAM domain-containing protein 2A [Homo sapiens]	TRUE	0.56324
NP_001012661.1 myb-related transcription factor partner of profilin [Homo sapiens]	TRUE	0.96119
NP_001012677.1 arginine-fifty homeobox [Homo sapiens]	TRUE	0.98165
NP_001012726.1 keratin-associated protein 5-3 [Homo sapiens]	FALSE	0.18045
NP_001012728.1 keratin-associated protein 5-10 [Homo sapiens]	FALSE	0.03042
NP_001012738.1 RPE-retinal G protein-coupled receptor isoform 2 [Homo sapiens]	TRUE	0.93592
NP_001012746.1 divergent paired-related homeobox [Homo sapiens]	TRUE	0.89865
NP_001012747.1 double homeobox protein A [Homo sapiens]	FALSE	0.38222
NP_001012768.1 abl interactor 1 isoform b [Homo sapiens]	TRUE	0.9994
NP_001012772.1 NHL repeat-containing protein 3 isoform a precursor [Homo sapiens]	TRUE	0.99925
NP_001012773.2 solute carrier family 25 member 53 [Homo sapiens]	TRUE	0.8397
NP_001012776.1 nucleoside diphosphate-linked moiety X motif 17 [Homo sapiens]	FALSE	0.45251
NP_001012777.1 cytoplasmic tRNA 2-thiolation protein 2 isoform 1 [Homo sapiens]	TRUE	0.95719
NP_001012985.2 probable ATP-dependent RNA helicase DDX60-like isoform 1 [Homo sapiens]	TRUE	0.98
NP_001012986.2 spindlin-4 [Homo sapiens]	TRUE	0.99977
NP_001012988.1 protein SPMIP3 isoform 1 [Homo sapiens]	TRUE	0.88079
NP_001012989.2 protein FAM209A precursor [Homo sapiens]	TRUE	0.77851
NP_001012991.1 placenta-specific protein 9 isoform 1 precursor [Homo sapiens]	TRUE	0.87766
NP_001012992.1 leucine-rich repeat-containing protein 73 isoform 1 [Homo sapiens]	TRUE	0.99771
NP_001012995.1 polyadenylate-binding protein 1-like 2 [Homo sapiens]	TRUE	0.99949
NP_001012996.1 protein BEX5 [Homo sapiens]	TRUE	0.99956
NP_001012997.1 transcription elongation factor A protein-like 5 [Homo sapiens]	TRUE	0.99982
NP_001012999.3 zinc finger protein with KRAB and SCAN domains 2 [Homo sapiens]	TRUE	0.99438
NP_001013.1 small ribosomal subunit protein eS19 isoform 1 [Homo sapiens]	TRUE	0.99946
NP_001013002.2 uncharacterized protein C16orf86 [Homo sapiens]	TRUE	0.98738
NP_001013007.1 putative ubiquitin-conjugating enzyme E2 N-like [Homo sapiens]	TRUE	0.99968
NP_001013009.2 lysine-rich nucleolar protein 1 isoform b [Homo sapiens]	TRUE	0.99947
NP_001013011.2 uncharacterized protein C9orf152 [Homo sapiens]	TRUE	0.57227
NP_001013012.1 sorting nexin-30 [Homo sapiens]	TRUE	0.99975
NP_001013269.1 amino acid transporter heavy chain SLC3A2 isoform f [Homo sapiens]	TRUE	0.99362
NP_001013372.1 olfactory receptor 11H12 [Homo sapiens]	TRUE	0.9794
NP_001013373.1 olfactory receptor 2G6 [Homo sapiens]	TRUE	0.99665
NP_001013374.2 olfactory receptor 8U8 [Homo sapiens]	TRUE	0.99824
NP_001013375.1 olfactory receptor 8U9 [Homo sapiens]	TRUE	0.99821
NP_001013376.2 olfactory receptor 9G9 [Homo sapiens]	TRUE	0.95545
NP_001013421.1 uncharacterized protein CXorf66 precursor [Homo sapiens]	TRUE	0.9958
NP_001013425.2 PRAME family member 5 [Homo sapiens]	TRUE	0.76391
NP_001013453.1 P antigen family member 5 isoform 2 [Homo sapiens]	TRUE	0.9984
NP_001013455.1 nucleoporin SEH1 isoform 1 [Homo sapiens]	TRUE	0.9726
NP_001013597.1 acyl-CoA wax alcohol acyltransferase 1 [Homo sapiens]	TRUE	0.67871
NP_001013633.1 leucine rich adaptor protein 1 [Homo sapiens]	TRUE	0.97675
NP_001013641.2 hydroxylysine kinase isoform 1 [Homo sapiens]	TRUE	0.99583
NP_001013642.2 putative Dol-P-Glc:Glc(2)Man(9)GlcNAc(2)-PP-Dol alpha-12-glucosyltransferase isoform 1 [Homo sapiens]	TRUE	0.94601
NP_001013645.1 zinc finger C2HC domain-containing protein 1B [Homo sapiens]	TRUE	0.98657
NP_001013647.2 protein Flattop [Homo sapiens]	FALSE	0.22486
NP_001013649.2 NHS-like protein 2 [Homo sapiens]	TRUE	0.99483
NP_001013650.1 DDB1- and CUL4-associated factor 12-like protein 2 [Homo sapiens]	TRUE	0.94822
NP_001013652.1 arylacetamide deacetylase-like 4 [Homo sapiens]	TRUE	0.97484
NP_001013653.1 heterogeneous nuclear ribonucleoprotein C-like 1 [Homo sapiens]	TRUE	0.99996
NP_001013657.3 coiled-coil domain-containing protein 184 [Homo sapiens]	TRUE	0.99958
NP_001013663.1 transmembrane protein 82 [Homo sapiens]	TRUE	0.5096
NP_001013664.2 TMF-regulated nuclear protein 1 [Homo sapiens]	TRUE	0.96489
NP_001013668.2 protein FAM209B precursor [Homo sapiens]	TRUE	0.97427
NP_001013669.1 protein FAM227A isoform 1 [Homo sapiens]	TRUE	0.92191
NP_001013671.2 UPF0561 protein C2orf68 [Homo sapiens]	TRUE	0.99845
NP_001013672.1 proline-rich protein 23B [Homo sapiens]	FALSE	0.44079
NP_001013675.1 leucine-rich repeat-containing protein 26 precursor [Homo sapiens]	TRUE	0.88623
NP_001013679.2 GDP-D-glucose phosphorylase 1 [Homo sapiens]	TRUE	0.83218
NP_001013681.2 zinc finger protein 793 [Homo sapiens]	TRUE	0.99609
NP_001013683.1 V-set and immunoglobulin domain-containing protein 8 precursor [Homo sapiens]	TRUE	0.95813
NP_001013685.1 putative peptidyl-tRNA hydrolase PTRHD1 [Homo sapiens]	TRUE	0.995
NP_001013694.4 protein LIAT1 [Homo sapiens]	TRUE	0.99828
NP_001013715.2 low-density lipoprotein receptor class A domain-containing protein 2 precursor [Homo sapiens]	TRUE	0.81489
NP_001013716.2 SRR1-like protein [Homo sapiens]	TRUE	0.98976
NP_001013720.2 single-pass membrane and coiled-coil domain-containing protein 3 [Homo sapiens]	TRUE	0.9998
NP_001013721.2 histone H3.3C [Homo sapiens]	TRUE	0.95377
NP_001013725.2 eIF-2-alpha kinase GCN2 [Homo sapiens]	TRUE	0.99179
NP_001013728.2 perilipin-5 [Homo sapiens]	TRUE	0.96092
NP_001013756.2 ret finger protein-like 4B [Homo sapiens]	TRUE	0.96359
NP_001013757.1 forkhead box protein B2 [Homo sapiens]	TRUE	0.98051
NP_001013758.1 putative protein FAM47C [Homo sapiens]	TRUE	0.98717
NP_001013764.1 diacylglycerol kinase kappa [Homo sapiens]	TRUE	0.98979
NP_001013765.2 transmembrane protein 225 isoform 1 [Homo sapiens]	TRUE	0.97183
NP_001013858.1 mitotic spindle assembly checkpoint protein MAD1 isoform a [Homo sapiens]	TRUE	0.9993
NP_001013860.1 capping protein Arp2/3 and myosin-I linker protein 2 isoform 1 [Homo sapiens]	TRUE	0.97371
NP_001013861.1 exocyst complex component 7 isoform 1 [Homo sapiens]	TRUE	0.99827
NP_001013863.1 signal-transducing adaptor protein 2 isoform 2 [Homo sapiens]	TRUE	0.99827
NP_001013864.1 uncharacterized protein C8orf58 isoform 1 [Homo sapiens]	TRUE	0.88205
NP_001013867.1 protein EOLA2 [Homo sapiens]	TRUE	0.99867
NP_001014.1 small ribosomal subunit protein uS10 isoform 2 [Homo sapiens]	TRUE	0.80517
NP_001014301.1 annexin-2 receptor [Homo sapiens]	FALSE	0.11177
NP_001014305.1 DCN1-like protein 2 [Homo sapiens]	TRUE	0.99974
NP_001014308.2 transcription factor SPT20 homolog isoform a [Homo sapiens]	TRUE	0.99638
NP_001014313.1 small proline-rich protein 2G [Homo sapiens]	TRUE	0.94305
NP_001014358.1 interleukin-31 precursor [Homo sapiens]	TRUE	0.99992
NP_001014364.1 filaggrin-2 [Homo sapiens]	TRUE	0.94781
NP_001014436.1 drebrin-like protein isoform b [Homo sapiens]	TRUE	0.99047
NP_001014437.1 cysteine--tRNA ligase cytoplasmic isoform c [Homo sapiens]	TRUE	0.99682
NP_001014440.2 ciliary microtubule associated protein 1B isoform 3 [Homo sapiens]	TRUE	0.57564
NP_001014443.1 ubiquitin carboxyl-terminal hydrolase 21 isoform c [Homo sapiens]	TRUE	0.94175
NP_001014446.1 OCIA domain-containing protein 2 isoform 1 [Homo sapiens]	TRUE	0.74916
NP_001014447.2 carboxypeptidase Z isoform 1 precursor [Homo sapiens]	TRUE	0.9847
NP_001014450.1 small proline-rich protein 2F [Homo sapiens]	TRUE	0.91822
NP_001014809.1 dihydropyrimidinase-related protein 1 isoform 1 [Homo sapiens]	TRUE	0.99753
NP_001014840.1 protein CutA isoform 3 precursor [Homo sapiens]	TRUE	0.99035
NP_001014979.2 cilia- and flagella-associated protein 119 isoform 1 [Homo sapiens]	TRUE	0.9959
NP_001014980.1 adipolin precursor [Homo sapiens]	TRUE	0.95071
NP_001014985.3 glycolipid transfer protein domain-containing protein 2 isoform 1 precursor [Homo sapiens]	TRUE	0.7738
NP_001014987.1 linker for activation of T-cells family member 1 isoform b [Homo sapiens]	TRUE	0.99963
NP_001014999.1 structure-specific endonuclease subunit SLX1 isoform 1 [Homo sapiens]	FALSE	0.1636
NP_001015.1 small ribosomal subunit protein eS21 [Homo sapiens]	TRUE	0.9664
NP_001015038.1 putative G antigen family E member 3 [Homo sapiens]	TRUE	0.99965
NP_001015048.1 BAG family molecular chaperone regulator 5 [Homo sapiens]	TRUE	0.99936
NP_001015052.1 DNA-3-methyladenine glycosylase isoform b [Homo sapiens]	TRUE	0.95762
NP_001015055.1 rhotekin isoform a [Homo sapiens]	TRUE	0.97785
NP_001015072.2 inactive Ufm1-specific protease 1 [Homo sapiens]	TRUE	0.76247
NP_001015877.1 PHD finger protein 6 isoform 1 [Homo sapiens]	TRUE	0.99769
NP_001015878.1 aurora kinase C isoform 1 [Homo sapiens]	TRUE	0.99864
NP_001015880.1 bifunctional 3'-phosphoadenosine 5'-phosphosulfate synthase 2 isoform b [Homo sapiens]	TRUE	0.99133
NP_001015882.2 dnaJ homolog subfamily C member 25 precursor [Homo sapiens]	TRUE	0.99456
NP_001015887.1 immunoglobulin superfamily member 11 isoform b precursor [Homo sapiens]	TRUE	0.99753
NP_001016.1 small ribosomal subunit protein uS12 [Homo sapiens]	TRUE	0.9903
NP_001017361.1 KH domain-containing protein 3 [Homo sapiens]	TRUE	0.99526
NP_001017363.1 AT-rich interactive domain-containing protein 3C isoform 1 [Homo sapiens]	TRUE	0.98853
NP_001017365.1 C4b-binding protein beta chain isoform 1 precursor [Homo sapiens]	TRUE	0.99945
NP_001017368.1 E3 ubiquitin-protein ligase rififylin [Homo sapiens]	TRUE	0.99916
NP_001017372.1 long-chain fatty acid transport protein 6 [Homo sapiens]	TRUE	0.99178
NP_001017373.2 sterile alpha motif domain-containing protein 3 isoform 1 [Homo sapiens]	TRUE	0.99451
NP_001017390.1 sulfotransferase 1A4 [Homo sapiens]	TRUE	0.99917
NP_001017392.2 SURP and G-patch domain-containing protein 2 isoform 1 [Homo sapiens]	TRUE	0.98357
NP_001017395.2 transmembrane and coiled-coil domains protein 1 isoform a [Homo sapiens]	TRUE	0.99871
NP_001017403.1 leucine-rich repeat-containing G-protein coupled receptor 6 isoform 1 precursor [Homo sapiens]	TRUE	0.9817
NP_001017405.1 E3 ubiquitin-protein transferase MAEA isoform 1 [Homo sapiens]	TRUE	0.99809
NP_001017417.1 cancer/testis antigen family 45 member A1 [Homo sapiens]	TRUE	0.99987
NP_001017420.1 N-acetyltransferase ESCO2 [Homo sapiens]	TRUE	0.98924
NP_001017425.2 potassium channel subfamily K member 2 isoform c [Homo sapiens]	TRUE	0.99895
NP_001017437.3 coiled-coil domain-containing protein 157 isoform 1 [Homo sapiens]	TRUE	0.98148
NP_001017438.2 cancer/testis antigen family 45 member A6 [Homo sapiens]	TRUE	0.99991
NP_001017915.1 phosphatidylinositol 345-trisphosphate 5-phosphatase 1 isoform a [Homo sapiens]	TRUE	0.99386
NP_001017919.1 RCC1 domain-containing protein 1 [Homo sapiens]	TRUE	0.91395
NP_001017920.2 death-associated protein-like 1 [Homo sapiens]	TRUE	0.99188
NP_001017921.1 vimentin-type intermediate filament-associated coiled-coil protein [Homo sapiens]	TRUE	0.99929
NP_001017922.1 erythroid membrane-associated protein precursor [Homo sapiens]	TRUE	0.9811
NP_001017923.1 uncharacterized protein C14orf28 [Homo sapiens]	TRUE	0.96402
NP_001017924.1 leucine-rich repeat immunoglobulin-like domain and transmembrane domain-containing protein 2 isoform 2 precursor [Homo sapiens]	TRUE	0.92742
NP_001017928.1 protein MIX23 isoform 1 [Homo sapiens]	TRUE	0.99986
NP_001017930.1 DDB1- and CUL4-associated factor 8-like protein 1 [Homo sapiens]	TRUE	0.99664
NP_001017931.3 P antigen family member 3 [Homo sapiens]	TRUE	0.94055
NP_001017961.1 protein FAM78B isoform 1 [Homo sapiens]	TRUE	0.94174
NP_001017962.1 prolyl 4-hydroxylase subunit alpha-1 isoform 2 precursor [Homo sapiens]	TRUE	0.99957
NP_001017964.1 carbohydrate deacetylase isoform 1 [Homo sapiens]	TRUE	0.58428
NP_001017969.2 uncharacterized protein KIAA2026 [Homo sapiens]	TRUE	0.99007
NP_001017970.1 cell cycle control protein 50B [Homo sapiens]	TRUE	0.98338
NP_001017974.1 prolyl 4-hydroxylase subunit alpha-2 isoform 2 precursor [Homo sapiens]	TRUE	0.99916
NP_001017975.5 probable ATP-dependent DNA helicase HFM1 [Homo sapiens]	TRUE	0.9933
NP_001017978.1 kita-kyushu lung cancer antigen 1 [Homo sapiens]	TRUE	0.95774
NP_001017979.1 ras-related protein Rab-28 isoform 1 [Homo sapiens]	TRUE	0.99907
NP_001017980.1 vacuolar ATPase assembly integral membrane protein VMA21 isoform 1 [Homo sapiens]	TRUE	0.99922
NP_001017981.1 RING finger protein 215 precursor [Homo sapiens]	TRUE	0.92755
NP_001017990.1 histone H2A-Bbd type 1 [Homo sapiens]	TRUE	0.82293
NP_001017991.1 histone H2A-Bbd type 2/3 [Homo sapiens]	TRUE	0.81562
NP_001017992.1 beta-actin-like protein 2 [Homo sapiens]	TRUE	0.99971
NP_001017995.1 SH3 and PX domain-containing protein 2B isoform a [Homo sapiens]	TRUE	0.99638
NP_001017998.1 guanine nucleotide-binding protein G(I)/G(S)/G(O) subunit gamma-10 [Homo sapiens]	TRUE	0.94844
NP_001018005.1 tropomyosin alpha-1 chain isoform Tpm1.1st [Homo sapiens]	TRUE	0.99999
NP_001018024.1 cx9C motif-containing protein 4 [Homo sapiens]	TRUE	0.96783
NP_001018025.1 protein p13 MTCP-1 [Homo sapiens]	FALSE	0.41596
NP_001018060.1 DNA-directed RNA polymerase III subunit RPC8 isoform a [Homo sapiens]	TRUE	0.95469
NP_001018065.1 lys-63-specific deubiquitinase BRCC36 isoform 2 [Homo sapiens]	TRUE	0.92733
NP_001018067.1 dickkopf-related protein 3 isoform 1 precursor [Homo sapiens]	TRUE	0.9895
NP_001018079.1 SERPINE1 mRNA-binding protein 1 isoform 3 [Homo sapiens]	TRUE	0.99918
NP_001018081.4 FERM and PDZ domain-containing protein 2 isoform 3 [Homo sapiens]	TRUE	0.93668
NP_001018082.1 ankyrin repeat and BTB/POZ domain-containing protein 3 isoform a [Homo sapiens]	TRUE	0.97055
NP_001018091.2 killer cell immunoglobulin-like receptor 2DL5B precursor [Homo sapiens]	TRUE	0.89674
NP_001018110.1 myocardial zonula adherens protein isoform 1 precursor [Homo sapiens]	TRUE	0.99979
NP_001018118.1 small EDRK-rich factor 2 isoform c [Homo sapiens]	TRUE	0.95444
NP_001018119.1 pirin [Homo sapiens]	TRUE	0.99682
NP_001018121.1 podocalyxin isoform 1 precursor [Homo sapiens]	TRUE	0.99924
NP_001018123.1 Fanconi anemia group B protein isoform 1 [Homo sapiens]	TRUE	0.92699
NP_001018125.1 Fanconi anemia group D2 protein isoform b [Homo sapiens]	TRUE	0.95396
NP_001018126.1 caveolae-associated protein 4 [Homo sapiens]	TRUE	0.99519
NP_001018494.1 pumilio homolog 1 isoform 1 [Homo sapiens]	TRUE	0.99684
NP_001018854.2 zinc finger and SCAN domain-containing protein 26 isoform a [Homo sapiens]	TRUE	0.9805
NP_001018855.2 zinc finger protein 749 isoform 1 [Homo sapiens]	TRUE	0.99476
NP_001018857.2 zinc finger protein 805 isoform 1 [Homo sapiens]	TRUE	0.99957
NP_001018861.3 golgin subfamily A member 8B [Homo sapiens]	TRUE	0.99577
NP_001018864.2 IQ calmodulin-binding motif-containing protein 1 isoform a [Homo sapiens]	TRUE	0.97447
NP_001019.1 small ribosomal subunit protein eS25 [Homo sapiens]	TRUE	0.99997
NP_001019380.2 small proline-rich protein 2E [Homo sapiens]	TRUE	0.93003
NP_001019382.1 protein S100-A13 [Homo sapiens]	TRUE	0.99994
NP_001019554.1 neuron navigator 3 isoform 1 [Homo sapiens]	TRUE	0.997
NP_001019572.1 serine/threonine-protein kinase SBK1 [Homo sapiens]	TRUE	0.98633
NP_001019764.1 putative protein MSS51 homolog mitochondrial [Homo sapiens]	TRUE	0.97051
NP_001019765.1 uncharacterized protein C1orf53 [Homo sapiens]	TRUE	0.94481
NP_001019769.1 transcription factor HES-3 [Homo sapiens]	TRUE	0.60599
NP_001019770.1 histone H2B type 2-F isoform a [Homo sapiens]	TRUE	0.99355
NP_001019772.1 spermatogenesis-associated protein 45 [Homo sapiens]	TRUE	0.74796
NP_001019782.1 leucine-rich repeat-containing protein 66 [Homo sapiens]	TRUE	0.97457
NP_001019784.2 fez family zinc finger protein 1 isoform 1 [Homo sapiens]	TRUE	0.99774
NP_001019801.3 runt-related transcription factor 2 isoform a [Homo sapiens]	TRUE	0.99608
NP_001019815.1 chemokine XC receptor 1 [Homo sapiens]	TRUE	0.77907
NP_001019832.2 PRAME family member 14 [Homo sapiens]	FALSE	0.45907
NP_001019845.2 protein lin-52 homolog isoform 1 [Homo sapiens]	TRUE	0.99426
NP_001019846.1 actin-like protein 10 precursor [Homo sapiens]	TRUE	0.94479
NP_001019849.2 leucine-rich repeat-containing protein 24 precursor [Homo sapiens]	TRUE	0.9865
NP_001019850.1 protein KPLCE [Homo sapiens]	TRUE	0.91195
NP_001019851.1 F-box only protein 48 [Homo sapiens]	FALSE	0.15199
NP_001019907.1 CD276 antigen isoform a precursor [Homo sapiens]	TRUE	0.99016
NP_001019978.1 amyloid beta precursor like protein 1 isoform 1 precursor [Homo sapiens]	TRUE	0.97961
NP_001019979.1 B-cell CLL/lymphoma 7 protein family member A isoform b [Homo sapiens]	TRUE	0.99998
NP_001019993.1 probable inactive ribonuclease-like protein 12 precursor [Homo sapiens]	TRUE	0.60251
NP_001020.2 small ribosomal subunit protein eS26 [Homo sapiens]	TRUE	0.82089
NP_001020016.1 sodium- and chloride-dependent glycine transporter 1 isoform 3 [Homo sapiens]	TRUE	0.99565
NP_001020095.1 exocyst complex component 1 isoform 1 [Homo sapiens]	TRUE	0.99795
NP_001020110.1 solute carrier family 2 facilitated glucose transporter member 11 isoform b [Homo sapiens]	TRUE	0.98796
NP_001020262.1 ATP-binding cassette sub-family F member 1 isoform a [Homo sapiens]	TRUE	0.99898
NP_001020267.1 proteasome subunit alpha-type 8 isoform 2 [Homo sapiens]	TRUE	0.99973
NP_001020272.1 Golli-MBP isoform 1 [Homo sapiens]	TRUE	0.99472
NP_001020280.1 hematopoietic progenitor cell antigen CD34 isoform a precursor [Homo sapiens]	TRUE	0.99286
NP_001020330.1 HLA class II histocompatibility antigen gamma chain isoform a [Homo sapiens]	TRUE	0.96853
NP_001020366.1 liver carboxylesterase 1 isoform a precursor [Homo sapiens]	TRUE	0.9895
NP_001020371.3 chymotrypsinogen B2 precursor [Homo sapiens]	TRUE	0.93335
NP_001020402.1 keratinocyte proline-rich protein [Homo sapiens]	FALSE	0.41489
NP_001020419.1 deoxyuridine 5'-triphosphate nucleotidohydrolase mitochondrial isoform 1 precursor [Homo sapiens]	TRUE	0.98831
NP_001020424.1 tumor protein D52 isoform 2 [Homo sapiens]	TRUE	0.99968
NP_001020436.1 uncharacterized protein CXorf65 [Homo sapiens]	TRUE	0.96853
NP_001020437.1 UPF0524 protein C3orf70 [Homo sapiens]	TRUE	0.94599
NP_001020461.1 developmental pluripotency-associated 5 protein [Homo sapiens]	TRUE	0.99923
NP_001020466.1 interferon-induced transmembrane protein 5 [Homo sapiens]	TRUE	0.99505
NP_001020471.3 ras-related protein Rab-12 [Homo sapiens]	TRUE	0.99693
NP_001020527.2 anoctamin-6 isoform a [Homo sapiens]	TRUE	0.97999
NP_001020528.1 alanine and arginine-rich domain-containing protein [Homo sapiens]	TRUE	0.99961
NP_001020560.1 AMP deaminase 3 isoform 1B [Homo sapiens]	TRUE	0.99191
NP_001020762.1 secretoglobin family 2B member 2 precursor [Homo sapiens]	TRUE	0.9898
NP_001020766.1 arfaptin-1 isoform 1 [Homo sapiens]	TRUE	0.99938
NP_001020769.1 rho GTPase-activating protein 30 isoform 1 [Homo sapiens]	TRUE	0.9412
NP_001020774.1 DNA-binding protein RFX5 isoform 1 [Homo sapiens]	TRUE	0.98221
NP_001020787.2 rho GTPase-activating protein 24 isoform 1 [Homo sapiens]	TRUE	0.9987
NP_001020951.1 alpha/beta hydrolase domain-containing protein 17B isoform 2 [Homo sapiens]	TRUE	0.98583
NP_001021.1 small ribosomal subunit protein eS27 isoform 1 [Homo sapiens]	TRUE	0.76228
NP_001022.1 small ribosomal subunit protein eS28 [Homo sapiens]	TRUE	0.84571
NP_001023.1 small ribosomal subunit protein uS14 isoform 1 [Homo sapiens]	FALSE	0.19684
NP_001024.1 ribonucleoside-diphosphate reductase large subunit isoform 1 [Homo sapiens]	TRUE	0.99735
NP_001025.1 ribonucleoside-diphosphate reductase subunit M2 isoform 2 [Homo sapiens]	TRUE	0.99837
NP_001025029.2 solute carrier family 35 member F1 [Homo sapiens]	TRUE	0.99203
NP_001025030.1 BTB/POZ domain-containing protein KCTD21 [Homo sapiens]	TRUE	0.98585
NP_001025031.2 F-box only protein 43 [Homo sapiens]	TRUE	0.99091
NP_001025032.1 nanos homolog 2 [Homo sapiens]	TRUE	0.95492
NP_001025034.1 UPF0669 protein C6orf120 isoform 1 precursor [Homo sapiens]	TRUE	0.9784
NP_001025035.1 uncharacterized protein KIAA1755 isoform a [Homo sapiens]	TRUE	0.9722
NP_001025036.2 homeobox protein DBX1 [Homo sapiens]	TRUE	0.70372
NP_001025040.1 PLAC8-like protein 1 [Homo sapiens]	FALSE	0.11033
NP_001025041.1 ankyrin repeat domain-containing protein SOWAHB [Homo sapiens]	TRUE	0.9334
NP_001025042.2 R-spondin-4 isoform 1 precursor [Homo sapiens]	TRUE	0.98866
NP_001025045.3 rab15 effector protein [Homo sapiens]	TRUE	0.96249
NP_001025046.1 regulator of G-protein signaling 7-binding protein isoform 1 [Homo sapiens]	TRUE	0.96766
NP_001025052.1 calcium and integrin-binding family member 4 [Homo sapiens]	TRUE	0.99981
NP_001025054.1 photoreceptor cilium actin regulator [Homo sapiens]	TRUE	0.95231
NP_001025055.1 pleckstrin homology domain-containing family G member 1 isoform c [Homo sapiens]	TRUE	0.99424
NP_001025056.1 ceramide-1-phosphate transfer protein [Homo sapiens]	TRUE	0.9189
NP_001025057.1 profilin-3 [Homo sapiens]	FALSE	0.08031
NP_001025059.1 protein FAM24A precursor [Homo sapiens]	TRUE	0.99798
NP_001025062.1 phosphoglycerate mutase 4 [Homo sapiens]	TRUE	0.99946
NP_001025067.1 WD repeat domain phosphoinositide-interacting protein 4 isoform 2 [Homo sapiens]	TRUE	0.99041
NP_001025125.2 cerebral dopamine neurotrophic factor precursor [Homo sapiens]	TRUE	0.99995
NP_001025126.2 DDB1- and CUL4-associated factor 4-like protein 1 [Homo sapiens]	TRUE	0.61628
NP_001025168.2 zinc finger protein 181 isoform 1 [Homo sapiens]	TRUE	0.99919
NP_001025169.1 sodium/bile acid cotransporter 7 isoform b [Homo sapiens]	TRUE	0.88102
NP_001025176.1 complexin-3 [Homo sapiens]	TRUE	0.99998
NP_001025177.1 AP-2 complex subunit beta isoform a [Homo sapiens]	TRUE	0.9974
NP_001025184.1 neuropeptide S precursor [Homo sapiens]	FALSE	0.02262
NP_001025190.1 SUN domain-containing protein 3 isoform 1 [Homo sapiens]	TRUE	0.99788
NP_001025226.1 rho GTPase-activating protein 5 isoform a [Homo sapiens]	TRUE	0.9967
NP_001025230.1 phospholipid phosphatase 4 isoform a [Homo sapiens]	TRUE	0.97199
NP_001025231.1 sterile alpha motif domain-containing protein 5 [Homo sapiens]	TRUE	0.99318
NP_001026.2 ryanodine receptor 2 [Homo sapiens]	TRUE	0.99199
NP_001026788.1 cytochrome c oxidase assembly protein COX19 [Homo sapiens]	TRUE	0.99364
NP_001026794.1 E3 SUMO-protein ligase ZNF451 isoform 1 [Homo sapiens]	TRUE	0.98698
NP_001026798.1 small cell adhesion glycoprotein [Homo sapiens]	TRUE	0.99932
NP_001026842.2 NADH-cytochrome b5 reductase-like isoform 1 [Homo sapiens]	TRUE	0.99167
NP_001026847.1 ras-related protein Rab-24 [Homo sapiens]	TRUE	0.9988
NP_001026849.1 methionine-R-sulfoxide reductase B3 isoform 2 precursor [Homo sapiens]	TRUE	0.99397
NP_001026854.1 serine/arginine-rich splicing factor 7 isoform 1 [Homo sapiens]	TRUE	0.99595
NP_001026855.2 apoptosis-stimulating of p53 protein 2 isoform 1 [Homo sapiens]	TRUE	0.99881
NP_001026859.1 phospholipase A-2-activating protein isoform 1 [Homo sapiens]	TRUE	0.97811
NP_001026860.2 protein FAM131B isoform a [Homo sapiens]	TRUE	0.99594
NP_001026862.1 leucine-rich repeat-containing protein 17 isoform 1 precursor [Homo sapiens]	TRUE	0.99238
NP_001026868.2 pre-mRNA-processing factor 40 homolog B isoform 1 [Homo sapiens]	TRUE	0.99939
NP_001026871.1 5'-nucleotidase domain-containing protein 3 [Homo sapiens]	TRUE	0.99745
NP_001026872.2 semaphorin-5B isoform 1 [Homo sapiens]	TRUE	0.91164
NP_001026873.2 elongator complex protein 6 isoform 1 [Homo sapiens]	TRUE	0.95166
NP_001026875.1 cancer/testis antigen 55 isoform 1 precursor [Homo sapiens]	TRUE	0.96112
NP_001026879.2 renalase isoform 1 precursor [Homo sapiens]	TRUE	0.99759
NP_001026880.2 kelch-like protein 7 isoform 1 [Homo sapiens]	TRUE	0.99819
NP_001026881.1 endoplasmic reticulum-Golgi intermediate compartment protein 1 [Homo sapiens]	TRUE	0.98156
NP_001026882.2 tRNA (guanine(10)-N2)-methyltransferase homolog isoform a [Homo sapiens]	TRUE	0.99632
NP_001026883.1 mitochondrial calcium uniporter regulator 1 [Homo sapiens]	TRUE	0.98404
NP_001026885.2 IQ domain-containing protein H isoform 1 [Homo sapiens]	TRUE	0.97984
NP_001026886.1 SOSS complex subunit B2 isoform 1 [Homo sapiens]	TRUE	0.98559
NP_001026891.2 zinc finger protein 613 isoform 1 [Homo sapiens]	TRUE	0.99749
NP_001026893.1 dnaJ homolog subfamily B member 14 isoform 1 [Homo sapiens]	TRUE	0.99732
NP_001026895.2 probable ATP-dependent RNA helicase DDX59 isoform 1 [Homo sapiens]	TRUE	0.99522
NP_001026897.1 methylthioribose-1-phosphate isomerase isoform 1 [Homo sapiens]	TRUE	0.98297
NP_001026902.1 YTH domain-containing protein 1 isoform 1 [Homo sapiens]	TRUE	0.99405
NP_001026908.1 transmembrane protein 150A isoform 1 [Homo sapiens]	TRUE	0.99455
NP_001026909.1 ankyrin repeat and SOCS box protein 9 isoform 1 [Homo sapiens]	TRUE	0.97657
NP_001026913.1 cilia- and flagella-associated protein 206 [Homo sapiens]	TRUE	0.99729
NP_001026915.1 RIB43A-like with coiled-coils protein 1 isoform 1 [Homo sapiens]	TRUE	0.99484
NP_001026916.2 V-set and transmembrane domain-containing protein 4 isoform 1 precursor [Homo sapiens]	TRUE	0.98974
NP_001026918.2 uncharacterized protein C12orf40 isoform 1 [Homo sapiens]	TRUE	0.99187
NP_001026919.2 ly6/PLAUR domain-containing protein 5 isoform A precursor [Homo sapiens]	TRUE	0.80066
NP_001026973.1 LLGL scribble cell polarity complex component 2 isoform c [Homo sapiens]	TRUE	0.89524
NP_001026997.2 bolA-like protein 2 isoform 1 [Homo sapiens]	TRUE	0.9751
NP_001027.3 ryanodine receptor 3 isoform 1 [Homo sapiens]	TRUE	0.99154
NP_001027004.1 ras-related protein Rab-40A-like [Homo sapiens]	TRUE	0.93763
NP_001027006.2 potassium channel subfamily U member 1 [Homo sapiens]	TRUE	0.9756
NP_001027020.1 pregnancy-specific beta-1-glycoprotein 6 isoform b precursor [Homo sapiens]	TRUE	0.98018
NP_001027025.2 probable inactive 1-aminocyclopropane-1-carboxylate synthase-like protein 2 isoform 1 [Homo sapiens]	TRUE	0.9876
NP_001027026.1 LON peptidase N-terminal domain and RING finger protein 3 isoform 1 [Homo sapiens]	TRUE	0.99393
NP_001027392.1 syntaxin-binding protein 1 isoform b [Homo sapiens]	TRUE	0.99845
NP_001027454.1 thymopoietin isoform beta [Homo sapiens]	TRUE	0.9965
NP_001027459.1 ubiquitin-conjugating enzyme E2 variant 1 isoform d [Homo sapiens]	TRUE	0.99914
NP_001027462.1 proline/serine-rich coiled-coil protein 1 isoform a [Homo sapiens]	TRUE	0.93555
NP_001027467.2 serine/threonine-protein kinase 24 isoform b precursor [Homo sapiens]	TRUE	0.9994
NP_001027535.1 MICOS complex subunit MIC10 isoform a [Homo sapiens]	TRUE	0.88156
NP_001027545.1 zinc finger protein 226 isoform a [Homo sapiens]	TRUE	0.9989
NP_001027554.1 polyglutamine-binding protein 1 isoform 1 [Homo sapiens]	TRUE	0.99984
NP_001027558.1 sulfite oxidase mitochondrial [Homo sapiens]	TRUE	0.9894
NP_001027564.1 plasminogen-like protein B precursor [Homo sapiens]	TRUE	0.97486
NP_001027568.1 E3 ubiquitin-protein ligase Praja-1 isoform b [Homo sapiens]	TRUE	0.99926
NP_001028.1 sodium channel subunit beta-1 isoform a precursor [Homo sapiens]	TRUE	0.99622
NP_001028171.1 protein CBFA2T2 isoform MTGR1c [Homo sapiens]	TRUE	0.99632
NP_001028174.2 RPA-interacting protein isoform b [Homo sapiens]	TRUE	0.99984
NP_001028189.2 beta-defensin 135 precursor [Homo sapiens]	FALSE	0.49096
NP_001028190.2 defensin beta 136 precursor [Homo sapiens]	TRUE	0.61541
NP_001028197.1 exostosin-like 2 isoform 1 [Homo sapiens]	TRUE	0.99436
NP_001028198.1 membralin isoform 1 [Homo sapiens]	TRUE	0.9685
NP_001028203.1 fas apoptotic inhibitory molecule 1 isoform b [Homo sapiens]	TRUE	0.99994
NP_001028216.1 glutamine synthetase [Homo sapiens]	TRUE	0.99531
NP_001028218.1 cytochrome b-245 chaperone 1 isoform a [Homo sapiens]	TRUE	0.99819
NP_001028219.1 nephronectin isoform B precursor [Homo sapiens]	TRUE	0.98959
NP_001028222.1 transcription termination factor 2 mitochondrial precursor [Homo sapiens]	TRUE	0.98823
NP_001028229.1 membrane-associated guanylate kinase WW and PDZ domain-containing protein 1 isoform c [Homo sapiens]	TRUE	0.99403
NP_001028252.1 trace amine-associated receptor 2 isoform 1 [Homo sapiens]	TRUE	0.97704
NP_001028253.1 protein L-Myc isoform 1 [Homo sapiens]	TRUE	0.9827
NP_001028260.2 neugrin precursor [Homo sapiens]	TRUE	0.99816
NP_001028285.1 ectonucleoside triphosphate diphosphohydrolase 8 isoform 1 [Homo sapiens]	TRUE	0.97099
NP_001028733.1 PHD finger protein 12 isoform 1 [Homo sapiens]	TRUE	0.98353
NP_001028736.1 protein FAM229B [Homo sapiens]	TRUE	0.79125
NP_001028738.1 mitochondrial Rho GTPase 1 isoform 2 [Homo sapiens]	TRUE	0.98911
NP_001028750.1 serine/threonine-protein kinase Sgk3 isoform 1 [Homo sapiens]	TRUE	0.99734
NP_001028774.3 microtubule-associated tumor suppressor candidate 2 isoform a [Homo sapiens]	TRUE	0.99491
NP_001028849.1 calcium-binding protein 1 isoform 3 [Homo sapiens]	TRUE	0.99008
NP_001028850.2 tRNA 2'-phosphotransferase 1 isoform 1 [Homo sapiens]	TRUE	0.64574
NP_001028891.2 zinc finger protein 404 [Homo sapiens]	TRUE	0.99903
NP_001028895.1 zinc finger protein 704 isoform 1 [Homo sapiens]	TRUE	0.98826
NP_001029.1 amiloride-sensitive sodium channel subunit alpha isoform 1 [Homo sapiens]	TRUE	0.91366
NP_001029027.1 protein artemis isoform a [Homo sapiens]	TRUE	0.99201
NP_001029082.1 TNF receptor-associated factor 5 isoform b [Homo sapiens]	TRUE	0.97166
NP_001029102.1 ubiquitin-ribosomal protein eL40 fusion protein isoform 1 precursor [Homo sapiens]	TRUE	0.99968
NP_001029249.1 histone H4 [Homo sapiens]	TRUE	0.99653
NP_001029288.1 translation initiation factor eIF-2B subunit delta isoform 2 [Homo sapiens]	TRUE	0.99167
NP_001029344.4 mitochondrial nicotinamide adenine dinucleotide transporter SLC25A52 [Homo sapiens]	TRUE	0.98229
NP_001029345.2 mitochondrial 10-formyltetrahydrofolate dehydrogenase precursor [Homo sapiens]	TRUE	0.99857
NP_001030.2 amiloride-sensitive sodium channel subunit gamma [Homo sapiens]	TRUE	0.94992
NP_001030004.1 protein SSX4 isoform a [Homo sapiens]	TRUE	0.995
NP_001030013.1 inositol 145-trisphosphate receptor-interacting protein-like 2 precursor [Homo sapiens]	TRUE	0.776
NP_001030017.2 polypeptide N-acetylgalactosaminyltransferase-like 6 [Homo sapiens]	TRUE	0.99734
NP_001030022.1 reticulophagy regulator 1 isoform 1 [Homo sapiens]	TRUE	0.98954
NP_001030024.1 SPARC-related modular calcium-binding protein 1 isoform 1 precursor [Homo sapiens]	TRUE	0.99503
NP_001030025.1 X-linked retinitis pigmentosa GTPase regulator isoform C [Homo sapiens]	TRUE	0.98714
NP_001030126.2 sorbin and SH3 domain-containing protein 1 isoform 3 [Homo sapiens]	TRUE	0.99504
NP_001030168.1 large ribosomal subunit protein eL14 [Homo sapiens]	TRUE	0.97036
NP_001030177.1 UPF0729 protein C18orf32 [Homo sapiens]	TRUE	0.92654
NP_001030178.1 large ribosomal subunit protein uL22 isoform a [Homo sapiens]	TRUE	0.94136
NP_001030300.3 ral guanine nucleotide dissociation stimulator-like 3 isoform 2 [Homo sapiens]	TRUE	0.9905
NP_001030312.3 steroid receptor RNA activator 1 isoform 1 [Homo sapiens]	TRUE	0.99798
NP_001030331.1 early estrogen-induced gene 1 protein isoform a [Homo sapiens]	TRUE	0.99132
NP_001030344.1 large ribosomal subunit protein eL41 [Homo sapiens]	TRUE	0.54861
NP_001030598.1 general transcription factor 3C polypeptide 2 isoform b [Homo sapiens]	TRUE	0.97316
NP_001031.2 sex hormone-binding globulin isoform 1 precursor [Homo sapiens]	TRUE	0.94454
NP_001032.2 sucrase-isomaltase intestinal [Homo sapiens]	TRUE	0.99287
NP_001032208.1 arf-GAP with GTPase ANK repeat and PH domain-containing protein 1 isoform 1 [Homo sapiens]	TRUE	0.99591
NP_001032209.1 neuronal cell adhesion molecule isoform A precursor [Homo sapiens]	TRUE	0.99805
NP_001032237.1 cystin-1 [Homo sapiens]	TRUE	0.7386
NP_001032238.1 acyl-coenzyme A thioesterase 1 [Homo sapiens]	TRUE	0.99454
NP_001032240.1 protein FAM220A [Homo sapiens]	FALSE	0.3157
NP_001032242.1 forkhead box protein K1 [Homo sapiens]	TRUE	0.98819
NP_001032248.1 acyl-coenzyme A thioesterase 9 mitochondrial isoform a precursor [Homo sapiens]	TRUE	0.97809
NP_001032249.1 2-phosphoxylose phosphatase 1 isoform 1 [Homo sapiens]	TRUE	0.97744
NP_001032302.1 membrane-anchored junction protein isoform 1 [Homo sapiens]	TRUE	0.98661
NP_001032309.2 zinc finger protein 829 isoform 2 [Homo sapiens]	TRUE	0.99962
NP_001032358.1 partitioning defective 6 homolog alpha isoform 2 [Homo sapiens]	TRUE	0.97753
NP_001032360.1 eukaryotic translation initiation factor 3 subunit B isoform 1 [Homo sapiens]	TRUE	0.99475
NP_001032394.1 phospholipid phosphatase-related protein type 5 isoform 1 [Homo sapiens]	TRUE	0.99501
NP_001032406.1 cyclic nucleotide-gated cation channel alpha-4 [Homo sapiens]	TRUE	0.9971
NP_001032408.1 small integral membrane protein 21 isoform 1 [Homo sapiens]	TRUE	0.68686
NP_001032410.1 cytoplasmic FMR1-interacting protein 2 isoform a [Homo sapiens]	TRUE	0.9892
NP_001032412.2 helicase with zinc finger domain 2 isoform 1 [Homo sapiens]	TRUE	0.92332
NP_001032457.1 putative beta-defensin 109B precursor [Homo sapiens]	FALSE	0.29433
NP_001032519.1 protein RUFY3 isoform 1 [Homo sapiens]	TRUE	0.99902
NP_001032586.1 beta-defensin 110 isoform a precursor [Homo sapiens]	FALSE	0.05087
NP_001032588.1 beta-defensin 114 precursor [Homo sapiens]	FALSE	0.37077
NP_001032589.1 beta-defensin 124 precursor [Homo sapiens]	TRUE	0.7344
NP_001032590.2 putative neuroblastoma breakpoint family member 8 [Homo sapiens]	TRUE	0.99711
NP_001032629.1 sex comb on midleg-like protein 1 isoform a [Homo sapiens]	TRUE	0.97902
NP_001032647.2 putative cancer susceptibility gene HEPN1 protein [Homo sapiens]	FALSE	0.31954
NP_001032671.2 stearoyl-CoA desaturase 5 isoform a [Homo sapiens]	TRUE	0.92613
NP_001032726.1 transcription factor BTF3 isoform A [Homo sapiens]	TRUE	0.99775
NP_001032755.1 cytosolic arginine sensor for mTORC1 subunit 1 [Homo sapiens]	TRUE	0.96217
NP_001032757.2 beta-defensin 107 precursor [Homo sapiens]	TRUE	0.93488
NP_001032818.1 beta-defensin 113 precursor [Homo sapiens]	TRUE	0.94579
NP_001032819.1 beta-defensin 115 precursor [Homo sapiens]	TRUE	0.9331
NP_001032820.1 beta-defensin 116 precursor [Homo sapiens]	TRUE	0.80411
NP_001032821.1 beta-defensin 128 precursor [Homo sapiens]	TRUE	0.9452
NP_001032852.2 collagen alpha-1(XXVIII) chain precursor [Homo sapiens]	TRUE	0.99879
NP_001032893.1 beta-defensin 130A precursor [Homo sapiens]	TRUE	0.66287
NP_001032895.2 nck-associated protein 5-like [Homo sapiens]	TRUE	0.98689
NP_001032902.1 zinc finger protein 284 [Homo sapiens]	TRUE	0.9981
NP_001032903.1 GRB2-associated-binding protein 4 isoform 1 [Homo sapiens]	TRUE	0.97131
NP_001033.1 solute carrier family 2 facilitated glucose transporter member 4 [Homo sapiens]	TRUE	0.99387
NP_001033043.1 dixin isoform a [Homo sapiens]	TRUE	0.9953
NP_001033073.1 putative sodium-coupled neutral amino acid transporter 10 isoform a [Homo sapiens]	TRUE	0.9203
NP_001033692.2 MARVEL domain-containing protein 2 isoform 1 [Homo sapiens]	TRUE	0.99951
NP_001033729.2 golgin subfamily A member 6A [Homo sapiens]	TRUE	0.99887
NP_001033794.1 probable G-protein coupled receptor 149 [Homo sapiens]	TRUE	0.94035
NP_001034118.1 leucine-rich repeat and transmembrane domain-containing protein 2 precursor [Homo sapiens]	TRUE	0.99431
NP_001034172.3 ADP-ribosylation factor-like protein 17 isoform a [Homo sapiens]	TRUE	0.63497
NP_001034200.1 E3 ubiquitin-protein ligase TRIM71 [Homo sapiens]	TRUE	0.97331
NP_001034201.2 fer-1-like protein 6 [Homo sapiens]	TRUE	0.9941
NP_001034216.2 zinc finger protein 718 isoform a [Homo sapiens]	TRUE	0.99968
NP_001034230.1 TRIO and F-actin-binding protein isoform 6 [Homo sapiens]	TRUE	0.89995
NP_001034241.1 regulator of G-protein signaling 21 [Homo sapiens]	TRUE	0.99995
NP_001034254.2 mas-related G-protein coupled receptor member E [Homo sapiens]	TRUE	0.97197
NP_001034271.2 bolA-like protein 2 isoform 1 [Homo sapiens]	TRUE	0.9751
NP_001034288.1 alpha-tocopherol transfer protein-like isoform 1 [Homo sapiens]	TRUE	0.99461
NP_001034300.2 ATPase family AAA domain-containing protein 3C [Homo sapiens]	TRUE	0.9975
NP_001034302.2 carcinoembryonic antigen-related cell adhesion molecule 16 precursor [Homo sapiens]	TRUE	0.95372
NP_001034437.1 EGF-containing fibulin-like extracellular matrix protein 1 precursor [Homo sapiens]	TRUE	0.9934
NP_001034444.1 mitochondrial basic amino acids transporter isoform 1 [Homo sapiens]	TRUE	0.98176
NP_001034450.3 PRAME family member 10 [Homo sapiens]	TRUE	0.92102
NP_001034451.1 V-type proton ATPase subunit C 2 isoform a [Homo sapiens]	TRUE	0.99926
NP_001034461.1 HEPACAM family member 2 isoform 1 precursor [Homo sapiens]	TRUE	0.99667
NP_001034463.4 coiled-coil domain-containing protein 183 [Homo sapiens]	TRUE	0.99439
NP_001034485.1 macrophage-expressed gene 1 protein precursor [Homo sapiens]	TRUE	0.96544
NP_001034486.2 TBC1 domain family member 28 [Homo sapiens]	TRUE	0.61533
NP_001034553.3 maestro heat-like repeat-containing protein family member 7 isoform 1 [Homo sapiens]	TRUE	0.96999
NP_001034558.2 serine/threonine-protein kinase MARK2 isoform d [Homo sapiens]	TRUE	0.99545
NP_001034568.1 apoptosis-resistant E3 ubiquitin protein ligase 1 isoform 1 [Homo sapiens]	TRUE	0.98809
NP_001034585.1 cation channel sperm-associated auxiliary subunit zeta [Homo sapiens]	TRUE	0.99952
NP_001034589.2 von Willebrand factor A domain-containing protein 5B1 isoform 1 precursor [Homo sapiens]	TRUE	0.91654
NP_001034592.1 serine protease 53 precursor [Homo sapiens]	FALSE	0.48568
NP_001034636.1 putative glycerol kinase 5 [Homo sapiens]	TRUE	0.9235
NP_001034637.2 kelch-like protein 35 [Homo sapiens]	TRUE	0.94615
NP_001034656.1 small ribosomal subunit protein eS4 Y isoform 2 [Homo sapiens]	TRUE	0.99794
NP_001034658.1 AP-1 complex subunit sigma-3 [Homo sapiens]	TRUE	0.99144
NP_001034659.2 kremen protein 1 isoform 3 precursor [Homo sapiens]	TRUE	0.95893
NP_001034663.1 potassium voltage-gated channel subfamily C member 4 isoform c [Homo sapiens]	TRUE	0.97657
NP_001034669.1 microtubule-associated protein 9 [Homo sapiens]	TRUE	0.9996
NP_001034680.2 probable ubiquitin carboxyl-terminal hydrolase FAF-X isoform 4 [Homo sapiens]	TRUE	0.99203
NP_001034681.1 sperm-associated antigen 8 isoform 1 [Homo sapiens]	TRUE	0.95647
NP_001034702.1 isoamyl acetate-hydrolyzing esterase 1 homolog isoform a [Homo sapiens]	TRUE	0.99645
NP_001034703.1 inhibitory synaptic factor 1 isoform 1 [Homo sapiens]	TRUE	0.99122
NP_001034704.2 zinc finger protein 705D [Homo sapiens]	TRUE	0.99414
NP_001034706.1 palmitoyltransferase ZDHHC19 [Homo sapiens]	TRUE	0.9155
NP_001034707.1 CREB/ATF bZIP transcription factor [Homo sapiens]	TRUE	0.99746
NP_001034740.1 suppressor APC domain-containing protein 1 [Homo sapiens]	TRUE	0.79247
NP_001034749.1 interleukin-18-binding protein isoform a precursor [Homo sapiens]	FALSE	0.09826
NP_001034761.1 protein YIF1B isoform 5 [Homo sapiens]	TRUE	0.99892
NP_001034779.1 chromosome transmission fidelity protein 8 homolog [Homo sapiens]	TRUE	0.90752
NP_001034782.1 tRNA wybutosine-synthesizing protein 5 [Homo sapiens]	TRUE	0.99923
NP_001034786.1 snRNA-activating protein complex subunit 3 isoform 1 [Homo sapiens]	TRUE	0.96622
NP_001034791.1 S-acyl fatty acid synthase thioesterase medium chain isoform 2 [Homo sapiens]	TRUE	0.99399
NP_001034794.1 trophinin isoform 5 [Homo sapiens]	TRUE	0.96684
NP_001034795.2 cilia- and flagella-associated protein 69 isoform 1 [Homo sapiens]	TRUE	0.99122
NP_001034796.1 endosome-associated-trafficking regulator 1 isoform 1 [Homo sapiens]	TRUE	0.99447
NP_001034813.2 nostrin isoform 2 [Homo sapiens]	TRUE	0.99102
NP_001034841.3 solute carrier family 22 member 10 [Homo sapiens]	TRUE	0.95527
NP_001034842.2 echinoderm microtubule-associated protein-like 6 [Homo sapiens]	TRUE	0.99419
NP_001034851.1 inhibitory synaptic factor 2A [Homo sapiens]	TRUE	0.97109
NP_001034852.3 transmembrane protein 232 [Homo sapiens]	TRUE	0.96196
NP_001034859.2 transmembrane protein with metallophosphoesterase domain isoform 1 [Homo sapiens]	TRUE	0.98653
NP_001034860.1 cerebellin-3 precursor [Homo sapiens]	FALSE	0.25167
NP_001034864.2 beta/gamma crystallin domain-containing protein 2 [Homo sapiens]	TRUE	0.96655
NP_001034869.1 cyclin-I2 isoform 2 [Homo sapiens]	TRUE	0.90711
NP_001034881.1 histidine-rich carboxyl terminus protein 1 [Homo sapiens]	FALSE	0.33685
NP_001034892.1 cyclin-dependent kinase 20 isoform 3 [Homo sapiens]	TRUE	0.99664
NP_001034929.2 cysteine-rich hydrophobic domain-containing protein 1 isoform 1 [Homo sapiens]	TRUE	0.98083
NP_001034930.1 inactive Rho GTPase-activating protein 11B [Homo sapiens]	TRUE	0.9833
NP_001034931.1 oxidoreductase-like domain-containing protein 1 isoform a [Homo sapiens]	FALSE	0.34622
NP_001034933.1 acyl-CoA-binding domain-containing protein 7 [Homo sapiens]	TRUE	0.99989
NP_001034934.1 putative malate dehydrogenase 1B isoform a [Homo sapiens]	TRUE	0.99702
NP_001034935.1 izumo sperm-egg fusion protein 4 isoform 3 precursor [Homo sapiens]	TRUE	0.99489
NP_001034965.1 nesprin-4 isoform 1 [Homo sapiens]	TRUE	0.74142
NP_001034975.2 zinc finger protein 808 isoform 1 [Homo sapiens]	TRUE	0.99843
NP_001034977.1 ankyrin repeat domain-containing protein 34A [Homo sapiens]	TRUE	0.98997
NP_001035.1 sodium-dependent dopamine transporter [Homo sapiens]	TRUE	0.99432
NP_001035047.1 mesoderm posterior protein 2 [Homo sapiens]	TRUE	0.50857
NP_001035049.1 electroneutral sodium bicarbonate exchanger 1 isoform a [Homo sapiens]	TRUE	0.98118
NP_001035088.2 protein FAM83G [Homo sapiens]	TRUE	0.99393
NP_001035112.1 tyrosine-protein phosphatase non-receptor type substrate 1 isoform 1 precursor [Homo sapiens]	TRUE	0.99478
NP_001035114.2 ADP-ribosylation factor-like protein 16 isoform 1 [Homo sapiens]	TRUE	0.9851
NP_001035121.2 uncharacterized protein C8orf74 [Homo sapiens]	TRUE	0.96503
NP_001035147.1 osteopontin isoform OPN-a precursor [Homo sapiens]	TRUE	0.99915
NP_001035150.1 FOXL2 neighbor protein [Homo sapiens]	FALSE	0.07259
NP_001035167.2 galectin-9C [Homo sapiens]	TRUE	0.87509
NP_001035173.1 annexin A8 isoform 2 [Homo sapiens]	TRUE	0.99978
NP_001035181.1 ectonucleotide pyrophosphatase/phosphodiesterase family member 2 isoform 2 preproprotein [Homo sapiens]	TRUE	0.99183
NP_001035189.1 serine palmitoyltransferase small subunit B [Homo sapiens]	TRUE	0.78807
NP_001035194.1 mucin-17 precursor [Homo sapiens]	TRUE	0.99687
[truncated: 17,355 more rows]
