# Supplementary material for: PSAURON: a tool for assessing protein annotation across a broad range of species
Source: NAR Genom Bioinform. 2025 Jan 7;7(1):lqae189. doi: 10.1093/nargab/lqae189 (PMC11704789; doi:10.1093/nargab/lqae189)
Supplement: lqae189_Supplemental_Files [file lqae189_supplemental_files.zip › TableS3.csv]

psauron -i rice_UP000059680_39947.fasta -p -m 0 -o rice_UP000059680_39947.csv
psauron score: 73.8
description	psauron_is_protein	in-frame_score
tr|A0A0N7KG61|A0A0N7KG61_ORYSJ Os02g0771450 protein OS=Oryza sativa subsp. japonica OX=39947 GN=Os02g0771450 PE=4 SV=1	FALSE	0.05537
tr|A0A0N7KLV5|A0A0N7KLV5_ORYSJ Os06g0253450 protein OS=Oryza sativa subsp. japonica OX=39947 GN=Os06g0253450 PE=4 SV=1	FALSE	0.26834
tr|A0A0N7KM10|A0A0N7KM10_ORYSJ Os06g0323550 protein OS=Oryza sativa subsp. japonica OX=39947 GN=Os06g0323550 PE=4 SV=1	TRUE	0.99995
tr|A0A0N7KT46|A0A0N7KT46_ORYSJ Os11g0580500 protein OS=Oryza sativa subsp. japonica OX=39947 GN=Os11g0580500 PE=4 SV=1	TRUE	0.99856
tr|A0A0N7KTN1|A0A0N7KTN1_ORYSJ Os12g0173125 protein (Fragment) OS=Oryza sativa subsp. japonica OX=39947 GN=Os12g0173125 PE=4 SV=1	FALSE	0.16274
tr|A0A0P0V5C8|A0A0P0V5C8_ORYSJ Os01g0619050 protein OS=Oryza sativa subsp. japonica OX=39947 GN=Os01g0619050 PE=4 SV=1	TRUE	0.77296
tr|A0A0P0V9D9|A0A0P0V9D9_ORYSJ Os01g0802400 protein OS=Oryza sativa subsp. japonica OX=39947 GN=Os01g0802400 PE=4 SV=1	TRUE	0.99925
tr|A0A0P0VGJ8|A0A0P0VGJ8_ORYSJ Os02g0221100 protein OS=Oryza sativa subsp. japonica OX=39947 GN=Os02g0221100 PE=3 SV=1	TRUE	0.96669
tr|A0A0P0VLH5|A0A0P0VLH5_ORYSJ Acetolactate synthase small subunit OS=Oryza sativa subsp. japonica OX=39947 GN=Os02g0608550 PE=1 SV=1	TRUE	0.93829
tr|A0A0P0VLN9|A0A0P0VLN9_ORYSJ Os02g0614350 protein OS=Oryza sativa subsp. japonica OX=39947 GN=Os02g0614350 PE=4 SV=1	FALSE	0.38196
tr|A0A0P0VQU3|A0A0P0VQU3_ORYSJ Os02g0793150 protein OS=Oryza sativa subsp. japonica OX=39947 GN=Os02g0793150 PE=4 SV=1	FALSE	0.00313
tr|A0A0P0VVC3|A0A0P0VVC3_ORYSJ Os03g0241300 protein OS=Oryza sativa subsp. japonica OX=39947 GN=Os03g0241300 PE=4 SV=1	TRUE	0.99944
tr|A0A0P0VWA9|A0A0P0VWA9_ORYSJ Os03g0284000 protein OS=Oryza sativa subsp. japonica OX=39947 GN=Os03g0284000 PE=1 SV=1	TRUE	0.96162
tr|A0A0P0VZN2|A0A0P0VZN2_ORYSJ Os03g0581650 protein OS=Oryza sativa subsp. japonica OX=39947 GN=Os03g0581650 PE=1 SV=1	TRUE	0.90615
tr|A0A0P0W1H2|A0A0P0W1H2_ORYSJ rRNA N-glycosylase OS=Oryza sativa subsp. japonica OX=39947 GN=Os03g0683500 PE=3 SV=1	TRUE	0.9979
tr|A0A0P0WA36|A0A0P0WA36_ORYSJ Os04g0397700 protein OS=Oryza sativa subsp. japonica OX=39947 GN=Os04g0397700 PE=3 SV=1	TRUE	0.99995
tr|A0A0P0WBQ9|A0A0P0WBQ9_ORYSJ Os04g0483900 protein OS=Oryza sativa subsp. japonica OX=39947 GN=Os04g0483900 PE=4 SV=1	TRUE	0.98385
tr|A0A0P0WFT6|A0A0P0WFT6_ORYSJ Os04g0659850 protein (Fragment) OS=Oryza sativa subsp. japonica OX=39947 GN=Os04g0659850 PE=4 SV=1	FALSE	0.03332
tr|A0A0P0WG82|A0A0P0WG82_ORYSJ Os04g0670100 protein OS=Oryza sativa subsp. japonica OX=39947 GN=Os04g0670100 PE=4 SV=1	FALSE	0.04112
tr|A0A0P0WN34|A0A0P0WN34_ORYSJ Os05g0455400 protein OS=Oryza sativa subsp. japonica OX=39947 GN=Os05g0455400 PE=4 SV=1	TRUE	0.99989
tr|A0A0P0WW06|A0A0P0WW06_ORYSJ Os06g0328966 protein OS=Oryza sativa subsp. japonica OX=39947 GN=Os06g0328966 PE=4 SV=1	FALSE	0.03186
tr|A0A0P0X2D2|A0A0P0X2D2_ORYSJ Os07g0151851 protein OS=Oryza sativa subsp. japonica OX=39947 GN=Os07g0151851 PE=4 SV=1	FALSE	0.04163
tr|A0A0P0X2I9|A0A0P0X2I9_ORYSJ Os07g0139700 protein OS=Oryza sativa subsp. japonica OX=39947 GN=Os07g0139700 PE=3 SV=1	FALSE	0.18714
tr|A0A0P0X2V0|A0A0P0X2V0_ORYSJ Os07g0165300 protein OS=Oryza sativa subsp. japonica OX=39947 GN=Os07g0165300 PE=4 SV=1	TRUE	0.98922
tr|A0A0P0X4Z3|A0A0P0X4Z3_ORYSJ Os07g0262700 protein OS=Oryza sativa subsp. japonica OX=39947 GN=Os07g0262700 PE=4 SV=1	FALSE	0.00684
tr|A0A0P0X925|A0A0P0X925_ORYSJ Os07g0634900 protein OS=Oryza sativa subsp. japonica OX=39947 GN=Os07g0634900 PE=4 SV=1	TRUE	0.97132
tr|A0A0P0XFJ9|A0A0P0XFJ9_ORYSJ Os08g0364300 protein OS=Oryza sativa subsp. japonica OX=39947 GN=Os08g0364300 PE=4 SV=1	FALSE	0.05791
tr|A0A0P0XJN5|A0A0P0XJN5_ORYSJ Os08g0554075 protein OS=Oryza sativa subsp. japonica OX=39947 GN=Os08g0554075 PE=4 SV=1	FALSE	0.06592
tr|A0A0P0XKG7|A0A0P0XKG7_ORYSJ Os08g0565750 protein OS=Oryza sativa subsp. japonica OX=39947 GN=Os08g0565750 PE=4 SV=1	FALSE	0.0394
tr|A0A0P0XQ86|A0A0P0XQ86_ORYSJ Os09g0559700 protein OS=Oryza sativa subsp. japonica OX=39947 GN=Os09g0559700 PE=4 SV=1	TRUE	0.987
tr|A0A0P0XQV0|A0A0P0XQV0_ORYSJ Os09g0529350 protein OS=Oryza sativa subsp. japonica OX=39947 GN=Os09g0529350 PE=4 SV=1	TRUE	0.99896
tr|A0A0P0XRK3|A0A0P0XRK3_ORYSJ Os10g0117200 protein OS=Oryza sativa subsp. japonica OX=39947 GN=Os10g0117200 PE=4 SV=1	FALSE	0.02051
tr|A0A0P0XSI8|A0A0P0XSI8_ORYSJ Os10g0195175 protein (Fragment) OS=Oryza sativa subsp. japonica OX=39947 GN=Os10g0195175 PE=4 SV=1	TRUE	0.89473
tr|A0A0P0XV68|A0A0P0XV68_ORYSJ Os10g0431000 protein OS=Oryza sativa subsp. japonica OX=39947 GN=Os10g0431000 PE=4 SV=1	TRUE	0.98286
tr|A0A0P0XVC1|A0A0P0XVC1_ORYSJ Os10g0439333 protein OS=Oryza sativa subsp. japonica OX=39947 GN=Os10g0439333 PE=4 SV=1	TRUE	0.99501
tr|A0A0P0XW17|A0A0P0XW17_ORYSJ Os10g0479001 protein OS=Oryza sativa subsp. japonica OX=39947 GN=Os10g0479001 PE=4 SV=1	FALSE	0.01284
tr|A0A0P0Y0C6|A0A0P0Y0C6_ORYSJ Os11g0235400 protein OS=Oryza sativa subsp. japonica OX=39947 GN=Os11g0235400 PE=4 SV=1	TRUE	0.82664
tr|A0A0P0Y7H0|A0A0P0Y7H0_ORYSJ Os12g0173775 protein OS=Oryza sativa subsp. japonica OX=39947 GN=Os12g0173775 PE=4 SV=1	FALSE	0.00576
tr|A0A0P0Y809|A0A0P0Y809_ORYSJ Os12g0183450 protein OS=Oryza sativa subsp. japonica OX=39947 GN=Os12g0183450 PE=4 SV=1	TRUE	0.93368
tr|A0A0P0Y8V9|A0A0P0Y8V9_ORYSJ Os12g0258600 protein OS=Oryza sativa subsp. japonica OX=39947 GN=Os12g0258600 PE=4 SV=1	FALSE	0.38684
tr|A0A0P0Y9S7|A0A0P0Y9S7_ORYSJ Os12g0444233 protein OS=Oryza sativa subsp. japonica OX=39947 GN=Os12g0444233 PE=4 SV=1	TRUE	0.54042
tr|A0A0P0Y9V1|A0A0P0Y9V1_ORYSJ Os12g0443101 protein OS=Oryza sativa subsp. japonica OX=39947 GN=Os12g0443101 PE=4 SV=1	FALSE	0.05606
tr|A3AWU7|A3AWU7_ORYSJ Os04g0586200 protein OS=Oryza sativa subsp. japonica OX=39947 GN=Os04g0586200 PE=3 SV=1	TRUE	0.94724
tr|B9EVL9|B9EVL9_ORYSJ Os11g0201360 protein OS=Oryza sativa subsp. japonica OX=39947 GN=Os11g0201360 PE=4 SV=1	TRUE	0.76428
tr|B9F0F5|B9F0F5_ORYSJ RING-type E3 ubiquitin transferase OS=Oryza sativa subsp. japonica OX=39947 GN=Os02g0541500 PE=4 SV=1	TRUE	0.98333
tr|B9F165|B9F165_ORYSJ Os02g0627900 protein OS=Oryza sativa subsp. japonica OX=39947 GN=Os02g0627900 PE=3 SV=1	TRUE	0.95798
tr|B9FFK2|B9FFK2_ORYSJ Os04g0462400 protein OS=Oryza sativa subsp. japonica OX=39947 GN=Os04g0462400 PE=4 SV=1	TRUE	0.96882
tr|B9FPS4|B9FPS4_ORYSJ Os05g0435600 protein OS=Oryza sativa subsp. japonica OX=39947 GN=Os05g0435600 PE=4 SV=1	FALSE	0.03004
sp|B9FUF9|KN12E_ORYSJ Kinesin-like protein KIN-12E OS=Oryza sativa subsp. japonica OX=39947 GN=KIN12E PE=2 SV=2	TRUE	0.99741
tr|C7J8H4|C7J8H4_ORYSJ Os11g0429000 protein OS=Oryza sativa subsp. japonica OX=39947 GN=Os11g0429000 PE=4 SV=1	FALSE	0.0182
sp|P48494|TPIS_ORYSJ Triosephosphate isomerase cytosolic OS=Oryza sativa subsp. japonica OX=39947 GN=TPI PE=1 SV=3	TRUE	0.9982
tr|Q0D3D7|Q0D3D7_ORYSJ Os07g0692500 protein (Fragment) OS=Oryza sativa subsp. japonica OX=39947 GN=Os07g0692500 PE=4 SV=1	TRUE	0.9954
tr|Q0D4P7|Q0D4P7_ORYSJ Os07g0614300 protein OS=Oryza sativa subsp. japonica OX=39947 GN=Os07g0614300 PE=1 SV=1	TRUE	0.99323
sp|Q0DBF4|C7018_ORYSJ Ent-sandaracopimaradiene 3-hydroxylase OS=Oryza sativa subsp. japonica OX=39947 GN=CYP701A8 PE=1 SV=1	TRUE	0.99731
tr|Q0E4D6|Q0E4D6_ORYSJ L-gulonolactone oxidase OS=Oryza sativa subsp. japonica OX=39947 GN=Os02g0124400 PE=1 SV=1	TRUE	0.99535
tr|Q0IVN4|Q0IVN4_ORYSJ non-specific serine/threonine protein kinase OS=Oryza sativa subsp. japonica OX=39947 GN=Os10g0562500 PE=3 SV=1	TRUE	0.95703
tr|Q0IXK6|Q0IXK6_ORYSJ Os10g0426700 protein OS=Oryza sativa subsp. japonica OX=39947 GN=Os10g0426700 PE=4 SV=1	FALSE	0.00015
tr|Q0J584|Q0J584_ORYSJ Os08g0457100 protein OS=Oryza sativa subsp. japonica OX=39947 GN=Os08g0457100 PE=4 SV=1	TRUE	0.97568
tr|Q0JBL6|Q0JBL6_ORYSJ Os04g0525200 protein OS=Oryza sativa subsp. japonica OX=39947 GN=Os04g0525200 PE=2 SV=1	FALSE	0.39255
tr|Q0JEL3|Q0JEL3_ORYSJ Os04g0249600 protein OS=Oryza sativa subsp. japonica OX=39947 GN=Os04g0249600 PE=1 SV=1	TRUE	0.99967
tr|Q0JQ64|Q0JQ64_ORYSJ Enhancer of polycomb-like protein OS=Oryza sativa subsp. japonica OX=39947 GN=Os01g0179500 PE=3 SV=1	TRUE	0.94798
tr|Q109M1|Q109M1_ORYSJ Os10g0447100 protein OS=Oryza sativa subsp. japonica OX=39947 GN=LOC_Os10g31000 PE=1 SV=1	TRUE	0.99944
tr|Q10N17|Q10N17_ORYSJ Arogenate dehydratase OS=Oryza sativa subsp. japonica OX=39947 GN=LOC_Os03g17730 PE=1 SV=1	TRUE	0.98943
tr|Q2QNW7|Q2QNW7_ORYSJ Expressed protein OS=Oryza sativa subsp. japonica OX=39947 GN=LOC_Os12g36490 PE=2 SV=2	TRUE	0.9923
tr|Q2QV97|Q2QV97_ORYSJ Os12g0237950 protein OS=Oryza sativa subsp. japonica OX=39947 GN=LOC_Os12g13560 PE=4 SV=1	FALSE	0.14585
tr|Q2QXB4|Q2QXB4_ORYSJ Os12g0163200 protein OS=Oryza sativa subsp. japonica OX=39947 GN=LOC_Os12g06610 PE=1 SV=1	TRUE	0.98565
tr|Q2QXT1|Q2QXT1_ORYSJ Long-chain-fatty-acid--CoA ligase OS=Oryza sativa subsp. japonica OX=39947 GN=LOC_Os12g04990 PE=1 SV=1	TRUE	0.99481
tr|Q2R045|Q2R045_ORYSJ Acyl-[acyl-carrier-protein] hydrolase OS=Oryza sativa subsp. japonica OX=39947 GN=LOC_Os11g43820 PE=2 SV=1	TRUE	0.99651
tr|Q2R274|Q2R274_ORYSJ Os11g0576100 protein OS=Oryza sativa subsp. japonica OX=39947 GN=LOC_Os11g36760 PE=4 SV=1	TRUE	0.93194
tr|Q5ICN3|Q5ICN3_ORYSJ Na+/H+ antiporter OS=Oryza sativa subsp. japonica OX=39947 GN=SOS1 PE=1 SV=1	TRUE	0.9829
tr|Q5JJP3|Q5JJP3_ORYSJ Os01g0923600 protein OS=Oryza sativa subsp. japonica OX=39947 GN=Os01g0923600 PE=2 SV=1	TRUE	0.98725
tr|Q5JKW5|Q5JKW5_ORYSJ Malic enzyme OS=Oryza sativa subsp. japonica OX=39947 GN=Os01g0743500 PE=1 SV=1	TRUE	0.99745
tr|Q5N825|Q5N825_ORYSJ Os01g0888066 protein OS=Oryza sativa subsp. japonica OX=39947 GN=Os01g0888066 PE=4 SV=1	FALSE	0.06729
tr|Q5Z9G6|Q5Z9G6_ORYSJ Os06g0710300 protein OS=Oryza sativa subsp. japonica OX=39947 GN=Os06g0710300 PE=2 SV=1	TRUE	0.99418
tr|Q5ZA84|Q5ZA84_ORYSJ Os06g0294000 protein OS=Oryza sativa subsp. japonica OX=39947 GN=Os06g0294000 PE=2 SV=1	TRUE	0.9968
tr|Q5ZAM6|Q5ZAM6_ORYSJ Os01g0785600 protein OS=Oryza sativa subsp. japonica OX=39947 GN=Os01g0785600 PE=2 SV=1	FALSE	0.17527
tr|Q60D69|Q60D69_ORYSJ Receptor-like serine/threonine-protein kinase OS=Oryza sativa subsp. japonica OX=39947 GN=Os05g0166300 PE=2 SV=1	TRUE	0.9727
tr|Q652K7|Q652K7_ORYSJ Os09g0531100 protein OS=Oryza sativa subsp. japonica OX=39947 GN=Os09g0531100 PE=1 SV=1	TRUE	0.99991
tr|Q653T7|Q653T7_ORYSJ Os06g0678100 protein OS=Oryza sativa subsp. japonica OX=39947 GN=Os06g0678100 PE=4 SV=1	TRUE	0.57431
tr|Q67IZ7|Q67IZ7_ORYSJ Os09g0461900 protein OS=Oryza sativa subsp. japonica OX=39947 GN=Os09g0461900 PE=1 SV=1	TRUE	0.98151
tr|Q69KK0|Q69KK0_ORYSJ Os06g0189600 protein OS=Oryza sativa subsp. japonica OX=39947 GN=Os06g0189600 PE=1 SV=1	TRUE	0.95147
sp|Q6ASS2|LOL3_ORYSJ Protein LOL3 OS=Oryza sativa subsp. japonica OX=39947 GN=LOL3 PE=2 SV=1	TRUE	0.7268
sp|Q6ATB4|CRSH1_ORYSJ GTP diphosphokinase CRSH1 chloroplastic OS=Oryza sativa subsp. japonica OX=39947 GN=CRSH1 PE=1 SV=1	TRUE	0.99619
tr|Q6AU54|Q6AU54_ORYSJ Expressed protein OS=Oryza sativa subsp. japonica OX=39947 GN=LOC_Os03g56070 PE=4 SV=1	TRUE	0.97978
sp|Q6ETN2|CSPLM_ORYSJ CASP-like protein 2C2 OS=Oryza sativa subsp. japonica OX=39947 GN=Os02g0177700 PE=2 SV=1	TRUE	0.98952
sp|Q6F334|CML9_ORYSJ Probable calcium-binding protein CML9 OS=Oryza sativa subsp. japonica OX=39947 GN=CML9 PE=2 SV=1	TRUE	0.99926
sp|Q6K1Z6|CCF21_ORYSJ Putative cyclin-F2-1 OS=Oryza sativa subsp. japonica OX=39947 GN=CycF2-1 PE=3 SV=2	TRUE	0.99925
tr|Q6K8S6|Q6K8S6_ORYSJ Os02g0604500 protein OS=Oryza sativa subsp. japonica OX=39947 GN=Os02g0604500 PE=4 SV=1	TRUE	0.99719
tr|Q6YVH7|Q6YVH7_ORYSJ Os02g0705000 protein OS=Oryza sativa subsp. japonica OX=39947 GN=Os02g0705000 PE=2 SV=1	TRUE	0.99686
tr|Q6YXC2|Q6YXC2_ORYSJ Os02g0573200 protein OS=Oryza sativa subsp. japonica OX=39947 GN=Os02g0573200 PE=1 SV=1	TRUE	0.97664
sp|Q6Z1I5|STAD7_ORYSJ Acyl-[acyl-carrier-protein] desaturase 7 chloroplastic OS=Oryza sativa subsp. japonica OX=39947 GN=Os08g0200100 PE=2 SV=1	TRUE	0.9938
tr|Q6Z4F3|Q6Z4F3_ORYSJ Os07g0187700 protein OS=Oryza sativa subsp. japonica OX=39947 GN=Os07g0187700 PE=1 SV=1	TRUE	0.94929
tr|Q6ZJI9|Q6ZJI9_ORYSJ Acyl carrier protein OS=Oryza sativa subsp. japonica OX=39947 GN=Os08g0549300 PE=1 SV=1	TRUE	0.98946
sp|Q7X993|TGA21_ORYSJ Transcription factor TGA2.1 OS=Oryza sativa subsp. japonica OX=39947 GN=TGA2.1 PE=1 SV=1	TRUE	0.99969
tr|Q7XSD2|Q7XSD2_ORYSJ OSJNBa0065H10.2 protein OS=Oryza sativa subsp. japonica OX=39947 GN=OSJNBa0079A21.17 PE=4 SV=3	TRUE	0.99052
tr|Q7XWW6|Q7XWW6_ORYSJ Os04g0275100 protein OS=Oryza sativa subsp. japonica OX=39947 GN=Os04g0275100 PE=2 SV=2	TRUE	0.99138
tr|Q7XZZ2|Q7XZZ2_ORYSJ Not1 N-terminal domain CCR4-Not complex component family protein expressed OS=Oryza sativa subsp. japonica OX=39947 GN=LOC_Os03g44900 PE=1 SV=1	TRUE	0.99847
tr|Q8SA35|Q8SA35_ORYSJ Os01g0659200 protein OS=Oryza sativa subsp. japonica OX=39947 GN=Os01g0659200 PE=1 SV=1	TRUE	0.98118
tr|Q8W3G3|Q8W3G3_ORYSJ Os10g0577800 protein OS=Oryza sativa subsp. japonica OX=39947 GN=LOC_Os10g42710 PE=2 SV=1	TRUE	0.99174
tr|Q9FEB7|Q9FEB7_ORYSJ Os01g0193600 protein OS=Oryza sativa subsp. japonica OX=39947 GN=Os01g0193600 PE=1 SV=1	TRUE	0.99754
tr|A0A0N7KD33|A0A0N7KD33_ORYSJ Os01g0529700 protein OS=Oryza sativa subsp. japonica OX=39947 GN=Os01g0529700 PE=4 SV=1	FALSE	0.1088
tr|A0A0N7KEN8|A0A0N7KEN8_ORYSJ Os02g0142875 protein OS=Oryza sativa subsp. japonica OX=39947 GN=Os02g0142875 PE=4 SV=1	TRUE	0.84702
tr|A0A0N7KLC1|A0A0N7KLC1_ORYSJ Os05g0588550 protein OS=Oryza sativa subsp. japonica OX=39947 GN=Os05g0588550 PE=4 SV=1	FALSE	0.1151
tr|A0A0N7KMQ6|A0A0N7KMQ6_ORYSJ Os06g0714366 protein OS=Oryza sativa subsp. japonica OX=39947 GN=Os06g0714366 PE=4 SV=1	FALSE	0.0331
tr|A0A0N7KN63|A0A0N7KN63_ORYSJ Os07g0235600 protein OS=Oryza sativa subsp. japonica OX=39947 GN=Os07g0235600 PE=4 SV=1	FALSE	0.14148
tr|A0A0N7KT99|A0A0N7KT99_ORYSJ Os11g0643400 protein OS=Oryza sativa subsp. japonica OX=39947 GN=Os11g0643400 PE=3 SV=1	TRUE	0.96834
tr|A0A0P0UXW0|A0A0P0UXW0_ORYSJ Os01g0136700 protein OS=Oryza sativa subsp. japonica OX=39947 GN=Os01g0136700 PE=4 SV=1	TRUE	0.98426
tr|A0A0P0UYA0|A0A0P0UYA0_ORYSJ Os01g0158533 protein OS=Oryza sativa subsp. japonica OX=39947 GN=Os01g0158533 PE=4 SV=1	FALSE	0.05965
tr|A0A0P0V1F9|A0A0P0V1F9_ORYSJ Os01g0301900 protein OS=Oryza sativa subsp. japonica OX=39947 GN=Os01g0301900 PE=4 SV=1	TRUE	0.99859
tr|A0A0P0V4B0|A0A0P0V4B0_ORYSJ glutamate dehydrogenase (NADP(+)) OS=Oryza sativa subsp. japonica OX=39947 GN=Os01g0558200 PE=1 SV=1	TRUE	0.99464
tr|A0A0P0V598|A0A0P0V598_ORYSJ Os01g0612000 protein OS=Oryza sativa subsp. japonica OX=39947 GN=Os01g0612000 PE=3 SV=1	TRUE	0.99116
tr|A0A0P0VH73|A0A0P0VH73_ORYSJ Os02g0259775 protein OS=Oryza sativa subsp. japonica OX=39947 GN=Os02g0259775 PE=4 SV=1	FALSE	0.33624
tr|A0A0P0VJU4|A0A0P0VJU4_ORYSJ Os02g0528750 protein OS=Oryza sativa subsp. japonica OX=39947 GN=Os02g0528750 PE=4 SV=1	TRUE	0.94934
tr|A0A0P0VM47|A0A0P0VM47_ORYSJ Os02g0641300 protein OS=Oryza sativa subsp. japonica OX=39947 GN=Os02g0641300 PE=4 SV=1	TRUE	0.55897
tr|A0A0P0VQV2|A0A0P0VQV2_ORYSJ Os02g0803225 protein OS=Oryza sativa subsp. japonica OX=39947 GN=Os02g0803225 PE=4 SV=1	FALSE	0.16356
tr|A0A0P0VR50|A0A0P0VR50_ORYSJ Os02g0808000 protein OS=Oryza sativa subsp. japonica OX=39947 GN=Os02g0808000 PE=4 SV=1	FALSE	0.05256
tr|A0A0P0VZE9|A0A0P0VZE9_ORYSJ Os03g0412900 protein OS=Oryza sativa subsp. japonica OX=39947 GN=Os03g0412900 PE=4 SV=1	TRUE	0.99901
tr|A0A0P0W2A1|A0A0P0W2A1_ORYSJ Os03g0700600 protein (Fragment) OS=Oryza sativa subsp. japonica OX=39947 GN=Os03g0700600 PE=4 SV=1	FALSE	0.05196
tr|A0A0P0W5D6|A0A0P0W5D6_ORYSJ Os03g0838800 protein OS=Oryza sativa subsp. japonica OX=39947 GN=Os03g0838800 PE=4 SV=1	TRUE	0.9704
tr|A0A0P0W7S0|A0A0P0W7S0_ORYSJ Os04g0219000 protein OS=Oryza sativa subsp. japonica OX=39947 GN=Os04g0219000 PE=4 SV=1	FALSE	0.0633
tr|A0A0P0W9X5|A0A0P0W9X5_ORYSJ Os04g0375600 protein OS=Oryza sativa subsp. japonica OX=39947 GN=Os04g0375600 PE=3 SV=1	TRUE	0.99317
tr|A0A0P0WFA3|A0A0P0WFA3_ORYSJ Os04g0622501 protein OS=Oryza sativa subsp. japonica OX=39947 GN=Os04g0622501 PE=4 SV=1	FALSE	0.17872
tr|A0A0P0WPS6|A0A0P0WPS6_ORYSJ Os05g0514701 protein OS=Oryza sativa subsp. japonica OX=39947 GN=Os05g0514701 PE=4 SV=1	FALSE	0.00119
tr|A0A0P0WX88|A0A0P0WX88_ORYSJ Os06g0520000 protein OS=Oryza sativa subsp. japonica OX=39947 GN=Os06g0520000 PE=3 SV=1	TRUE	0.99967
tr|A0A0P0WYJ0|A0A0P0WYJ0_ORYSJ Os06g0605950 protein OS=Oryza sativa subsp. japonica OX=39947 GN=Os06g0605950 PE=4 SV=1	FALSE	0.01265
tr|A0A0P0WZR0|A0A0P0WZR0_ORYSJ Os06g0649100 protein OS=Oryza sativa subsp. japonica OX=39947 GN=Os06g0649100 PE=4 SV=1	FALSE	0.12747
tr|A0A0P0X042|A0A0P0X042_ORYSJ Os06g0688400 protein OS=Oryza sativa subsp. japonica OX=39947 GN=Os06g0688400 PE=4 SV=1	TRUE	0.99489
tr|A0A0P0X090|A0A0P0X090_ORYSJ Os06g0674000 protein OS=Oryza sativa subsp. japonica OX=39947 GN=Os06g0674000 PE=4 SV=1	TRUE	0.98407
tr|A0A0P0X5S1|A0A0P0X5S1_ORYSJ Os07g0302100 protein OS=Oryza sativa subsp. japonica OX=39947 GN=Os07g0302100 PE=4 SV=1	TRUE	0.75526
tr|A0A0P0X5V7|A0A0P0X5V7_ORYSJ Os07g0481500 protein OS=Oryza sativa subsp. japonica OX=39947 GN=Os07g0481500 PE=4 SV=1	TRUE	0.99632
tr|A0A0P0XEX8|A0A0P0XEX8_ORYSJ Os08g0292400 protein OS=Oryza sativa subsp. japonica OX=39947 GN=Os08g0292400 PE=4 SV=1	FALSE	0.47519
tr|A0A0P0XF65|A0A0P0XF65_ORYSJ 4-hydroxybenzoate polyprenyltransferase mitochondrial OS=Oryza sativa subsp. japonica OX=39947 GN=Os08g0388900 PE=3 SV=1	TRUE	0.95392
tr|A0A0P0XK13|A0A0P0XK13_ORYSJ Os09g0249750 protein (Fragment) OS=Oryza sativa subsp. japonica OX=39947 GN=Os09g0249750 PE=4 SV=1	TRUE	0.62778
tr|A0A0P0XKL4|A0A0P0XKL4_ORYSJ Os09g0356300 protein OS=Oryza sativa subsp. japonica OX=39947 GN=Os09g0356300 PE=4 SV=1	TRUE	0.59541
tr|A0A0P0XL21|A0A0P0XL21_ORYSJ Os09g0311351 protein OS=Oryza sativa subsp. japonica OX=39947 GN=Os09g0311351 PE=4 SV=1	TRUE	0.99256
tr|A0A0P0XUC8|A0A0P0XUC8_ORYSJ Os10g0426600 protein OS=Oryza sativa subsp. japonica OX=39947 GN=Os10g0426600 PE=4 SV=1	FALSE	0.00114
tr|A0A0P0XWN8|A0A0P0XWN8_ORYSJ Os10g0535500 protein OS=Oryza sativa subsp. japonica OX=39947 GN=Os10g0535500 PE=4 SV=1	TRUE	0.98355
tr|A0A0P0XYR4|A0A0P0XYR4_ORYSJ Os11g0130600 protein OS=Oryza sativa subsp. japonica OX=39947 GN=Os11g0130600 PE=4 SV=1	TRUE	0.86433
tr|A0A0P0Y549|A0A0P0Y549_ORYSJ Os11g0646154 protein OS=Oryza sativa subsp. japonica OX=39947 GN=Os11g0646154 PE=4 SV=1	TRUE	0.9448
tr|A0A0P0Y6I7|A0A0P0Y6I7_ORYSJ Os12g0125700 protein OS=Oryza sativa subsp. japonica OX=39947 GN=Os12g0125700 PE=4 SV=1	TRUE	0.99967
tr|A0A0P0Y6X5|A0A0P0Y6X5_ORYSJ AT-hook motif nuclear-localized protein OS=Oryza sativa subsp. japonica OX=39947 GN=Os12g0147000 PE=4 SV=1	TRUE	0.96252
tr|A0A0P0YAK7|A0A0P0YAK7_ORYSJ Os12g0507600 protein OS=Oryza sativa subsp. japonica OX=39947 GN=Os12g0507600 PE=1 SV=1	TRUE	0.55288
tr|A2ZUM6|A2ZUM6_ORYSJ Os01g0575300 protein OS=Oryza sativa subsp. japonica OX=39947 GN=Os01g0575300 PE=4 SV=1	TRUE	0.84328
tr|A3BIZ8|A3BIZ8_ORYSJ Os07g0418050 protein OS=Oryza sativa subsp. japonica OX=39947 GN=Os07g0418050 PE=4 SV=1	TRUE	0.89098
tr|A3C3D4|A3C3D4_ORYSJ Os10g0204200 protein OS=Oryza sativa subsp. japonica OX=39947 GN=Os10g0204200 PE=4 SV=1	TRUE	0.99501
tr|B7F1Z6|B7F1Z6_ORYSJ Os08g0544600 protein OS=Oryza sativa subsp. japonica OX=39947 GN=Os08g0544600 PE=2 SV=1	FALSE	0.00805
tr|B9G236|B9G236_ORYSJ Os09g0107900 protein OS=Oryza sativa subsp. japonica OX=39947 GN=Os09g0107900 PE=4 SV=1	TRUE	0.63722
tr|B9G2B3|B9G2B3_ORYSJ Os09g0248900 protein OS=Oryza sativa subsp. japonica OX=39947 GN=Os09g0248900 PE=4 SV=1	TRUE	0.99967
tr|C7J3I9|C7J3I9_ORYSJ Os06g0716200 protein OS=Oryza sativa subsp. japonica OX=39947 GN=Os06g0716200 PE=4 SV=1	TRUE	0.97986
tr|C7J8A7|C7J8A7_ORYSJ Os11g0227250 protein OS=Oryza sativa subsp. japonica OX=39947 GN=Os11g0227250 PE=4 SV=1	FALSE	4.00E-05
sp|P25778|ORYC_ORYSJ Oryzain gamma chain OS=Oryza sativa subsp. japonica OX=39947 GN=Os09g0442300 PE=2 SV=2	TRUE	0.9927
tr|Q0DGB3|Q0DGB3_ORYSJ Os05g0542600 protein OS=Oryza sativa subsp. japonica OX=39947 GN=Os05g0542600 PE=1 SV=1	TRUE	0.99588
tr|Q0DHT0|Q0DHT0_ORYSJ Os05g0444200 protein OS=Oryza sativa subsp. japonica OX=39947 GN=Os05g0444200 PE=3 SV=1	TRUE	0.9777
tr|Q0ISS6|Q0ISS6_ORYSJ Os11g0471200 protein OS=Oryza sativa subsp. japonica OX=39947 GN=Os11g0471200 PE=4 SV=1	TRUE	0.97318
tr|Q0J685|Q0J685_ORYSJ Os08g0353700 protein OS=Oryza sativa subsp. japonica OX=39947 GN=Os08g0353700 PE=4 SV=1	TRUE	0.98653
tr|Q0J946|Q0J946_ORYSJ OSJNBb0004A17.12 protein OS=Oryza sativa subsp. japonica OX=39947 GN=OSJNBb0004A17.12 PE=4 SV=1	TRUE	0.98788
tr|Q0JAF4|Q0JAF4_ORYSJ Os04g0602100 protein OS=Oryza sativa subsp. japonica OX=39947 GN=Os04g0602100 PE=1 SV=1	TRUE	0.99735
tr|Q0JBE3|Q0JBE3_ORYSJ Os04g0538100 protein OS=Oryza sativa subsp. japonica OX=39947 GN=Os04g0538100 PE=1 SV=1	TRUE	0.99848
sp|Q10BU2|GL37_ORYSJ Germin-like protein 3-7 OS=Oryza sativa subsp. japonica OX=39947 GN=GER7 PE=2 SV=1	TRUE	0.89202
tr|Q10NG1|Q10NG1_ORYSJ Fringe protein putative expressed OS=Oryza sativa subsp. japonica OX=39947 GN=LOC_Os03g16334 PE=4 SV=1	TRUE	0.9382
sp|Q10P67|DAPB2_ORYSJ Probable 4-hydroxy-tetrahydrodipicolinate reductase 2 chloroplastic OS=Oryza sativa subsp. japonica OX=39947 GN=DAPB2 PE=2 SV=1	TRUE	0.99566
tr|Q2QMP3|Q2QMP3_ORYSJ (RAP Annotation release2) Conserved hypothetical protein OS=Oryza sativa subsp. japonica OX=39947 GN=LOC_Os12g40500 PE=1 SV=1	TRUE	0.99723
tr|Q2QN86|Q2QN86_ORYSJ Expressed protein OS=Oryza sativa subsp. japonica OX=39947 GN=LOC_Os12g38640 PE=1 SV=1	TRUE	0.89293
tr|Q2QW68|Q2QW68_ORYSJ NB-ARC domain containing protein OS=Oryza sativa subsp. japonica OX=39947 GN=LOC_Os12g10390 PE=4 SV=1	TRUE	0.99504
sp|Q2QXB2|TLP14_ORYSJ Tubby-like F-box protein 14 OS=Oryza sativa subsp. japonica OX=39947 GN=TULP14 PE=2 SV=1	TRUE	0.59425
sp|Q2QY12|ACA9_ORYSJ Probable calcium-transporting ATPase 9 plasma membrane-type OS=Oryza sativa subsp. japonica OX=39947 GN=ACA9 PE=3 SV=1	TRUE	0.9935
tr|Q2QY25|Q2QY25_ORYSJ Os12g0134800 protein OS=Oryza sativa subsp. japonica OX=39947 GN=LOC_Os12g04090 PE=4 SV=1	TRUE	0.99928
tr|Q2QY86|Q2QY86_ORYSJ Os12g0128900 protein OS=Oryza sativa subsp. japonica OX=39947 GN=LOC_Os12g03490 PE=4 SV=1	TRUE	0.74088
tr|Q2R0D3|Q2R0D3_ORYSJ CASP-like protein OS=Oryza sativa subsp. japonica OX=39947 GN=LOC_Os11g42950 PE=3 SV=1	TRUE	0.83795
sp|Q2R2T4|CSPLJ_ORYSJ CASP-like protein 4D1 OS=Oryza sativa subsp. japonica OX=39947 GN=Os11g0549625 PE=3 SV=1	TRUE	0.99991
tr|Q5N7G9|Q5N7G9_ORYSJ Os01g0862300 protein OS=Oryza sativa subsp. japonica OX=39947 GN=Os01g0862300 PE=1 SV=1	TRUE	0.99992
tr|Q5N7Q4|Q5N7Q4_ORYSJ Os01g0691500 protein OS=Oryza sativa subsp. japonica OX=39947 GN=Os01g0691500 PE=1 SV=1	TRUE	0.99548
sp|Q5N870|DCL3A_ORYSJ Endoribonuclease Dicer homolog 3a OS=Oryza sativa subsp. japonica OX=39947 GN=DCL3A PE=2 SV=1	TRUE	0.99115
tr|Q5ZBU1|Q5ZBU1_ORYSJ Os01g0793500 protein OS=Oryza sativa subsp. japonica OX=39947 GN=Os01g0793500 PE=1 SV=1	TRUE	0.99817
tr|Q67V39|Q67V39_ORYSJ Os06g0634600 protein OS=Oryza sativa subsp. japonica OX=39947 GN=Os06g0634600 PE=1 SV=1	TRUE	0.99798
tr|Q688Y9|Q688Y9_ORYSJ Os05g0560100 protein OS=Oryza sativa subsp. japonica OX=39947 GN=Os05g0560100 PE=2 SV=1	TRUE	0.99656
tr|Q69K53|Q69K53_ORYSJ Os06g0199800 protein OS=Oryza sativa subsp. japonica OX=39947 GN=Os06g0199800 PE=2 SV=1	TRUE	0.98081
tr|Q69M66|Q69M66_ORYSJ Os09g0320000 protein OS=Oryza sativa subsp. japonica OX=39947 GN=Os09g0320000 PE=4 SV=1	FALSE	0.32162
sp|Q69T31|CINV1_ORYSJ Cytosolic invertase 1 OS=Oryza sativa subsp. japonica OX=39947 GN=CINV1 PE=1 SV=1	TRUE	0.99415
sp|Q6AUC6|QSOX1_ORYSJ Sulfhydryl oxidase 1 OS=Oryza sativa subsp. japonica OX=39947 GN=QSOX1 PE=2 SV=1	TRUE	0.9906
tr|Q6H639|Q6H639_ORYSJ Os02g0645000 protein OS=Oryza sativa subsp. japonica OX=39947 GN=Os02g0645000 PE=2 SV=1	TRUE	0.97152
sp|Q6K833|MCES2_ORYSJ mRNA cap guanine-N7 methyltransferase 2 OS=Oryza sativa subsp. japonica OX=39947 GN=Os02g0780600 PE=2 SV=1	TRUE	0.99899
sp|Q6TAQ6|HOX10_ORYSJ Homeobox-leucine zipper protein HOX10 OS=Oryza sativa subsp. japonica OX=39947 GN=HOX10 PE=2 SV=1	TRUE	0.98457
sp|Q6YW50|CKX7_ORYSJ Cytokinin dehydrogenase 7 OS=Oryza sativa subsp. japonica OX=39947 GN=CKX7 PE=3 SV=1	TRUE	0.99542
sp|Q6Z2Z4|IF4A3_ORYSJ Eukaryotic initiation factor 4A-3 OS=Oryza sativa subsp. japonica OX=39947 GN=Os02g0146600 PE=1 SV=1	TRUE	0.99761
tr|Q6ZK11|Q6ZK11_ORYSJ phosphoribosylglycinamide formyltransferase 1 OS=Oryza sativa subsp. japonica OX=39947 GN=Os08g0500900 PE=1 SV=1	TRUE	0.88
sp|Q7FAD5|ZEP1_ORYSJ Synaptonemal complex protein ZEP1 OS=Oryza sativa subsp. japonica OX=39947 GN=ZEP1 PE=1 SV=2	TRUE	0.99892
sp|Q7X7C9|NRP1_ORYSJ NAP1-related protein 1 OS=Oryza sativa subsp. japonica OX=39947 GN=Os04g0459700 PE=2 SV=1	TRUE	0.99993
tr|Q7XIE1|Q7XIE1_ORYSJ Alpha-13-glucosyltransferase OS=Oryza sativa subsp. japonica OX=39947 GN=Os07g0164500 PE=3 SV=1	TRUE	0.94638
tr|Q7XLQ3|Q7XLQ3_ORYSJ Os04g0385900 protein OS=Oryza sativa subsp. japonica OX=39947 GN=Os04g0385900 PE=4 SV=2	FALSE	0.06216
tr|Q7XU02|Q7XU02_ORYSJ Glycosyltransferase OS=Oryza sativa subsp. japonica OX=39947 GN=Os04g0556600 PE=1 SV=2	TRUE	0.99244
tr|Q84LK8|Q84LK8_ORYSJ RNA polymerase sigma factor OS=Oryza sativa subsp. japonica OX=39947 GN=SIG6 PE=2 SV=1	TRUE	0.99208
sp|Q84Q72|HS181_ORYSJ 18.1 kDa class I heat shock protein OS=Oryza sativa subsp. japonica OX=39947 GN=HSP18.1 PE=2 SV=1	TRUE	0.98838
tr|Q852B7|Q852B7_ORYSJ Expressed protein OS=Oryza sativa subsp. japonica OX=39947 GN=LOC_Os03g60900 PE=2 SV=1	TRUE	0.93386
tr|Q8H663|Q8H663_ORYSJ Os06g0115700 protein OS=Oryza sativa subsp. japonica OX=39947 GN=Os06g0115700 PE=1 SV=1	TRUE	0.99987
tr|Q8HCP1|Q8HCP1_ORYSJ Uncharacterized protein OS=Oryza sativa subsp. japonica OX=39947 GN=orf153 PE=4 SV=1	FALSE	0.3958
tr|Q8LIF5|Q8LIF5_ORYSJ Hexosyltransferase OS=Oryza sativa subsp. japonica OX=39947 GN=Os07g0646800 PE=2 SV=1	TRUE	0.96912
tr|Q8LN35|Q8LN35_ORYSJ Ornithine cyclodeaminase/mu-crystallin family protein putative expressed OS=Oryza sativa subsp. japonica OX=39947 GN=LOC_Os10g38930 PE=1 SV=1	TRUE	0.82423
tr|Q8S1F2|Q8S1F2_ORYSJ Os01g0588000 protein OS=Oryza sativa subsp. japonica OX=39947 GN=Os01g0588000 PE=1 SV=1	TRUE	0.99939
tr|Q93VM2|Q93VM2_ORYSJ Os01g0373500 protein OS=Oryza sativa subsp. japonica OX=39947 GN=Os01g0373500 PE=2 SV=1	TRUE	0.86663
tr|A0A0N7KHL8|A0A0N7KHL8_ORYSJ Os03g0598150 protein OS=Oryza sativa subsp. japonica OX=39947 GN=Os03g0598150 PE=4 SV=1	FALSE	0.10056
tr|A0A0N7KKZ6|A0A0N7KKZ6_ORYSJ Os05g0483801 protein OS=Oryza sativa subsp. japonica OX=39947 GN=Os05g0483801 PE=4 SV=1	TRUE	0.76649
tr|A0A0N7KQU6|A0A0N7KQU6_ORYSJ Os09g0429766 protein (Fragment) OS=Oryza sativa subsp. japonica OX=39947 GN=Os09g0429766 PE=4 SV=1	FALSE	0.22147
tr|A0A0P0V1E3|A0A0P0V1E3_ORYSJ Os01g0303550 protein OS=Oryza sativa subsp. japonica OX=39947 GN=Os01g0303550 PE=4 SV=1	FALSE	0.1772
tr|A0A0P0V4E2|A0A0P0V4E2_ORYSJ Os01g0571766 protein OS=Oryza sativa subsp. japonica OX=39947 GN=Os01g0571766 PE=4 SV=1	FALSE	0.15771
tr|A0A0P0VDV3|A0A0P0VDV3_ORYSJ Os02g0114033 protein OS=Oryza sativa subsp. japonica OX=39947 GN=Os02g0114033 PE=1 SV=1	TRUE	0.99935
tr|A0A0P0WA30|A0A0P0WA30_ORYSJ Os04g0419400 protein OS=Oryza sativa subsp. japonica OX=39947 GN=Os04g0419400 PE=4 SV=1	FALSE	0.15959
tr|A0A0P0WAJ2|A0A0P0WAJ2_ORYSJ Receptor-like serine/threonine-protein kinase OS=Oryza sativa subsp. japonica OX=39947 GN=Os04g0420033 PE=3 SV=1	TRUE	0.97705
tr|A0A0P0WDI9|A0A0P0WDI9_ORYSJ Os04g0565750 protein OS=Oryza sativa subsp. japonica OX=39947 GN=Os04g0565750 PE=4 SV=1	FALSE	0.02952
tr|A0A0P0WES1|A0A0P0WES1_ORYSJ Os04g0608750 protein OS=Oryza sativa subsp. japonica OX=39947 GN=Os04g0608750 PE=4 SV=1	TRUE	0.9699
tr|A0A0P0WGH7|A0A0P0WGH7_ORYSJ Os04g0673150 protein OS=Oryza sativa subsp. japonica OX=39947 GN=Os04g0673150 PE=4 SV=1	TRUE	0.6153
tr|A0A0P0WKD8|A0A0P0WKD8_ORYSJ Os05g0299250 protein (Fragment) OS=Oryza sativa subsp. japonica OX=39947 GN=Os05g0299250 PE=4 SV=1	FALSE	0.16469
tr|A0A0P0WND2|A0A0P0WND2_ORYSJ Os05g0468550 protein OS=Oryza sativa subsp. japonica OX=39947 GN=Os05g0468550 PE=4 SV=1	FALSE	0.25176
tr|A0A0P0WNY8|A0A0P0WNY8_ORYSJ Os05g0487801 protein OS=Oryza sativa subsp. japonica OX=39947 GN=Os05g0487801 PE=4 SV=1	FALSE	0.08647
tr|A0A0P0WT25|A0A0P0WT25_ORYSJ Os06g0152000 protein OS=Oryza sativa subsp. japonica OX=39947 GN=Os06g0152000 PE=4 SV=1	TRUE	0.98885
tr|A0A0P0WUS2|A0A0P0WUS2_ORYSJ Os06g0236200 protein OS=Oryza sativa subsp. japonica OX=39947 GN=Os06g0236200 PE=4 SV=1	TRUE	0.99947
tr|A0A0P0WUT0|A0A0P0WUT0_ORYSJ Os06g0234633 protein OS=Oryza sativa subsp. japonica OX=39947 GN=Os06g0234633 PE=4 SV=1	FALSE	0.14317
tr|A0A0P0WWL4|A0A0P0WWL4_ORYSJ mitogen-activated protein kinase kinase OS=Oryza sativa subsp. japonica OX=39947 GN=Os06g0473200 PE=1 SV=1	TRUE	0.99876
tr|A0A0P0WXP6|A0A0P0WXP6_ORYSJ Os06g0542000 protein OS=Oryza sativa subsp. japonica OX=39947 GN=Os06g0542000 PE=4 SV=1	TRUE	0.68595
tr|A0A0P0WY59|A0A0P0WY59_ORYSJ Os06g0582400 protein OS=Oryza sativa subsp. japonica OX=39947 GN=Os06g0582400 PE=4 SV=1	FALSE	0.00171
tr|A0A0P0X0A0|A0A0P0X0A0_ORYSJ non-specific serine/threonine protein kinase OS=Oryza sativa subsp. japonica OX=39947 GN=Os06g0667000 PE=3 SV=1	TRUE	0.99042
tr|A0A0P0X0E1|A0A0P0X0E1_ORYSJ Exocyst subunit Exo70 family protein OS=Oryza sativa subsp. japonica OX=39947 GN=Os06g0698600 PE=1 SV=1	TRUE	0.99455
tr|A0A0P0X7B4|A0A0P0X7B4_ORYSJ H(+)/Pi cotransporter OS=Oryza sativa subsp. japonica OX=39947 GN=Os07g0561800 PE=4 SV=1	TRUE	0.93942
tr|A0A0P0X8I7|A0A0P0X8I7_ORYSJ glycerophosphodiester phosphodiesterase OS=Oryza sativa subsp. japonica OX=39947 GN=Os07g0602800 PE=4 SV=1	TRUE	0.99854
tr|A0A0P0XGX1|A0A0P0XGX1_ORYSJ Os08g0467201 protein (Fragment) OS=Oryza sativa subsp. japonica OX=39947 GN=Os08g0467201 PE=4 SV=1	FALSE	0.002
tr|A0A0P0XHJ2|A0A0P0XHJ2_ORYSJ Os08g0501650 protein OS=Oryza sativa subsp. japonica OX=39947 GN=Os08g0501650 PE=4 SV=1	FALSE	0.04738
tr|A0A0P0XIQ8|A0A0P0XIQ8_ORYSJ Os09g0100750 protein OS=Oryza sativa subsp. japonica OX=39947 GN=Os09g0100750 PE=4 SV=1	FALSE	0.00849
tr|A0A0P0XL33|A0A0P0XL33_ORYSJ Os09g0341500 protein OS=Oryza sativa subsp. japonica OX=39947 GN=Os09g0341500 PE=4 SV=1	TRUE	0.97228
tr|A0A0P0XSK3|A0A0P0XSK3_ORYSJ Os10g0162844 protein OS=Oryza sativa subsp. japonica OX=39947 GN=Os10g0162844 PE=4 SV=1	TRUE	0.98381
tr|A0A0P0XSK7|A0A0P0XSK7_ORYSJ Os10g0202501 protein OS=Oryza sativa subsp. japonica OX=39947 GN=Os10g0202501 PE=4 SV=1	TRUE	0.95628
tr|A0A0P0XSV5|A0A0P0XSV5_ORYSJ Os10g0327050 protein (Fragment) OS=Oryza sativa subsp. japonica OX=39947 GN=Os10g0327050 PE=4 SV=1	FALSE	0.00057
tr|A0A0P0Y0E1|A0A0P0Y0E1_ORYSJ Os11g0202600 protein OS=Oryza sativa subsp. japonica OX=39947 GN=Os11g0202600 PE=3 SV=1	TRUE	0.97218
tr|A0A0P0Y0P9|A0A0P0Y0P9_ORYSJ Os11g0225832 protein OS=Oryza sativa subsp. japonica OX=39947 GN=Os11g0225832 PE=4 SV=1	TRUE	0.92059
tr|A0A0P0Y3J7|A0A0P0Y3J7_ORYSJ Os11g0561100 protein OS=Oryza sativa subsp. japonica OX=39947 GN=Os11g0561100 PE=4 SV=1	TRUE	0.98667
tr|A0A0P0Y5K5|A0A0P0Y5K5_ORYSJ Os11g0665000 protein OS=Oryza sativa subsp. japonica OX=39947 GN=Os11g0665000 PE=4 SV=1	TRUE	0.99773
tr|A0A0P0YA08|A0A0P0YA08_ORYSJ Os12g0466266 protein OS=Oryza sativa subsp. japonica OX=39947 GN=Os12g0466266 PE=4 SV=1	FALSE	0.24017
tr|B9FH31|B9FH31_ORYSJ Os05g0530033 protein OS=Oryza sativa subsp. japonica OX=39947 GN=Os05g0530033 PE=4 SV=1	FALSE	0.30541
tr|B9FR62|B9FR62_ORYSJ Os06g0113950 protein OS=Oryza sativa subsp. japonica OX=39947 GN=Os06g0113950 PE=4 SV=1	TRUE	0.90107
tr|B9GAK4|B9GAK4_ORYSJ Os11g0457700 protein OS=Oryza sativa subsp. japonica OX=39947 GN=Os11g0457700 PE=4 SV=1	FALSE	0.24394
tr|C7J5R6|C7J5R6_ORYSJ Os08g0529501 protein OS=Oryza sativa subsp. japonica OX=39947 GN=Os08g0529501 PE=4 SV=1	TRUE	0.93074
sp|O81277|PSK5_ORYSJ Phytosulfokines 5 OS=Oryza sativa subsp. japonica OX=39947 GN=PSK5 PE=1 SV=1	TRUE	0.98764
tr|Q0D6J4|Q0D6J4_ORYSJ Os07g0472900 protein OS=Oryza sativa subsp. japonica OX=39947 GN=Os07g0472900 PE=4 SV=1	TRUE	0.99964
tr|Q0DE26|Q0DE26_ORYSJ Os06g0182300 protein (Fragment) OS=Oryza sativa subsp. japonica OX=39947 GN=Os06g0182300 PE=1 SV=1	TRUE	0.99036
tr|Q0DG81|Q0DG81_ORYSJ Os05g0548600 protein OS=Oryza sativa subsp. japonica OX=39947 GN=Os05g0548600 PE=3 SV=1	TRUE	0.99443
tr|Q0DL37|Q0DL37_ORYSJ Os05g0125600 protein OS=Oryza sativa subsp. japonica OX=39947 GN=Os05g0125600 PE=4 SV=1	TRUE	0.91862
tr|Q0DQ87|Q0DQ87_ORYSJ Os03g0623100 protein OS=Oryza sativa subsp. japonica OX=39947 GN=Os03g0623100 PE=4 SV=1	TRUE	0.9724
tr|Q0DVD4|Q0DVD4_ORYSJ Os03g0135800 protein OS=Oryza sativa subsp. japonica OX=39947 GN=Os03g0135800 PE=4 SV=1	FALSE	0.08522
tr|Q0E4S1|Q0E4S1_ORYSJ Os02g0103300 protein OS=Oryza sativa subsp. japonica OX=39947 GN=Os02g0103300 PE=1 SV=1	TRUE	0.9991
sp|Q0IV63|DRB7_ORYSJ Double-stranded RNA-binding protein 7 OS=Oryza sativa subsp. japonica OX=39947 GN=DRB7 PE=2 SV=1	TRUE	0.99793
tr|Q0IZW8|Q0IZW8_ORYSJ Os09g0544900 protein OS=Oryza sativa subsp. japonica OX=39947 GN=Os09g0544900 PE=1 SV=1	TRUE	0.98649
tr|Q0J6W9|Q0J6W9_ORYSJ Os08g0254900 protein OS=Oryza sativa subsp. japonica OX=39947 GN=Os08g0254900 PE=1 SV=1	TRUE	0.9971
tr|Q0J9P7|Q0J9P7_ORYSJ Os04g0638100 protein OS=Oryza sativa subsp. japonica OX=39947 GN=Os04g0638100 PE=2 SV=1	TRUE	0.93303
tr|Q0JBG2|Q0JBG2_ORYSJ Os04g0533900 protein OS=Oryza sativa subsp. japonica OX=39947 GN=Os04g0533900 PE=1 SV=2	TRUE	0.99945
tr|Q0JIJ1|Q0JIJ1_ORYSJ Os01g0798200 protein OS=Oryza sativa subsp. japonica OX=39947 GN=Os01g0798200 PE=4 SV=1	FALSE	0.01666
tr|Q0JME5|Q0JME5_ORYSJ Os01g0511000 protein OS=Oryza sativa subsp. japonica OX=39947 GN=Os01g0511000 PE=3 SV=1	TRUE	0.76522
tr|Q0JMU6|Q0JMU6_ORYSJ Os01g0359800 protein OS=Oryza sativa subsp. japonica OX=39947 GN=Os01g0359800 PE=1 SV=1	TRUE	0.98973
tr|Q0JQW8|Q0JQW8_ORYSJ Os01g0134800 protein OS=Oryza sativa subsp. japonica OX=39947 GN=Os01g0134800 PE=1 SV=1	TRUE	0.97759
tr|Q10DC1|Q10DC1_ORYSJ Expressed protein OS=Oryza sativa subsp. japonica OX=39947 GN=LOC_Os03g52380 PE=1 SV=1	TRUE	0.99357
tr|Q10FZ4|Q10FZ4_ORYSJ Expressed protein OS=Oryza sativa subsp. japonica OX=39947 GN=LOC_Os03g44750 PE=4 SV=1	FALSE	0.13661
tr|Q10Q92|Q10Q92_ORYSJ CUE domain containing protein expressed OS=Oryza sativa subsp. japonica OX=39947 GN=LOC_Os03g10750 PE=1 SV=1	TRUE	0.99448
tr|Q2QU02|Q2QU02_ORYSJ Os12g0277900 protein OS=Oryza sativa subsp. japonica OX=39947 GN=LOC_Os12g17950 PE=4 SV=1	TRUE	0.96779
tr|Q2QU06|Q2QU06_ORYSJ 60 kDa chaperonin alpha subunit OS=Oryza sativa subsp. japonica OX=39947 GN=LOC_Os12g17910 PE=1 SV=1	TRUE	0.99873
tr|Q2QZ00|Q2QZ00_ORYSJ Expressed protein OS=Oryza sativa subsp. japonica OX=39947 GN=LOC_Os11g01030 PE=4 SV=1	TRUE	0.88881
tr|Q2R2A1|Q2R2A1_ORYSJ U-box domain-containing protein OS=Oryza sativa subsp. japonica OX=39947 GN=LOC_Os11g36490 PE=4 SV=1	TRUE	0.91822
tr|Q2R484|Q2R484_ORYSJ Os11g0483950 protein OS=Oryza sativa subsp. japonica OX=39947 GN=LOC_Os11g29360 PE=4 SV=1	TRUE	0.99293
tr|Q53LN4|Q53LN4_ORYSJ Os11g0436500 protein OS=Oryza sativa subsp. japonica OX=39947 GN=LOC_Os11g24940 PE=4 SV=1	TRUE	0.93145
tr|Q5JNJ6|Q5JNJ6_ORYSJ Dynamin-like OS=Oryza sativa subsp. japonica OX=39947 GN=P0481E12.20 PE=4 SV=1	TRUE	0.9957
tr|Q5N817|Q5N817_ORYSJ Polyglutamine-binding protein 1 OS=Oryza sativa subsp. japonica OX=39947 GN=Os01g0916300 PE=1 SV=1	TRUE	0.99682
tr|Q5NAK8|Q5NAK8_ORYSJ Os01g0248000 protein OS=Oryza sativa subsp. japonica OX=39947 GN=Os01g0248000 PE=2 SV=1	TRUE	0.99857
sp|Q5QNI1|KAT2_ORYSJ Potassium channel KAT2 OS=Oryza sativa subsp. japonica OX=39947 GN=Os01g0210700 PE=2 SV=2	TRUE	0.95204
tr|Q5VN14|Q5VN14_ORYSJ Signal peptidase complex catalytic subunit SEC11 OS=Oryza sativa subsp. japonica OX=39947 GN=Os06g0273800 PE=1 SV=1	TRUE	0.92999
tr|Q5VP48|Q5VP48_ORYSJ Os06g0146400 protein OS=Oryza sativa subsp. japonica OX=39947 GN=Os06g0146400 PE=1 SV=1	TRUE	0.96213
tr|Q5Z8Z1|Q5Z8Z1_ORYSJ Os06g0564100 protein OS=Oryza sativa subsp. japonica OX=39947 GN=Os06g0564100 PE=2 SV=1	TRUE	0.95224
tr|Q5ZB32|Q5ZB32_ORYSJ Os01g0341300 protein OS=Oryza sativa subsp. japonica OX=39947 GN=Os01g0341300 PE=2 SV=1	TRUE	0.99824
tr|Q5ZC81|Q5ZC81_ORYSJ Os01g0590300 protein OS=Oryza sativa subsp. japonica OX=39947 GN=Os01g0590300 PE=2 SV=1	FALSE	0.27944
sp|Q651X7|CSLE1_ORYSJ Cellulose synthase-like protein E1 OS=Oryza sativa subsp. japonica OX=39947 GN=CSLE1 PE=2 SV=2	TRUE	0.97823
tr|Q655W0|Q655W0_ORYSJ Os06g0666800 protein OS=Oryza sativa subsp. japonica OX=39947 GN=Os06g0666800 PE=2 SV=1	FALSE	0.07061
tr|Q67WL5|Q67WL5_ORYSJ HVA22-like protein OS=Oryza sativa subsp. japonica OX=39947 GN=Os06g0226600 PE=1 SV=1	TRUE	0.989
tr|Q69JN8|Q69JN8_ORYSJ Os09g0293301 protein OS=Oryza sativa subsp. japonica OX=39947 GN=Os09g0293301 PE=4 SV=1	TRUE	0.94121
tr|Q6ASR1|Q6ASR1_ORYSJ Chaperonin protein OS=Oryza sativa subsp. japonica OX=39947 GN=Os05g0147400 PE=1 SV=1	TRUE	0.99902
tr|Q6AU79|Q6AU79_ORYSJ Os05g0393800 protein OS=Oryza sativa subsp. japonica OX=39947 GN=Os05g0393800 PE=2 SV=1	TRUE	0.99303
tr|Q6ESZ2|Q6ESZ2_ORYSJ Protein FAR1-RELATED SEQUENCE OS=Oryza sativa subsp. japonica OX=39947 GN=Os02g0542200 PE=3 SV=1	TRUE	0.99376
tr|Q6ETX1|Q6ETX1_ORYSJ Os02g0266300 protein OS=Oryza sativa subsp. japonica OX=39947 GN=Os02g0266300 PE=1 SV=1	TRUE	0.9983
sp|Q6H7J3|P2C24_ORYSJ Putative protein phosphatase 2C 24 OS=Oryza sativa subsp. japonica OX=39947 GN=Os02g0633900 PE=3 SV=1	TRUE	0.99648
sp|Q6K3B2|Y2558_ORYSJ B3 domain-containing protein Os02g0455800 OS=Oryza sativa subsp. japonica OX=39947 GN=Os02g0455800 PE=2 SV=1	FALSE	0.25353
tr|Q6L4F9|Q6L4F9_ORYSJ Hexosyltransferase OS=Oryza sativa subsp. japonica OX=39947 GN=P0560C03.17 PE=3 SV=1	TRUE	0.99795
tr|Q6YS10|Q6YS10_ORYSJ Os08g0282500 protein OS=Oryza sativa subsp. japonica OX=39947 GN=Os08g0282500 PE=2 SV=1	TRUE	0.98319
tr|Q6Z4I2|Q6Z4I2_ORYSJ Os07g0190900 protein OS=Oryza sativa subsp. japonica OX=39947 GN=Os07g0190900 PE=2 SV=1	TRUE	0.99248
tr|Q6ZAQ9|Q6ZAQ9_ORYSJ Os08g0187700 protein OS=Oryza sativa subsp. japonica OX=39947 GN=Os08g0187700 PE=1 SV=1	TRUE	0.99322
tr|Q6ZK43|Q6ZK43_ORYSJ Os08g0128200 protein OS=Oryza sativa subsp. japonica OX=39947 GN=Os08g0128200 PE=2 SV=1	TRUE	0.92243
sp|Q75IZ7|NFYB8_ORYSJ Nuclear transcription factor Y subunit B-8 OS=Oryza sativa subsp. japonica OX=39947 GN=NFYB8 PE=1 SV=1	TRUE	0.99987
tr|Q7XHK4|Q7XHK4_ORYSJ Os07g0674000 protein OS=Oryza sativa subsp. japonica OX=39947 GN=Os07g0674000 PE=4 SV=1	TRUE	0.83259
sp|Q7XPT0|BRXL3_ORYSJ Putative protein Brevis radix-like 3 OS=Oryza sativa subsp. japonica OX=39947 GN=BRXL3 PE=3 SV=2	TRUE	0.95956
tr|Q7XZH1|Q7XZH1_ORYSJ Os03g0811550 protein OS=Oryza sativa subsp. japonica OX=39947 GN=LOC_Os03g59690 PE=4 SV=1	TRUE	0.84028
tr|Q84K69|Q84K69_ORYSJ Os07g0512600 protein OS=Oryza sativa subsp. japonica OX=39947 GN=Os07g0512600 PE=4 SV=1	TRUE	0.98055
tr|Q84T58|Q84T58_ORYSJ Os03g0853600 protein OS=Oryza sativa subsp. japonica OX=39947 GN=LOC_Os03g63660 PE=1 SV=1	TRUE	0.99658
tr|Q84YP8|Q84YP8_ORYSJ Os07g0459100 protein OS=Oryza sativa subsp. japonica OX=39947 GN=Os07g0459100 PE=4 SV=1	TRUE	0.99892
tr|Q850W6|Q850W6_ORYSJ Small ribosomal subunit protein uS5c OS=Oryza sativa subsp. japonica OX=39947 GN=LOC_Os03g34040 PE=1 SV=1	TRUE	0.99634
sp|Q8H485|TLP11_ORYSJ Tubby-like F-box protein 11 OS=Oryza sativa subsp. japonica OX=39947 GN=TULP11 PE=2 SV=1	TRUE	0.89711
sp|Q9LRI7|OSR8_ORYSJ Hydrophobic protein OSR8 OS=Oryza sativa subsp. japonica OX=39947 GN=OSR8 PE=3 SV=1	FALSE	0.33881
tr|A0A0N7KG78|A0A0N7KG78_ORYSJ Os02g0784200 protein OS=Oryza sativa subsp. japonica OX=39947 GN=Os02g0784200 PE=4 SV=1	FALSE	0.23106
tr|A0A0N7KJT5|A0A0N7KJT5_ORYSJ Os04g0645700 protein OS=Oryza sativa subsp. japonica OX=39947 GN=Os04g0645700 PE=4 SV=1	TRUE	0.52722
tr|A0A0N7KM03|A0A0N7KM03_ORYSJ Os06g0314425 protein OS=Oryza sativa subsp. japonica OX=39947 GN=Os06g0314425 PE=4 SV=1	FALSE	0.00339
tr|A0A0P0V9F1|A0A0P0V9F1_ORYSJ non-specific serine/threonine protein kinase OS=Oryza sativa subsp. japonica OX=39947 GN=Os01g0810500 PE=4 SV=1	TRUE	0.99001
tr|A0A0P0V9L9|A0A0P0V9L9_ORYSJ Os01g0815850 protein OS=Oryza sativa subsp. japonica OX=39947 GN=Os01g0815850 PE=4 SV=1	FALSE	0.12838
tr|A0A0P0VH79|A0A0P0VH79_ORYSJ Os02g0257300 protein OS=Oryza sativa subsp. japonica OX=39947 GN=Os02g0257300 PE=1 SV=1	TRUE	0.99795
tr|A0A0P0VJE0|A0A0P0VJE0_ORYSJ Os02g0500250 protein OS=Oryza sativa subsp. japonica OX=39947 GN=Os02g0500250 PE=4 SV=1	TRUE	0.52349
tr|A0A0P0VK26|A0A0P0VK26_ORYSJ Os02g0536800 protein OS=Oryza sativa subsp. japonica OX=39947 GN=Os02g0536800 PE=4 SV=1	FALSE	0.19676
tr|A0A0P0VLP7|A0A0P0VLP7_ORYSJ cysteine dioxygenase OS=Oryza sativa subsp. japonica OX=39947 GN=Os02g0616900 PE=3 SV=1	FALSE	0.02095
tr|A0A0P0VTI3|A0A0P0VTI3_ORYSJ Os03g0161000 protein OS=Oryza sativa subsp. japonica OX=39947 GN=Os03g0161000 PE=4 SV=1	FALSE	0.10759
tr|A0A0P0VTK4|A0A0P0VTK4_ORYSJ Os03g0163000 protein OS=Oryza sativa subsp. japonica OX=39947 GN=Os03g0163000 PE=4 SV=1	TRUE	0.91545
tr|A0A0P0VZY9|A0A0P0VZY9_ORYSJ Os03g0600800 protein OS=Oryza sativa subsp. japonica OX=39947 GN=Os03g0600800 PE=4 SV=1	TRUE	0.91253
tr|A0A0P0W689|A0A0P0W689_ORYSJ Os03g0857750 protein OS=Oryza sativa subsp. japonica OX=39947 GN=Os03g0857750 PE=4 SV=1	TRUE	0.91862
tr|A0A0P0W780|A0A0P0W780_ORYSJ Os04g0205200 protein OS=Oryza sativa subsp. japonica OX=39947 GN=Os04g0205200 PE=1 SV=1	TRUE	0.9645
tr|A0A0P0W812|A0A0P0W812_ORYSJ Os04g0228300 protein OS=Oryza sativa subsp. japonica OX=39947 GN=Os04g0228300 PE=4 SV=1	FALSE	0.18096
tr|A0A0P0W8I6|A0A0P0W8I6_ORYSJ Os04g0318300 protein OS=Oryza sativa subsp. japonica OX=39947 GN=Os04g0318300 PE=4 SV=1	TRUE	0.97095
tr|A0A0P0W9A1|A0A0P0W9A1_ORYSJ Os04g0384500 protein OS=Oryza sativa subsp. japonica OX=39947 GN=Os04g0384500 PE=4 SV=1	TRUE	0.93203
tr|A0A0P0WEP4|A0A0P0WEP4_ORYSJ Os04g0613851 protein OS=Oryza sativa subsp. japonica OX=39947 GN=Os04g0613851 PE=4 SV=1	TRUE	0.74822
tr|A0A0P0WI45|A0A0P0WI45_ORYSJ Os05g0149200 protein OS=Oryza sativa subsp. japonica OX=39947 GN=Os05g0149200 PE=1 SV=1	TRUE	0.99029
tr|A0A0P0WL24|A0A0P0WL24_ORYSJ Os05g0345900 protein OS=Oryza sativa subsp. japonica OX=39947 GN=Os05g0345900 PE=4 SV=1	TRUE	0.99991
tr|A0A0P0WNR0|A0A0P0WNR0_ORYSJ RING-type E3 ubiquitin transferase OS=Oryza sativa subsp. japonica OX=39947 GN=Os05g0476700 PE=4 SV=1	TRUE	0.96268
tr|A0A0P0WS22|A0A0P0WS22_ORYSJ Os06g0111300 protein OS=Oryza sativa subsp. japonica OX=39947 GN=Os06g0111300 PE=3 SV=1	TRUE	0.99815
tr|A0A0P0WW73|A0A0P0WW73_ORYSJ Os06g0331300 protein OS=Oryza sativa subsp. japonica OX=39947 GN=Os06g0331300 PE=1 SV=1	TRUE	0.904
tr|A0A0P0X0K2|A0A0P0X0K2_ORYSJ Os06g0686550 protein OS=Oryza sativa subsp. japonica OX=39947 GN=Os06g0686550 PE=4 SV=1	FALSE	0.02305
tr|A0A0P0XA26|A0A0P0XA26_ORYSJ Os07g0648300 protein OS=Oryza sativa subsp. japonica OX=39947 GN=Os07g0648300 PE=1 SV=1	TRUE	0.92866
tr|A0A0P0XML9|A0A0P0XML9_ORYSJ Os09g0356000 protein OS=Oryza sativa subsp. japonica OX=39947 GN=Os09g0356000 PE=4 SV=1	TRUE	0.99112
tr|A0A0P0XPL3|A0A0P0XPL3_ORYSJ Os09g0534700 protein OS=Oryza sativa subsp. japonica OX=39947 GN=Os09g0534700 PE=4 SV=1	TRUE	0.99876
tr|A0A0P0XQF3|A0A0P0XQF3_ORYSJ Os09g0509700 protein OS=Oryza sativa subsp. japonica OX=39947 GN=Os09g0509700 PE=3 SV=1	TRUE	0.97554
tr|A0A0P0XRV9|A0A0P0XRV9_ORYSJ Os10g0162842 protein OS=Oryza sativa subsp. japonica OX=39947 GN=Os10g0162842 PE=4 SV=1	FALSE	0.01139
tr|A0A0P0XXV1|A0A0P0XXV1_ORYSJ Os10g0572950 protein (Fragment) OS=Oryza sativa subsp. japonica OX=39947 GN=Os10g0572950 PE=4 SV=1	FALSE	0.01746
tr|A0A0P0Y0B1|A0A0P0Y0B1_ORYSJ Os02g0438500 protein OS=Oryza sativa subsp. japonica OX=39947 GN=Os02g0438500 PE=4 SV=1	TRUE	0.66196
tr|A0A0P0Y687|A0A0P0Y687_ORYSJ Os12g0111750 protein OS=Oryza sativa subsp. japonica OX=39947 GN=Os12g0111750 PE=4 SV=1	FALSE	0.36171
tr|A0A0P0Y8A9|A0A0P0Y8A9_ORYSJ Os12g0225200 protein OS=Oryza sativa subsp. japonica OX=39947 GN=Os12g0225200 PE=1 SV=1	TRUE	0.9547
tr|A0A5S6RA95|A0A5S6RA95_ORYSJ Os01g0225600 protein OS=Oryza sativa subsp. japonica OX=39947 GN=Os01g0225600 PE=1 SV=1	TRUE	0.99254
tr|A2ZQF1|A2ZQF1_ORYSJ Os01g0203600 protein OS=Oryza sativa subsp. japonica OX=39947 GN=Os01g0203600 PE=4 SV=1	FALSE	0.3648
tr|A3BIR1|A3BIR1_ORYSJ Os07g0290500 protein OS=Oryza sativa subsp. japonica OX=39947 GN=Os07g0290500 PE=4 SV=1	TRUE	0.93621
tr|A3C156|A3C156_ORYSJ Os09g0545500 protein OS=Oryza sativa subsp. japonica OX=39947 GN=Os09g0545500 PE=3 SV=1	TRUE	0.96649
tr|B7EWK0|B7EWK0_ORYSJ Os01g0101200 protein OS=Oryza sativa subsp. japonica OX=39947 GN=Os01g0101200 PE=1 SV=1	TRUE	0.99737
tr|B7F8P3|B7F8P3_ORYSJ Vesicle transport protein OS=Oryza sativa subsp. japonica OX=39947 GN=Os01g0219100 PE=2 SV=1	TRUE	0.99974
tr|B9EZ42|B9EZ42_ORYSJ Os01g0712600 protein OS=Oryza sativa subsp. japonica OX=39947 GN=Os01g0712600 PE=1 SV=1	TRUE	0.99981
tr|C7J0N3|C7J0N3_ORYSJ Os03g0283750 protein OS=Oryza sativa subsp. japonica OX=39947 GN=Os03g0283750 PE=4 SV=1	FALSE	0.04426
tr|C7J2W8|C7J2W8_ORYSJ Os05g0176300 protein OS=Oryza sativa subsp. japonica OX=39947 GN=Os05g0176300 PE=1 SV=1	TRUE	0.88096
sp|P0CD23|NU2C2_ORYSJ NAD(P)H-quinone oxidoreductase subunit 2 B chloroplastic OS=Oryza sativa subsp. japonica OX=39947 GN=ndhB2 PE=2 SV=1	TRUE	0.98958
tr|Q0DA37|Q0DA37_ORYSJ Glutamate receptor OS=Oryza sativa subsp. japonica OX=39947 GN=Os06g0680500 PE=3 SV=1	TRUE	0.99263
sp|Q0DGS1|ARFN_ORYSJ Auxin response factor 14 OS=Oryza sativa subsp. japonica OX=39947 GN=ARF14 PE=2 SV=2	TRUE	0.82491
tr|Q0DLI5|Q0DLI5_ORYSJ Phospholipid-transporting ATPase OS=Oryza sativa subsp. japonica OX=39947 GN=Os05g0100600 PE=1 SV=1	TRUE	0.99746
tr|Q0DS11|Q0DS11_ORYSJ Os03g0340300 protein OS=Oryza sativa subsp. japonica OX=39947 GN=Os03g0340300 PE=4 SV=1	FALSE	0.0026
tr|Q0DY58|Q0DY58_ORYSJ Os02g0714000 protein OS=Oryza sativa subsp. japonica OX=39947 GN=Os02g0714000 PE=1 SV=1	TRUE	0.99851
tr|Q0IY09|Q0IY09_ORYSJ Os10g0384600 protein OS=Oryza sativa subsp. japonica OX=39947 GN=Os10g0384600 PE=4 SV=1	TRUE	0.88446
tr|Q0IZ52|Q0IZ52_ORYSJ Os10g0130800 protein OS=Oryza sativa subsp. japonica OX=39947 GN=Os10g0130800 PE=3 SV=2	TRUE	0.99993
tr|Q0J4A0|Q0J4A0_ORYSJ Os08g0527100 protein OS=Oryza sativa subsp. japonica OX=39947 GN=Os08g0527100 PE=2 SV=1	TRUE	0.99232
tr|Q0J6V5|Q0J6V5_ORYSJ Os08g0263100 protein OS=Oryza sativa subsp. japonica OX=39947 GN=Os08g0263100 PE=2 SV=1	TRUE	0.52843
sp|Q0JBY9|TR120_ORYSJ Trafficking protein particle complex II-specific subunit 120 homolog OS=Oryza sativa subsp. japonica OX=39947 GN=TRS120 PE=2 SV=1	TRUE	0.95356
tr|Q0JCK8|Q0JCK8_ORYSJ Os04g0464100 protein OS=Oryza sativa subsp. japonica OX=39947 GN=Os04g0464100 PE=2 SV=1	TRUE	0.99097
tr|Q0JEZ7|Q0JEZ7_ORYSJ Os04g0180300 protein OS=Oryza sativa subsp. japonica OX=39947 GN=Os04g0180300 PE=4 SV=1	FALSE	0.05582
tr|Q10NU0|Q10NU0_ORYSJ Glyoxal oxidase putative expressed OS=Oryza sativa subsp. japonica OX=39947 GN=LOC_Os03g15320 PE=1 SV=1	TRUE	0.98646
tr|Q10S26|Q10S26_ORYSJ Expressed protein OS=Oryza sativa subsp. japonica OX=39947 GN=LOC_Os03g04470 PE=2 SV=1	TRUE	0.99708
tr|Q2QY70|Q2QY70_ORYSJ Receptor-like serine/threonine-protein kinase OS=Oryza sativa subsp. japonica OX=39947 GN=LOC_Os12g03650 PE=3 SV=1	TRUE	0.98576
tr|Q2R1N5|Q2R1N5_ORYSJ Expressed protein OS=Oryza sativa subsp. japonica OX=39947 GN=LOC_Os11g38610 PE=1 SV=1	TRUE	0.99233
tr|Q2R432|Q2R432_ORYSJ Os11g0490900 protein OS=Oryza sativa subsp. japonica OX=39947 GN=LOC_Os11g29870 PE=1 SV=1	TRUE	0.97661
tr|Q2RAY3|Q2RAY3_ORYSJ Os11g0133400 protein OS=Oryza sativa subsp. japonica OX=39947 GN=LOC_Os11g03870 PE=4 SV=1	FALSE	0.39335
tr|Q2RAZ6|Q2RAZ6_ORYSJ Os11g0132100 protein OS=Oryza sativa subsp. japonica OX=39947 GN=LOC_Os11g03740 PE=3 SV=1	TRUE	0.98636
tr|Q337H9|Q337H9_ORYSJ Katanin p80 WD40 repeat-containing subunit B1 homolog OS=Oryza sativa subsp. japonica OX=39947 GN=LOC_Os10g35200 PE=3 SV=1	TRUE	0.98999
tr|Q5Z824|Q5Z824_ORYSJ Os06g0702800 protein OS=Oryza sativa subsp. japonica OX=39947 GN=Os06g0702800 PE=1 SV=1	TRUE	0.99104
tr|Q60DT7|Q60DT7_ORYSJ Os05g0190500 protein OS=Oryza sativa subsp. japonica OX=39947 GN=Os05g0190500 PE=1 SV=1	TRUE	0.99819
tr|Q651T2|Q651T2_ORYSJ Os06g0158300 protein OS=Oryza sativa subsp. japonica OX=39947 GN=KMK0024M20.32 PE=3 SV=1	TRUE	0.97269
sp|Q67U69|FDH2_ORYSJ Formate dehydrogenase 2 mitochondrial OS=Oryza sativa subsp. japonica OX=39947 GN=Os06g0486900 PE=2 SV=1	TRUE	0.99832
tr|Q67VZ1|Q67VZ1_ORYSJ Annexin OS=Oryza sativa subsp. japonica OX=39947 GN=Os06g0221200 PE=1 SV=1	TRUE	0.99965
sp|Q69PS6|NTRA_ORYSJ Thioredoxin reductase NTRA OS=Oryza sativa subsp. japonica OX=39947 GN=Os06g0327300 PE=3 SV=2	TRUE	0.98301
tr|Q69U07|Q69U07_ORYSJ Os06g0622900 protein OS=Oryza sativa subsp. japonica OX=39947 GN=Os06g0622900 PE=1 SV=1	TRUE	0.99993
sp|Q6AT25|C3H34_ORYSJ Zinc finger CCCH domain-containing protein 34 OS=Oryza sativa subsp. japonica OX=39947 GN=Os05g0176400 PE=2 SV=1	TRUE	0.9732
tr|Q6AT58|Q6AT58_ORYSJ Os03g0655600 protein OS=Oryza sativa subsp. japonica OX=39947 GN=LOC_Os03g45300 PE=1 SV=1	TRUE	0.99158
sp|Q6H6V4|ARFF_ORYSJ Auxin response factor 6 OS=Oryza sativa subsp. japonica OX=39947 GN=ARF6 PE=1 SV=1	TRUE	0.97127
tr|Q6H7Q6|Q6H7Q6_ORYSJ Lipoxygenase OS=Oryza sativa subsp. japonica OX=39947 GN=Os02g0194700 PE=1 SV=1	TRUE	0.99474
tr|Q6I5W9|Q6I5W9_ORYSJ Os05g0215800 protein OS=Oryza sativa subsp. japonica OX=39947 GN=Os05g0215800 PE=2 SV=1	TRUE	0.9403
tr|Q6K4Q4|Q6K4Q4_ORYSJ Os02g0786600 protein OS=Oryza sativa subsp. japonica OX=39947 GN=Os02g0786600 PE=4 SV=1	TRUE	0.96683
tr|Q6K5E6|Q6K5E6_ORYSJ Protein DETOXIFICATION OS=Oryza sativa subsp. japonica OX=39947 GN=Os09g0468000 PE=2 SV=1	TRUE	0.94366
tr|Q6K9J2|Q6K9J2_ORYSJ Os02g0786100 protein OS=Oryza sativa subsp. japonica OX=39947 GN=Os02g0786100 PE=4 SV=1	FALSE	0.03275
tr|Q6YVE2|Q6YVE2_ORYSJ Os07g0295400 protein OS=Oryza sativa subsp. japonica OX=39947 GN=Os07g0295400 PE=1 SV=1	TRUE	0.99913
tr|Q6Z9U9|Q6Z9U9_ORYSJ Os08g0179800 protein OS=Oryza sativa subsp. japonica OX=39947 GN=Os08g0179800 PE=4 SV=1	FALSE	0.32618
tr|Q6ZBB7|Q6ZBB7_ORYSJ Os08g0324200 protein OS=Oryza sativa subsp. japonica OX=39947 GN=Os08g0324200 PE=4 SV=1	TRUE	0.971
tr|Q6ZFW2|Q6ZFW2_ORYSJ Os08g0546100 protein OS=Oryza sativa subsp. japonica OX=39947 GN=Os08g0546100 PE=1 SV=1	TRUE	0.9994
tr|Q6ZJE6|Q6ZJE6_ORYSJ Os07g0598100 protein OS=Oryza sativa subsp. japonica OX=39947 GN=Os07g0598100 PE=1 SV=1	TRUE	0.99728
tr|Q6ZJN0|Q6ZJN0_ORYSJ Os08g0104900 protein OS=Oryza sativa subsp. japonica OX=39947 GN=Os08g0104900 PE=2 SV=1	TRUE	0.97094
tr|Q75KB5|Q75KB5_ORYSJ Os03g0770300 protein OS=Oryza sativa subsp. japonica OX=39947 GN=Os03g0770300 PE=4 SV=1	FALSE	0.06507
tr|Q7EZD1|Q7EZD1_ORYSJ Os08g0158600 protein OS=Oryza sativa subsp. japonica OX=39947 GN=Os08g0158600 PE=4 SV=1	TRUE	0.97654
tr|Q7XK24|Q7XK24_ORYSJ Os04g0479100 protein OS=Oryza sativa subsp. japonica OX=39947 GN=Os04g0479100 PE=1 SV=2	TRUE	0.99973
sp|Q7XMK8|RH6_ORYSJ DEAD-box ATP-dependent RNA helicase 6 OS=Oryza sativa subsp. japonica OX=39947 GN=Os04g0533000 PE=2 SV=1	TRUE	0.986
tr|Q7XMP4|Q7XMP4_ORYSJ Peroxidase OS=Oryza sativa subsp. japonica OX=39947 GN=prx57 PE=1 SV=2	TRUE	0.99739
tr|Q7XST8|Q7XST8_ORYSJ Os04g0689300 protein OS=Oryza sativa subsp. japonica OX=39947 GN=Os04g0689300 PE=1 SV=2	TRUE	0.98662
sp|Q7XU38|C87A3_ORYSJ Cytochrome P450 87A3 OS=Oryza sativa subsp. japonica OX=39947 GN=CYP87A3 PE=2 SV=3	TRUE	0.99742
tr|Q7XUR1|Q7XUR1_ORYSJ Os04g0559800 protein OS=Oryza sativa subsp. japonica OX=39947 GN=Os04g0559800 PE=4 SV=2	TRUE	0.98467
tr|Q84YJ8|Q84YJ8_ORYSJ Os08g0510400 protein OS=Oryza sativa subsp. japonica OX=39947 GN=Os08g0510400 PE=1 SV=1	TRUE	0.96743
tr|Q8GVT9|Q8GVT9_ORYSJ Os07g0287400 protein OS=Oryza sativa subsp. japonica OX=39947 GN=Os07g0287400 PE=1 SV=1	TRUE	0.8752
tr|Q8H4L1|Q8H4L1_ORYSJ Os07g0141300 protein OS=Oryza sativa subsp. japonica OX=39947 GN=Os07g0141300 PE=4 SV=1	TRUE	0.84735
tr|Q8H5H2|Q8H5H2_ORYSJ Os07g0535100 protein OS=Oryza sativa subsp. japonica OX=39947 GN=OJ1131_E05.124 PE=2 SV=1	TRUE	0.94991
tr|Q8LNM6|Q8LNM6_ORYSJ Eukaryotic aspartyl protease family protein expressed OS=Oryza sativa subsp. japonica OX=39947 GN=LOC_Os10g39310 PE=3 SV=1	TRUE	0.98393
tr|Q8RU51|Q8RU51_ORYSJ Cellulase containing protein expressed OS=Oryza sativa subsp. japonica OX=39947 GN=LOC_Os10g22570 PE=1 SV=1	TRUE	0.99766
tr|Q8W0D1|Q8W0D1_ORYSJ Os01g0721900 protein OS=Oryza sativa subsp. japonica OX=39947 GN=Os01g0721900 PE=1 SV=1	TRUE	0.99985
tr|Q9LWQ0|Q9LWQ0_ORYSJ Os01g0203400 protein OS=Oryza sativa subsp. japonica OX=39947 GN=Os01g0203400 PE=2 SV=1	TRUE	0.68968
tr|A0A0N7KCY7|A0A0N7KCY7_ORYSJ Os01g0364450 protein OS=Oryza sativa subsp. japonica OX=39947 GN=Os01g0364450 PE=4 SV=1	FALSE	0.21797
tr|A0A0N7KGX7|A0A0N7KGX7_ORYSJ Os03g0246800 protein OS=Oryza sativa subsp. japonica OX=39947 GN=Os03g0246800 PE=1 SV=1	TRUE	0.98706
tr|A0A0N7KLX9|A0A0N7KLX9_ORYSJ Os06g0284900 protein OS=Oryza sativa subsp. japonica OX=39947 GN=Os06g0284900 PE=4 SV=1	TRUE	0.90837
tr|A0A0N7KN01|A0A0N7KN01_ORYSJ Os07g0170800 protein OS=Oryza sativa subsp. japonica OX=39947 GN=Os07g0170800 PE=4 SV=1	TRUE	0.95786
tr|A0A0N7KTD1|A0A0N7KTD1_ORYSJ Os11g0686900 protein OS=Oryza sativa subsp. japonica OX=39947 GN=Os11g0686900 PE=3 SV=1	TRUE	0.92819
tr|A0A0N7KTG3|A0A0N7KTG3_ORYSJ Os12g0109450 protein OS=Oryza sativa subsp. japonica OX=39947 GN=Os12g0109450 PE=4 SV=1	FALSE	0.49066
tr|A0A0P0UZS4|A0A0P0UZS4_ORYSJ Os01g0221300 protein OS=Oryza sativa subsp. japonica OX=39947 GN=Os01g0221300 PE=4 SV=1	TRUE	0.99762
tr|A0A0P0V0K8|A0A0P0V0K8_ORYSJ Os01g0260950 protein OS=Oryza sativa subsp. japonica OX=39947 GN=Os01g0260950 PE=4 SV=1	TRUE	0.97996
tr|A0A0P0V185|A0A0P0V185_ORYSJ Os01g0294100 protein OS=Oryza sativa subsp. japonica OX=39947 GN=Os01g0294100 PE=4 SV=1	FALSE	0.01438
tr|A0A0P0VAY0|A0A0P0VAY0_ORYSJ Os01g0872400 protein OS=Oryza sativa subsp. japonica OX=39947 GN=Os01g0872400 PE=3 SV=1	TRUE	0.95313
tr|A0A0P0VCC2|A0A0P0VCC2_ORYSJ Os01g0928200 protein OS=Oryza sativa subsp. japonica OX=39947 GN=Os01g0928200 PE=4 SV=1	FALSE	0.38536
tr|A0A0P0VDX2|A0A0P0VDX2_ORYSJ Os02g0114800 protein OS=Oryza sativa subsp. japonica OX=39947 GN=Os02g0114800 PE=4 SV=1	TRUE	0.99988
tr|A0A0P0VHT4|A0A0P0VHT4_ORYSJ Os02g0289800 protein OS=Oryza sativa subsp. japonica OX=39947 GN=Os02g0289800 PE=4 SV=1	TRUE	0.73998
tr|A0A0P0VJJ2|A0A0P0VJJ2_ORYSJ Os02g0516200 protein OS=Oryza sativa subsp. japonica OX=39947 GN=Os02g0516200 PE=4 SV=1	TRUE	0.8877
tr|A0A0P0VP94|A0A0P0VP94_ORYSJ Os02g0732900 protein OS=Oryza sativa subsp. japonica OX=39947 GN=Os02g0732900 PE=1 SV=1	TRUE	0.98099
tr|A0A0P0W0R0|A0A0P0W0R0_ORYSJ Os03g0603100 protein OS=Oryza sativa subsp. japonica OX=39947 GN=Os03g0603100 PE=3 SV=1	TRUE	0.79681
tr|A0A0P0W1D7|A0A0P0W1D7_ORYSJ Os03g0676100 protein OS=Oryza sativa subsp. japonica OX=39947 GN=Os03g0676100 PE=1 SV=1	FALSE	0.30637
tr|A0A0P0WHJ8|A0A0P0WHJ8_ORYSJ Os05g0132700 protein OS=Oryza sativa subsp. japonica OX=39947 GN=Os05g0132700 PE=4 SV=1	TRUE	0.99428
tr|A0A0P0WJD2|A0A0P0WJD2_ORYSJ Os05g0196633 protein OS=Oryza sativa subsp. japonica OX=39947 GN=Os05g0196633 PE=4 SV=1	TRUE	0.53246
tr|A0A0P0WK71|A0A0P0WK71_ORYSJ Os05g0280600 protein OS=Oryza sativa subsp. japonica OX=39947 GN=Os05g0280600 PE=4 SV=1	FALSE	0.06158
tr|A0A0P0WND1|A0A0P0WND1_ORYSJ Os05g0461200 protein OS=Oryza sativa subsp. japonica OX=39947 GN=Os05g0461200 PE=4 SV=1	FALSE	0.10221
tr|A0A0P0WND3|A0A0P0WND3_ORYSJ Os05g0463100 protein OS=Oryza sativa subsp. japonica OX=39947 GN=Os05g0463100 PE=4 SV=1	FALSE	0.0142
tr|A0A0P0WNE8|A0A0P0WNE8_ORYSJ Os05g0467501 protein OS=Oryza sativa subsp. japonica OX=39947 GN=Os05g0467501 PE=4 SV=1	TRUE	0.98875
tr|A0A0P0WPE6|A0A0P0WPE6_ORYSJ Os05g0508750 protein OS=Oryza sativa subsp. japonica OX=39947 GN=Os05g0508750 PE=4 SV=1	FALSE	0.00044
tr|A0A0P0WPU1|A0A0P0WPU1_ORYSJ Os05g0538800 protein OS=Oryza sativa subsp. japonica OX=39947 GN=Os05g0538800 PE=4 SV=1	TRUE	0.99228
tr|A0A0P0WTI5|A0A0P0WTI5_ORYSJ Os06g0195275 protein (Fragment) OS=Oryza sativa subsp. japonica OX=39947 GN=Os06g0195275 PE=4 SV=1	TRUE	0.67136
tr|A0A0P0WTK4|A0A0P0WTK4_ORYSJ Os06g0198100 protein OS=Oryza sativa subsp. japonica OX=39947 GN=Os06g0198100 PE=4 SV=1	TRUE	0.99992
tr|A0A0P0WUZ9|A0A0P0WUZ9_ORYSJ Os06g0243300 protein OS=Oryza sativa subsp. japonica OX=39947 GN=Os06g0243300 PE=4 SV=1	TRUE	0.97899
tr|A0A0P0WVU2|A0A0P0WVU2_ORYSJ Os06g0314300 protein OS=Oryza sativa subsp. japonica OX=39947 GN=Os06g0314300 PE=4 SV=1	FALSE	0.2845
tr|A0A0P0WVX9|A0A0P0WVX9_ORYSJ Os06g0296200 protein OS=Oryza sativa subsp. japonica OX=39947 GN=Os06g0296200 PE=4 SV=1	FALSE	0.46625
tr|A0A0P0WXE3|A0A0P0WXE3_ORYSJ Os06g0532600 protein OS=Oryza sativa subsp. japonica OX=39947 GN=Os06g0532600 PE=4 SV=1	FALSE	0.11023
tr|A0A0P0WZA0|A0A0P0WZA0_ORYSJ Os06g0640400 protein OS=Oryza sativa subsp. japonica OX=39947 GN=Os06g0640400 PE=4 SV=1	TRUE	0.76689
tr|A0A0P0X1B2|A0A0P0X1B2_ORYSJ Os06g0716050 protein OS=Oryza sativa subsp. japonica OX=39947 GN=Os06g0716050 PE=4 SV=1	FALSE	0.0849
tr|A0A0P0X2S5|A0A0P0X2S5_ORYSJ Os07g0161500 protein OS=Oryza sativa subsp. japonica OX=39947 GN=Os07g0161500 PE=4 SV=1	TRUE	0.96905
tr|A0A0P0X722|A0A0P0X722_ORYSJ Os07g0550750 protein OS=Oryza sativa subsp. japonica OX=39947 GN=Os07g0550750 PE=4 SV=1	FALSE	0.00107
tr|A0A0P0X789|A0A0P0X789_ORYSJ Os07g0558150 protein OS=Oryza sativa subsp. japonica OX=39947 GN=Os07g0558150 PE=4 SV=1	FALSE	0.01226
tr|A0A0P0XBC4|A0A0P0XBC4_ORYSJ Os08g0130300 protein OS=Oryza sativa subsp. japonica OX=39947 GN=Os08g0130300 PE=3 SV=1	TRUE	0.99714
tr|A0A0P0XCN2|A0A0P0XCN2_ORYSJ Os08g0166000 protein OS=Oryza sativa subsp. japonica OX=39947 GN=Os08g0166000 PE=4 SV=1	FALSE	0.03538
tr|A0A0P0XEW8|A0A0P0XEW8_ORYSJ Os08g0346450 protein OS=Oryza sativa subsp. japonica OX=39947 GN=Os08g0346450 PE=4 SV=1	FALSE	0.04552
tr|A0A0P0XJ17|A0A0P0XJ17_ORYSJ Os08g0543800 protein OS=Oryza sativa subsp. japonica OX=39947 GN=Os08g0543800 PE=4 SV=1	TRUE	0.99573
tr|A0A0P0XJE1|A0A0P0XJE1_ORYSJ Os09g0110500 protein OS=Oryza sativa subsp. japonica OX=39947 GN=Os09g0110500 PE=4 SV=1	FALSE	0.07024
tr|A0A0P0XQG4|A0A0P0XQG4_ORYSJ Os09g0514350 protein OS=Oryza sativa subsp. japonica OX=39947 GN=Os09g0514350 PE=4 SV=1	FALSE	0.36064
tr|A0A0P0XR56|A0A0P0XR56_ORYSJ Os09g0545320 protein OS=Oryza sativa subsp. japonica OX=39947 GN=Os09g0545320 PE=4 SV=1	FALSE	0.16645
tr|A0A0P0XS43|A0A0P0XS43_ORYSJ Os10g0174548 protein OS=Oryza sativa subsp. japonica OX=39947 GN=Os10g0174548 PE=4 SV=1	TRUE	0.99742
tr|A0A0P0XV74|A0A0P0XV74_ORYSJ Os10g0474800 protein OS=Oryza sativa subsp. japonica OX=39947 GN=Os10g0474800 PE=1 SV=1	TRUE	0.92911
tr|A0A0P0XVY7|A0A0P0XVY7_ORYSJ Os10g0491100 protein OS=Oryza sativa subsp. japonica OX=39947 GN=Os10g0491100 PE=4 SV=1	TRUE	0.69319
tr|A0A0P0Y046|A0A0P0Y046_ORYSJ Os11g0220700 protein OS=Oryza sativa subsp. japonica OX=39947 GN=Os11g0220700 PE=4 SV=1	TRUE	0.99961
tr|A0A0P0Y7W5|A0A0P0Y7W5_ORYSJ CCR4-NOT transcription complex subunit 11 OS=Oryza sativa subsp. japonica OX=39947 GN=Os12g0197900 PE=3 SV=1	TRUE	0.82356
tr|A0A0P0Y979|A0A0P0Y979_ORYSJ Os12g0289600 protein OS=Oryza sativa subsp. japonica OX=39947 GN=Os12g0289600 PE=4 SV=1	TRUE	0.95128
tr|A0A0P0Y9S6|A0A0P0Y9S6_ORYSJ Os12g0459300 protein OS=Oryza sativa subsp. japonica OX=39947 GN=Os12g0459300 PE=4 SV=1	FALSE	0.0158
tr|A0A0P0YB11|A0A0P0YB11_ORYSJ Os12g0542200 protein OS=Oryza sativa subsp. japonica OX=39947 GN=Os12g0542200 PE=1 SV=1	TRUE	0.9544
tr|A0A0P0YBL2|A0A0P0YBL2_ORYSJ Os12g0564866 protein OS=Oryza sativa subsp. japonica OX=39947 GN=Os12g0564866 PE=4 SV=1	FALSE	0.00022
tr|B0L964|B0L964_ORYSJ prolycopene isomerase (Fragment) OS=Oryza sativa subsp. japonica OX=39947 GN=Os11g0572700 PE=1 SV=1	TRUE	0.99652
tr|B7F427|B7F427_ORYSJ Os04g0557200 protein OS=Oryza sativa subsp. japonica OX=39947 GN=Os04g0557200 PE=2 SV=1	TRUE	0.97042
tr|B9FBY1|B9FBY1_ORYSJ Os04g0561100 protein OS=Oryza sativa subsp. japonica OX=39947 GN=Os04g0561100 PE=3 SV=1	TRUE	0.87762
tr|C7J1X1|C7J1X1_ORYSJ Os04g0604250 protein OS=Oryza sativa subsp. japonica OX=39947 GN=Os04g0604250 PE=4 SV=1	FALSE	0.20152
tr|C7J789|C7J789_ORYSJ Os09g0120033 protein OS=Oryza sativa subsp. japonica OX=39947 GN=Os09g0120033 PE=4 SV=1	FALSE	0.2283
tr|C7J933|C7J933_ORYSJ Os11g0153100 protein (Fragment) OS=Oryza sativa subsp. japonica OX=39947 GN=Os11g0153100 PE=4 SV=1	FALSE	0.03008
tr|C7J9C6|C7J9C6_ORYSJ Os11g0490800 protein OS=Oryza sativa subsp. japonica OX=39947 GN=Os11g0490800 PE=1 SV=1	TRUE	0.92824
sp|P0C454|RK32_ORYSJ Large ribosomal subunit protein bL32c OS=Oryza sativa subsp. japonica OX=39947 GN=rpl32 PE=3 SV=1	FALSE	0.14015
tr|Q0D693|Q0D693_ORYSJ Os07g0499800 protein OS=Oryza sativa subsp. japonica OX=39947 GN=Os07g0499800 PE=4 SV=1	TRUE	0.95415
tr|Q0DYZ0|Q0DYZ0_ORYSJ Os02g0658300 protein OS=Oryza sativa subsp. japonica OX=39947 GN=Os02g0658300 PE=2 SV=1	FALSE	0.00116
tr|Q0E3U9|Q0E3U9_ORYSJ non-specific serine/threonine protein kinase OS=Oryza sativa subsp. japonica OX=39947 GN=Os02g0153200 PE=2 SV=1	TRUE	0.98204
tr|Q0J0I1|Q0J0I1_ORYSJ Os09g0508200 protein OS=Oryza sativa subsp. japonica OX=39947 GN=Os09g0508200 PE=1 SV=1	TRUE	0.62023
sp|Q0JD07|C3H28_ORYSJ Zinc finger CCCH domain-containing protein 28 OS=Oryza sativa subsp. japonica OX=39947 GN=Os04g0438700 PE=2 SV=1	TRUE	0.98919
tr|Q0JJP4|Q0JJP4_ORYSJ Os01g0726700 protein OS=Oryza sativa subsp. japonica OX=39947 GN=Os01g0726700 PE=1 SV=1	TRUE	0.97934
tr|Q10EQ1|Q10EQ1_ORYSJ Dof zinc finger protein OS=Oryza sativa subsp. japonica OX=39947 GN=LOC_Os03g55610 PE=1 SV=1	TRUE	0.96952
tr|Q10KS8|Q10KS8_ORYSJ Myb-like DNA-binding domain containing protein OS=Oryza sativa subsp. japonica OX=39947 GN=LOC_Os03g25550 PE=4 SV=1	TRUE	0.99394
tr|Q10RZ6|Q10RZ6_ORYSJ Expressed protein OS=Oryza sativa subsp. japonica OX=39947 GN=LOC_Os03g04710 PE=1 SV=1	TRUE	0.99768
tr|Q2QQV7|Q2QQV7_ORYSJ NB-ARC domain containing protein OS=Oryza sativa subsp. japonica OX=39947 GN=LOC_Os12g29710 PE=3 SV=1	TRUE	0.97647
sp|Q2QZF1|PIK6_ORYSJ Disease resistance protein PIK6-NP OS=Oryza sativa subsp. japonica OX=39947 GN=PIK6-NP PE=2 SV=1	TRUE	0.9901
sp|Q2R4I5|FLA_ORYSJ Inactive ubiquitin-specific protease 5 OS=Oryza sativa subsp. japonica OX=39947 GN=UBP5 PE=2 SV=2	TRUE	0.99801
tr|Q336U8|Q336U8_ORYSJ Os10g0548200 protein OS=Oryza sativa subsp. japonica OX=39947 GN=LOC_Os10g40050 PE=1 SV=2	TRUE	0.98211
tr|Q5JM20|Q5JM20_ORYSJ Os01g0556001 protein OS=Oryza sativa subsp. japonica OX=39947 GN=Os01g0556001 PE=4 SV=1	FALSE	0.1985
tr|Q5QLC5|Q5QLC5_ORYSJ Os01g0833100 protein OS=Oryza sativa subsp. japonica OX=39947 GN=Os01g0833100 PE=1 SV=1	TRUE	0.99228
tr|Q5VS43|Q5VS43_ORYSJ Os06g0125400 protein OS=Oryza sativa subsp. japonica OX=39947 GN=Os06g0125400 PE=3 SV=1	TRUE	0.99001
sp|Q5W6F1|TCMO_ORYSJ Trans-cinnamate 4-monooxygenase OS=Oryza sativa subsp. japonica OX=39947 GN=C4HL PE=2 SV=1	TRUE	0.99552
tr|Q60DN1|Q60DN1_ORYSJ Os03g0644600 protein OS=Oryza sativa subsp. japonica OX=39947 GN=LOC_Os03g44250 PE=4 SV=1	TRUE	0.9981
tr|Q65XK9|Q65XK9_ORYSJ Os05g0572000 protein OS=Oryza sativa subsp. japonica OX=39947 GN=Os05g0572000 PE=4 SV=1	TRUE	0.99821
tr|Q67UA7|Q67UA7_ORYSJ Os09g0454300 protein OS=Oryza sativa subsp. japonica OX=39947 GN=Os09g0454300 PE=2 SV=1	TRUE	0.88584
sp|Q67VC8|DPOLL_ORYSJ DNA polymerase lambda OS=Oryza sativa subsp. japonica OX=39947 GN=POLL PE=1 SV=1	TRUE	0.9972
sp|Q68Y48|TLP9_ORYSJ Tubby-like F-box protein 9 OS=Oryza sativa subsp. japonica OX=39947 GN=TULP9 PE=2 SV=1	TRUE	0.889
tr|Q6K5U2|Q6K5U2_ORYSJ Reticulon-like protein OS=Oryza sativa subsp. japonica OX=39947 GN=Os02g0302900 PE=4 SV=1	TRUE	0.74611
tr|Q6YZF8|Q6YZF8_ORYSJ Os08g0534900 protein OS=Oryza sativa subsp. japonica OX=39947 GN=Os08g0534900 PE=2 SV=1	TRUE	0.99743
tr|Q6Z0Y9|Q6Z0Y9_ORYSJ Os02g0135800 protein OS=Oryza sativa subsp. japonica OX=39947 GN=Os02g0135800 PE=1 SV=1	TRUE	0.99563
tr|Q6Z0Z4|Q6Z0Z4_ORYSJ Os02g0135500 protein OS=Oryza sativa subsp. japonica OX=39947 GN=Os02g0135500 PE=1 SV=1	TRUE	0.99026
tr|Q6Z5N7|Q6Z5N7_ORYSJ Hexosyltransferase OS=Oryza sativa subsp. japonica OX=39947 GN=Os02g0739400 PE=2 SV=1	TRUE	0.96816
tr|Q6Z7F2|Q6Z7F2_ORYSJ Os02g0564300 protein OS=Oryza sativa subsp. japonica OX=39947 GN=Os02g0564300 PE=1 SV=1	TRUE	0.99254
sp|Q7FAS1|GLO3_ORYSJ Glycolate oxidase 3 OS=Oryza sativa subsp. japonica OX=39947 GN=GLO3 PE=2 SV=1	TRUE	0.97371
tr|Q7XB85|Q7XB85_ORYSJ Os07g0202400 protein OS=Oryza sativa subsp. japonica OX=39947 GN=Os07g0202400 PE=2 SV=1	FALSE	0.20266
tr|Q7XN75|Q7XN75_ORYSJ Os04g0628300 protein OS=Oryza sativa subsp. japonica OX=39947 GN=Os04g0628300 PE=4 SV=1	TRUE	0.97359
tr|Q7XN80|Q7XN80_ORYSJ CLE family OsCLE404 protein OS=Oryza sativa subsp. japonica OX=39947 GN=OsCLE404 PE=2 SV=2	TRUE	0.58081
tr|Q7XNS6|Q7XNS6_ORYSJ Os04g0346000 protein OS=Oryza sativa subsp. japonica OX=39947 GN=Os04g0346000 PE=1 SV=2	TRUE	0.99825
sp|Q7XR06|P2C45_ORYSJ Probable protein phosphatase 2C 45 OS=Oryza sativa subsp. japonica OX=39947 GN=Os04g0659500 PE=2 SV=2	TRUE	0.9968
tr|Q84R40|Q84R40_ORYSJ ATP synthase F1 delta subunit family protein expressed OS=Oryza sativa subsp. japonica OX=39947 GN=LOC_Os03g52660 PE=4 SV=1	TRUE	0.95893
tr|Q852A3|Q852A3_ORYSJ Expressed protein OS=Oryza sativa subsp. japonica OX=39947 GN=LOC_Os03g60740 PE=1 SV=1	TRUE	0.99947
tr|Q8H4K4|Q8H4K4_ORYSJ Os07g0142200 protein OS=Oryza sativa subsp. japonica OX=39947 GN=Os07g0142200 PE=2 SV=1	TRUE	0.96934
tr|Q8LI19|Q8LI19_ORYSJ Os07g0578700 protein OS=Oryza sativa subsp. japonica OX=39947 GN=Os07g0578700 PE=4 SV=1	TRUE	0.97083
tr|Q948C4|Q948C4_ORYSJ Queuine tRNA-ribosyltransferase accessory subunit 2 OS=Oryza sativa subsp. japonica OX=39947 GN=LOC_Os10g05220 PE=1 SV=1	TRUE	0.9365
sp|Q9M4X7|EXPA6_ORYSJ Expansin-A6 OS=Oryza sativa subsp. japonica OX=39947 GN=EXPA6 PE=2 SV=1	TRUE	0.91234
tr|A0A0N7KGA8|A0A0N7KGA8_ORYSJ Os02g0808450 protein OS=Oryza sativa subsp. japonica OX=39947 GN=Os02g0808450 PE=4 SV=1	TRUE	0.91282
tr|A0A0N7KH39|A0A0N7KH39_ORYSJ Protein SCAR OS=Oryza sativa subsp. japonica OX=39947 GN=Os03g0298700 PE=3 SV=1	TRUE	0.99728
tr|A0A0N7KNF2|A0A0N7KNF2_ORYSJ Os07g0476050 protein OS=Oryza sativa subsp. japonica OX=39947 GN=Os07g0476050 PE=4 SV=1	FALSE	0.17467
tr|A0A0N7KQ53|A0A0N7KQ53_ORYSJ Os08g0517800 protein OS=Oryza sativa subsp. japonica OX=39947 GN=Os08g0517800 PE=4 SV=1	FALSE	0.28499
tr|A0A0N7KRA1|A0A0N7KRA1_ORYSJ Os09g0565100 protein OS=Oryza sativa subsp. japonica OX=39947 GN=Os09g0565100 PE=3 SV=1	TRUE	0.99902
tr|A0A0N7KRP8|A0A0N7KRP8_ORYSJ Os10g0379233 protein OS=Oryza sativa subsp. japonica OX=39947 GN=Os10g0379233 PE=4 SV=1	FALSE	0.01149
tr|A0A0P0UXR1|A0A0P0UXR1_ORYSJ Os01g0114401 protein OS=Oryza sativa subsp. japonica OX=39947 GN=Os01g0114401 PE=4 SV=1	FALSE	0.24923
tr|A0A0P0UYT6|A0A0P0UYT6_ORYSJ Os01g0167000 protein OS=Oryza sativa subsp. japonica OX=39947 GN=Os01g0167000 PE=4 SV=1	FALSE	0.08565
tr|A0A0P0V017|A0A0P0V017_ORYSJ Os01g0228450 protein (Fragment) OS=Oryza sativa subsp. japonica OX=39947 GN=Os01g0228450 PE=4 SV=1	FALSE	0.01596
tr|A0A0P0V0P9|A0A0P0V0P9_ORYSJ Os01g0240750 protein OS=Oryza sativa subsp. japonica OX=39947 GN=Os01g0240750 PE=4 SV=1	FALSE	0.07131
tr|A0A0P0V5I3|A0A0P0V5I3_ORYSJ Os01g0628100 protein OS=Oryza sativa subsp. japonica OX=39947 GN=Os01g0628100 PE=4 SV=1	FALSE	0.03291
tr|A0A0P0V651|A0A0P0V651_ORYSJ Os01g0656801 protein OS=Oryza sativa subsp. japonica OX=39947 GN=Os01g0656801 PE=4 SV=1	TRUE	0.68563
tr|A0A0P0V6B6|A0A0P0V6B6_ORYSJ Os01g0664432 protein OS=Oryza sativa subsp. japonica OX=39947 GN=Os01g0664432 PE=4 SV=1	FALSE	0.08037
tr|A0A0P0VB61|A0A0P0VB61_ORYSJ Os01g0880600 protein OS=Oryza sativa subsp. japonica OX=39947 GN=Os01g0880600 PE=4 SV=1	TRUE	0.92008
tr|A0A0P0VGG0|A0A0P0VGG0_ORYSJ Os02g0217200 protein OS=Oryza sativa subsp. japonica OX=39947 GN=Os02g0217200 PE=4 SV=1	TRUE	0.96848
tr|A0A0P0VHP3|A0A0P0VHP3_ORYSJ Os02g0272350 protein OS=Oryza sativa subsp. japonica OX=39947 GN=Os02g0272350 PE=4 SV=1	TRUE	0.72649
tr|A0A0P0VIQ2|A0A0P0VIQ2_ORYSJ Os02g0457325 protein OS=Oryza sativa subsp. japonica OX=39947 GN=Os02g0457325 PE=4 SV=1	FALSE	0.06134
tr|A0A0P0VR33|A0A0P0VR33_ORYSJ 3-ketoacyl-CoA synthase OS=Oryza sativa subsp. japonica OX=39947 GN=Os02g0813600 PE=1 SV=1	TRUE	0.9867
tr|A0A0P0VXU9|A0A0P0VXU9_ORYSJ Os03g0366525 protein (Fragment) OS=Oryza sativa subsp. japonica OX=39947 GN=Os03g0366525 PE=4 SV=1	FALSE	0.06349
tr|A0A0P0W0I9|A0A0P0W0I9_ORYSJ Os03g0621250 protein OS=Oryza sativa subsp. japonica OX=39947 GN=Os03g0621250 PE=4 SV=1	FALSE	0.1023
tr|A0A0P0W2X8|A0A0P0W2X8_ORYSJ Os03g0747200 protein OS=Oryza sativa subsp. japonica OX=39947 GN=Os03g0747200 PE=1 SV=1	TRUE	0.99693
tr|A0A0P0W457|A0A0P0W457_ORYSJ Os03g0757750 protein OS=Oryza sativa subsp. japonica OX=39947 GN=Os03g0757750 PE=4 SV=1	FALSE	0.00173
tr|A0A0P0W5I6|A0A0P0W5I6_ORYSJ Purple acid phosphatase OS=Oryza sativa subsp. japonica OX=39947 GN=Os03g0848200 PE=3 SV=1	TRUE	0.99859
tr|A0A0P0W7G3|A0A0P0W7G3_ORYSJ Os04g0217900 protein OS=Oryza sativa subsp. japonica OX=39947 GN=Os04g0217900 PE=4 SV=1	TRUE	0.99975
tr|A0A0P0WA98|A0A0P0WA98_ORYSJ Os04g0430400 protein OS=Oryza sativa subsp. japonica OX=39947 GN=Os04g0430400 PE=4 SV=1	TRUE	0.99183
tr|A0A0P0WCC4|A0A0P0WCC4_ORYSJ Os04g0512800 protein OS=Oryza sativa subsp. japonica OX=39947 GN=Os04g0512800 PE=4 SV=1	TRUE	0.93837
tr|A0A0P0WCX9|A0A0P0WCX9_ORYSJ Os04g0529400 protein OS=Oryza sativa subsp. japonica OX=39947 GN=Os04g0529400 PE=4 SV=1	TRUE	0.99179
tr|A0A0P0WEK5|A0A0P0WEK5_ORYSJ Os04g0608500 protein OS=Oryza sativa subsp. japonica OX=39947 GN=Os04g0608500 PE=1 SV=1	TRUE	0.98856
tr|A0A0P0WI98|A0A0P0WI98_ORYSJ Os05g0161600 protein OS=Oryza sativa subsp. japonica OX=39947 GN=Os05g0161600 PE=4 SV=1	FALSE	0.02525
tr|A0A0P0WNA6|A0A0P0WNA6_ORYSJ Os05g0453401 protein OS=Oryza sativa subsp. japonica OX=39947 GN=Os05g0453401 PE=4 SV=1	FALSE	0.20821
tr|A0A0P0WPW0|A0A0P0WPW0_ORYSJ Os05g0546300 protein OS=Oryza sativa subsp. japonica OX=39947 GN=Os05g0546300 PE=4 SV=1	TRUE	0.79247
tr|A0A0P0WVJ6|A0A0P0WVJ6_ORYSJ Os06g0278300 protein OS=Oryza sativa subsp. japonica OX=39947 GN=Os06g0278300 PE=4 SV=1	TRUE	0.73867
tr|A0A0P0WX77|A0A0P0WX77_ORYSJ Os06g0488300 protein OS=Oryza sativa subsp. japonica OX=39947 GN=Os06g0488300 PE=4 SV=1	FALSE	0.34586
tr|A0A0P0WXM2|A0A0P0WXM2_ORYSJ Os06g0553401 protein OS=Oryza sativa subsp. japonica OX=39947 GN=Os06g0553401 PE=4 SV=1	FALSE	0.003
tr|A0A0P0X657|A0A0P0X657_ORYSJ Os07g0487666 protein OS=Oryza sativa subsp. japonica OX=39947 GN=Os07g0487666 PE=4 SV=1	FALSE	0.0041
tr|A0A0P0X813|A0A0P0X813_ORYSJ Os07g0547400 protein OS=Oryza sativa subsp. japonica OX=39947 GN=Os07g0547400 PE=4 SV=1	TRUE	0.52873
tr|A0A0P0X8C7|A0A0P0X8C7_ORYSJ Os07g0584283 protein (Fragment) OS=Oryza sativa subsp. japonica OX=39947 GN=Os07g0584283 PE=4 SV=1	FALSE	0.01396
tr|A0A0P0X8V2|A0A0P0X8V2_ORYSJ Os07g0624100 protein OS=Oryza sativa subsp. japonica OX=39947 GN=Os07g0624100 PE=4 SV=1	TRUE	0.99904
tr|A0A0P0XDY8|A0A0P0XDY8_ORYSJ Transmembrane 9 superfamily member OS=Oryza sativa subsp. japonica OX=39947 GN=Os08g0276000 PE=3 SV=1	TRUE	0.99981
tr|A0A0P0XEQ9|A0A0P0XEQ9_ORYSJ Os08g0331900 protein OS=Oryza sativa subsp. japonica OX=39947 GN=Os08g0331900 PE=3 SV=1	TRUE	0.99246
tr|A0A0P0XHF1|A0A0P0XHF1_ORYSJ Os08g0492600 protein OS=Oryza sativa subsp. japonica OX=39947 GN=Os08g0492600 PE=4 SV=1	FALSE	0.01979
tr|A0A0P0XHW5|A0A0P0XHW5_ORYSJ Os08g0512801 protein (Fragment) OS=Oryza sativa subsp. japonica OX=39947 GN=Os08g0512801 PE=4 SV=1	FALSE	0.03702
tr|A0A0P0XQZ1|A0A0P0XQZ1_ORYSJ Os10g0109900 protein OS=Oryza sativa subsp. japonica OX=39947 GN=Os10g0109900 PE=3 SV=1	TRUE	0.98778
tr|A0A0P0XRE5|A0A0P0XRE5_ORYSJ Os10g0130900 protein OS=Oryza sativa subsp. japonica OX=39947 GN=Os10g0130900 PE=4 SV=1	FALSE	0.00024
tr|A0A0P0XS85|A0A0P0XS85_ORYSJ Os10g0156600 protein OS=Oryza sativa subsp. japonica OX=39947 GN=Os10g0156600 PE=4 SV=1	TRUE	0.99703
tr|A0A0P0XT53|A0A0P0XT53_ORYSJ Os10g0350450 protein OS=Oryza sativa subsp. japonica OX=39947 GN=Os10g0350450 PE=3 SV=1	FALSE	0.46095
tr|A0A0P0Y083|A0A0P0Y083_ORYSJ Os11g0201299 protein OS=Oryza sativa subsp. japonica OX=39947 GN=Os11g0201299 PE=4 SV=1	TRUE	0.62502
tr|A0A0P0Y241|A0A0P0Y241_ORYSJ Os11g0434800 protein (Fragment) OS=Oryza sativa subsp. japonica OX=39947 GN=Os11g0434800 PE=4 SV=1	FALSE	0.0665
tr|A0A0P0Y553|A0A0P0Y553_ORYSJ Vacuolar protein sorting-associated protein OS=Oryza sativa subsp. japonica OX=39947 GN=Os11g0670700 PE=3 SV=1	TRUE	0.9995
tr|A0A0P0Y740|A0A0P0Y740_ORYSJ Os12g0150901 protein OS=Oryza sativa subsp. japonica OX=39947 GN=Os12g0150901 PE=4 SV=1	TRUE	0.95397
tr|A2ZTX8|A2ZTX8_ORYSJ Os01g0527900 protein OS=Oryza sativa subsp. japonica OX=39947 GN=Os01g0527900 PE=4 SV=1	TRUE	0.99896
sp|A2ZW16|PLA1_ORYSJ Phospholipase A1-II 1 OS=Oryza sativa subsp. japonica OX=39947 GN=Os01g0651100 PE=3 SV=2	TRUE	0.99466
tr|B9FBS7|B9FBS7_ORYSJ Os03g0746300 protein OS=Oryza sativa subsp. japonica OX=39947 GN=Os03g0746300 PE=4 SV=1	TRUE	0.97236
tr|B9FMY7|B9FMY7_ORYSJ General transcription and DNA repair factor IIH subunit TFB5 OS=Oryza sativa subsp. japonica OX=39947 GN=Os05g0198700 PE=3 SV=1	TRUE	0.90308
tr|B9G2T1|B9G2T1_ORYSJ Os09g0310400 protein OS=Oryza sativa subsp. japonica OX=39947 GN=Os09g0310400 PE=4 SV=1	TRUE	0.97597
tr|B9G5G8|B9G5G8_ORYSJ Os10g0378800 protein OS=Oryza sativa subsp. japonica OX=39947 GN=Os10g0378800 PE=4 SV=1	TRUE	0.99966
tr|C7J6F0|C7J6F0_ORYSJ Os08g0559501 protein OS=Oryza sativa subsp. japonica OX=39947 GN=Os08g0559501 PE=4 SV=1	TRUE	0.9028
tr|J9PDC7|J9PDC7_ORYSJ Myb-related protein OS=Oryza sativa subsp. japonica OX=39947 GN=Os05g0543600 PE=2 SV=1	TRUE	0.99651
tr|Q0DRB3|Q0DRB3_ORYSJ Os03g0399800 protein OS=Oryza sativa subsp. japonica OX=39947 GN=Os03g0399800 PE=1 SV=2	TRUE	0.94
sp|Q0E4A8|HS189_ORYSJ 18.9 kDa heat shock protein OS=Oryza sativa subsp. japonica OX=39947 GN=HSP18.9 PE=3 SV=1	TRUE	0.88982
tr|Q0J5H1|Q0J5H1_ORYSJ Os08g0434700 protein OS=Oryza sativa subsp. japonica OX=39947 GN=Os08g0434700 PE=4 SV=1	TRUE	0.99871
tr|Q0JC62|Q0JC62_ORYSJ Os04g0490000 protein OS=Oryza sativa subsp. japonica OX=39947 GN=Os04g0490000 PE=1 SV=1	TRUE	0.89645
tr|Q0JCL7|Q0JCL7_ORYSJ Prohibitin OS=Oryza sativa subsp. japonica OX=39947 GN=Os04g0462900 PE=1 SV=2	TRUE	0.98965
tr|Q0JDJ8|Q0JDJ8_ORYSJ Os04g0398800 protein OS=Oryza sativa subsp. japonica OX=39947 GN=Os04g0398800 PE=2 SV=1	TRUE	0.99281
tr|Q0JE37|Q0JE37_ORYSJ Os04g0334700 protein OS=Oryza sativa subsp. japonica OX=39947 GN=Os04g0334700 PE=3 SV=1	TRUE	0.99563
sp|Q10DK7|1A11_ORYSJ 1-aminocyclopropane-1-carboxylate synthase 1 OS=Oryza sativa subsp. japonica OX=39947 GN=ACS1 PE=2 SV=1	TRUE	0.98686
tr|Q10ND8|Q10ND8_ORYSJ Expressed protein OS=Oryza sativa subsp. japonica OX=39947 GN=LOC_Os03g16600 PE=2 SV=1	TRUE	0.69982
sp|Q10QR9|HEM4_ORYSJ Uroporphyrinogen-III synthase chloroplastic OS=Oryza sativa subsp. japonica OX=39947 GN=UROS PE=2 SV=1	TRUE	0.99704
tr|Q2QRC0|Q2QRC0_ORYSJ Expressed protein OS=Oryza sativa subsp. japonica OX=39947 GN=LOC_Os12g28090 PE=2 SV=1	TRUE	0.8853
tr|Q2QTV8|Q2QTV8_ORYSJ NB-ARC domain containing protein expressed OS=Oryza sativa subsp. japonica OX=39947 GN=LOC_Os12g18360 PE=2 SV=1	TRUE	0.9839
tr|Q2R1L5|Q2R1L5_ORYSJ Os11g0600700 protein OS=Oryza sativa subsp. japonica OX=39947 GN=LOC_Os11g38800 PE=2 SV=1	TRUE	0.99944
tr|Q338Z5|Q338Z5_ORYSJ Os10g0377400 protein OS=Oryza sativa subsp. japonica OX=39947 GN=LOC_Os10g23100 PE=1 SV=1	TRUE	0.99989
tr|Q53WJ4|Q53WJ4_ORYSJ Os05g0196200 protein OS=Oryza sativa subsp. japonica OX=39947 GN=Os05g0196200 PE=2 SV=1	TRUE	0.97717
tr|Q5JNE3|Q5JNE3_ORYSJ Os01g0736600 protein OS=Oryza sativa subsp. japonica OX=39947 GN=Os01g0736600 PE=2 SV=1	TRUE	0.92405
tr|Q5JNQ0|Q5JNQ0_ORYSJ Os01g0298901 protein OS=Oryza sativa subsp. japonica OX=39947 GN=Os01g0298901 PE=4 SV=1	FALSE	0.04349
sp|Q5Z6E5|CSLD5_ORYSJ Cellulose synthase-like protein D5 OS=Oryza sativa subsp. japonica OX=39947 GN=CSLD5 PE=2 SV=1	TRUE	0.99027
tr|Q5Z9Q6|Q5Z9Q6_ORYSJ Os06g0714700 protein OS=Oryza sativa subsp. japonica OX=39947 GN=Os06g0714700 PE=4 SV=1	TRUE	0.75638
tr|Q653N5|Q653N5_ORYSJ Os06g0251300 protein OS=Oryza sativa subsp. japonica OX=39947 GN=Os06g0251300 PE=4 SV=1	TRUE	0.50016
sp|Q655X8|AAH_ORYSJ Probable allantoate deiminase OS=Oryza sativa subsp. japonica OX=39947 GN=AAH PE=1 SV=1	TRUE	0.98776
tr|Q656X1|Q656X1_ORYSJ Os01g0113900 protein OS=Oryza sativa subsp. japonica OX=39947 GN=Os01g0113900 PE=2 SV=1	TRUE	0.9483
tr|Q688P7|Q688P7_ORYSJ Os05g0193700 protein OS=Oryza sativa subsp. japonica OX=39947 GN=Os05g0193700 PE=4 SV=1	TRUE	0.99996
tr|Q6F379|Q6F379_ORYSJ FRIGIDA-like protein OS=Oryza sativa subsp. japonica OX=39947 GN=LOC_Os03g58070 PE=2 SV=1	TRUE	0.99779
tr|Q6H5Y1|Q6H5Y1_ORYSJ Os02g0228300 protein OS=Oryza sativa subsp. japonica OX=39947 GN=Os02g0228300 PE=1 SV=1	TRUE	0.99411
sp|Q6L506|RIBA3_ORYSJ Probable monofunctional riboflavin biosynthesis protein RIBA 3 chloroplastic OS=Oryza sativa subsp. japonica OX=39947 GN=RIBA3 PE=2 SV=1	TRUE	0.98082
tr|Q6YW54|Q6YW54_ORYSJ Os08g0385900 protein OS=Oryza sativa subsp. japonica OX=39947 GN=Os08g0385900 PE=1 SV=1	TRUE	0.99847
tr|Q6YYD7|Q6YYD7_ORYSJ Os08g0133600 protein OS=Oryza sativa subsp. japonica OX=39947 GN=Os08g0133600 PE=1 SV=1	TRUE	0.99728
tr|Q6Z2L8|Q6Z2L8_ORYSJ Os02g0127500 protein OS=Oryza sativa subsp. japonica OX=39947 GN=Os02g0127500 PE=4 SV=1	TRUE	0.94784
tr|Q6ZDJ2|Q6ZDJ2_ORYSJ Dirigent protein OS=Oryza sativa subsp. japonica OX=39947 GN=Os08g0375400 PE=1 SV=1	TRUE	0.96909
sp|Q6ZG25|SECY_ORYSJ Preprotein translocase subunit SECY chloroplastic OS=Oryza sativa subsp. japonica OX=39947 GN=SECY PE=2 SV=1	TRUE	0.98152
tr|Q6ZIG7|Q6ZIG7_ORYSJ Os02g0186200 protein OS=Oryza sativa subsp. japonica OX=39947 GN=Os02g0186200 PE=3 SV=1	TRUE	0.99143
tr|Q75GB3|Q75GB3_ORYSJ ER membrane protein complex subunit 1 OS=Oryza sativa subsp. japonica OX=39947 GN=Os05g0230600 PE=1 SV=1	TRUE	0.98948
tr|Q75IK2|Q75IK2_ORYSJ Os05g0210100 protein OS=Oryza sativa subsp. japonica OX=39947 GN=Os05g0210100 PE=1 SV=1	TRUE	0.99731
tr|Q7EYH4|Q7EYH4_ORYSJ Os08g0152600 protein OS=Oryza sativa subsp. japonica OX=39947 GN=Os08g0152600 PE=1 SV=1	TRUE	0.99203
tr|Q84QP9|Q84QP9_ORYSJ Os08g0523400 protein OS=Oryza sativa subsp. japonica OX=39947 GN=OJ1081_B12.135 PE=4 SV=1	TRUE	0.94343
tr|Q84ST3|Q84ST3_ORYSJ Amino acid permease family protein expressed OS=Oryza sativa subsp. japonica OX=39947 GN=LOC_Os03g45170 PE=2 SV=1	TRUE	0.99598
tr|Q8H7T9|Q8H7T9_ORYSJ Os03g0106000 protein OS=Oryza sativa subsp. japonica OX=39947 GN=LOC_Os03g01570 PE=2 SV=1	TRUE	0.86756
tr|Q8RZV3|Q8RZV3_ORYSJ Os01g0917900 protein OS=Oryza sativa subsp. japonica OX=39947 GN=Os01g0917900 PE=1 SV=1	TRUE	0.99559
tr|Q8S7Q0|Q8S7Q0_ORYSJ Eukaryotic translation initiation factor 3 subunit B OS=Oryza sativa subsp. japonica OX=39947 GN=LOC_Os10g41960 PE=1 SV=1	TRUE	0.99859
tr|Q8S7U9|Q8S7U9_ORYSJ Os03g0168550 protein OS=Oryza sativa subsp. japonica OX=39947 GN=Os03g0168550 PE=4 SV=1	TRUE	0.99867
tr|Q9FWD4|Q9FWD4_ORYSJ F-box domain containing protein expressed OS=Oryza sativa subsp. japonica OX=39947 GN=LOC_Os10g37540 PE=2 SV=1	TRUE	0.95565
tr|A0A0N7KDH3|A0A0N7KDH3_ORYSJ Os01g0672166 protein OS=Oryza sativa subsp. japonica OX=39947 GN=Os01g0672166 PE=3 SV=1	TRUE	0.98433
tr|A0A0N7KJ73|A0A0N7KJ73_ORYSJ Os04g0467800 protein OS=Oryza sativa subsp. japonica OX=39947 GN=Os04g0467800 PE=4 SV=1	TRUE	0.88913
tr|A0A0N7KRD9|A0A0N7KRD9_ORYSJ Os10g0128800 protein OS=Oryza sativa subsp. japonica OX=39947 GN=Os10g0128800 PE=4 SV=1	TRUE	0.99158
tr|A0A0N7KTK9|A0A0N7KTK9_ORYSJ Os12g0149750 protein (Fragment) OS=Oryza sativa subsp. japonica OX=39947 GN=Os12g0149750 PE=4 SV=1	FALSE	0.00174
tr|A0A0N7KU13|A0A0N7KU13_ORYSJ non-specific serine/threonine protein kinase OS=Oryza sativa subsp. japonica OX=39947 GN=Os12g0480200 PE=3 SV=1	TRUE	0.98649
tr|A0A0P0UZY1|A0A0P0UZY1_ORYSJ Os01g0225300 protein OS=Oryza sativa subsp. japonica OX=39947 GN=Os01g0225300 PE=4 SV=1	TRUE	0.99694
tr|A0A0P0V0F6|A0A0P0V0F6_ORYSJ Os01g0227800 protein OS=Oryza sativa subsp. japonica OX=39947 GN=Os01g0227800 PE=3 SV=1	TRUE	0.96719
tr|A0A0P0V2F0|A0A0P0V2F0_ORYSJ Os01g0342750 protein OS=Oryza sativa subsp. japonica OX=39947 GN=Os01g0342750 PE=3 SV=1	TRUE	0.99057
tr|A0A0P0V4V2|A0A0P0V4V2_ORYSJ Os01g0597701 protein OS=Oryza sativa subsp. japonica OX=39947 GN=Os01g0597701 PE=4 SV=1	FALSE	0.14248
tr|A0A0P0V5G1|A0A0P0V5G1_ORYSJ Os01g0625966 protein OS=Oryza sativa subsp. japonica OX=39947 GN=Os01g0625966 PE=4 SV=1	FALSE	0.05526
tr|A0A0P0V667|A0A0P0V667_ORYSJ Os01g0660450 protein OS=Oryza sativa subsp. japonica OX=39947 GN=Os01g0660450 PE=4 SV=1	FALSE	0.21751
tr|A0A0P0V7C3|A0A0P0V7C3_ORYSJ Os01g0715900 protein OS=Oryza sativa subsp. japonica OX=39947 GN=Os01g0715900 PE=4 SV=1	TRUE	0.99546
tr|A0A0P0V8N8|A0A0P0V8N8_ORYSJ Os01g0770150 protein OS=Oryza sativa subsp. japonica OX=39947 GN=Os01g0770150 PE=4 SV=1	FALSE	0.06538
tr|A0A0P0VT48|A0A0P0VT48_ORYSJ Os03g0151400 protein (Fragment) OS=Oryza sativa subsp. japonica OX=39947 GN=Os03g0151400 PE=4 SV=1	TRUE	0.99453
tr|A0A0P0VXN8|A0A0P0VXN8_ORYSJ Os03g0360300 protein OS=Oryza sativa subsp. japonica OX=39947 GN=Os03g0360300 PE=4 SV=1	TRUE	0.96908
tr|A0A0P0VZI6|A0A0P0VZI6_ORYSJ Os03g0418500 protein OS=Oryza sativa subsp. japonica OX=39947 GN=Os03g0418500 PE=4 SV=1	TRUE	0.99203
tr|A0A0P0W3F0|A0A0P0W3F0_ORYSJ Os03g0765400 protein OS=Oryza sativa subsp. japonica OX=39947 GN=Os03g0765400 PE=4 SV=1	TRUE	0.99505
tr|A0A0P0W4S9|A0A0P0W4S9_ORYSJ Os03g0818700 protein OS=Oryza sativa subsp. japonica OX=39947 GN=Os03g0818700 PE=4 SV=1	FALSE	0.02682
tr|A0A0P0W723|A0A0P0W723_ORYSJ Os04g0184000 protein OS=Oryza sativa subsp. japonica OX=39947 GN=Os04g0184000 PE=4 SV=1	TRUE	0.92563
tr|A0A0P0W8Y6|A0A0P0W8Y6_ORYSJ Os04g0341800 protein OS=Oryza sativa subsp. japonica OX=39947 GN=Os04g0341800 PE=4 SV=1	TRUE	0.99993
tr|A0A0P0WMC2|A0A0P0WMC2_ORYSJ Os05g0414600 protein OS=Oryza sativa subsp. japonica OX=39947 GN=Os05g0414600 PE=4 SV=1	FALSE	0.14424
tr|A0A0P0WMF4|A0A0P0WMF4_ORYSJ Os05g0416400 protein OS=Oryza sativa subsp. japonica OX=39947 GN=Os05g0416400 PE=3 SV=1	TRUE	0.99543
tr|A0A0P0WMR3|A0A0P0WMR3_ORYSJ Os05g0428000 protein OS=Oryza sativa subsp. japonica OX=39947 GN=Os05g0428000 PE=4 SV=1	FALSE	0.351
tr|A0A0P0WQ34|A0A0P0WQ34_ORYSJ Os05g0549232 protein OS=Oryza sativa subsp. japonica OX=39947 GN=Os05g0549232 PE=3 SV=1	FALSE	0.44633
tr|A0A0P0WR73|A0A0P0WR73_ORYSJ Isocitrate dehydrogenase [NADP] OS=Oryza sativa subsp. japonica OX=39947 GN=Os05g0573200 PE=1 SV=1	TRUE	0.99912
tr|A0A0P0WX89|A0A0P0WX89_ORYSJ Os06g0503600 protein OS=Oryza sativa subsp. japonica OX=39947 GN=Os06g0503600 PE=4 SV=1	FALSE	0.42341
tr|A0A0P0X0N5|A0A0P0X0N5_ORYSJ Os06g0707350 protein OS=Oryza sativa subsp. japonica OX=39947 GN=Os06g0707350 PE=4 SV=1	TRUE	0.86712
tr|A0A0P0X4A3|A0A0P0X4A3_ORYSJ Os07g0220200 protein OS=Oryza sativa subsp. japonica OX=39947 GN=Os07g0220200 PE=3 SV=1	TRUE	0.99098
tr|A0A0P0X601|A0A0P0X601_ORYSJ Os07g0419200 protein OS=Oryza sativa subsp. japonica OX=39947 GN=Os07g0419200 PE=1 SV=1	TRUE	0.67231
tr|A0A0P0XBT5|A0A0P0XBT5_ORYSJ Os08g0154950 protein (Fragment) OS=Oryza sativa subsp. japonica OX=39947 GN=Os08g0154950 PE=4 SV=1	FALSE	0.0878
tr|A0A0P0XCT8|A0A0P0XCT8_ORYSJ Os08g0184700 protein OS=Oryza sativa subsp. japonica OX=39947 GN=Os08g0184700 PE=4 SV=1	FALSE	0.10269
tr|A0A0P0XE29|A0A0P0XE29_ORYSJ Splicing factor subunit OS=Oryza sativa subsp. japonica OX=39947 GN=Os08g0278966 PE=3 SV=1	TRUE	0.99532
tr|A0A0P0XGP4|A0A0P0XGP4_ORYSJ Os08g0451201 protein OS=Oryza sativa subsp. japonica OX=39947 GN=Os08g0451201 PE=4 SV=1	FALSE	0.03253
tr|A0A0P0XII4|A0A0P0XII4_ORYSJ Os09g0114700 protein OS=Oryza sativa subsp. japonica OX=39947 GN=Os09g0114700 PE=4 SV=1	TRUE	0.99681
tr|A0A0P0XJR5|A0A0P0XJR5_ORYSJ Os08g0557850 protein OS=Oryza sativa subsp. japonica OX=39947 GN=Os08g0557850 PE=4 SV=1	FALSE	0.00284
tr|A0A0P0XNT9|A0A0P0XNT9_ORYSJ Os09g0428600 protein OS=Oryza sativa subsp. japonica OX=39947 GN=Os09g0428600 PE=4 SV=1	TRUE	0.99624
tr|A0A0P0XPZ8|A0A0P0XPZ8_ORYSJ Os09g0547033 protein OS=Oryza sativa subsp. japonica OX=39947 GN=Os09g0547033 PE=3 SV=1	TRUE	0.9846
tr|A0A0P0XRE1|A0A0P0XRE1_ORYSJ Os09g0554101 protein OS=Oryza sativa subsp. japonica OX=39947 GN=Os09g0554101 PE=4 SV=1	FALSE	0.44921
tr|A0A0P0XWB9|A0A0P0XWB9_ORYSJ Os10g0481832 protein OS=Oryza sativa subsp. japonica OX=39947 GN=Os10g0481832 PE=4 SV=1	TRUE	0.74905
tr|A0A0P0Y0C9|A0A0P0Y0C9_ORYSJ Os11g0224532 protein OS=Oryza sativa subsp. japonica OX=39947 GN=Os11g0224532 PE=3 SV=1	TRUE	0.9983
tr|A0A0P0Y0D5|A0A0P0Y0D5_ORYSJ Os11g0218737 protein OS=Oryza sativa subsp. japonica OX=39947 GN=Os11g0218737 PE=4 SV=1	TRUE	0.93693
tr|A0A0P0Y118|A0A0P0Y118_ORYSJ Os11g0232400 protein OS=Oryza sativa subsp. japonica OX=39947 GN=Os11g0232400 PE=4 SV=1	FALSE	0.06352
tr|A0A0P0Y1T0|A0A0P0Y1T0_ORYSJ Os03g0437500 protein OS=Oryza sativa subsp. japonica OX=39947 GN=Os03g0437500 PE=4 SV=1	FALSE	0.18572
tr|A0A0P0Y362|A0A0P0Y362_ORYSJ Os11g0546150 protein OS=Oryza sativa subsp. japonica OX=39947 GN=Os11g0546150 PE=4 SV=1	FALSE	0.01318
tr|A0A0P0Y7P4|A0A0P0Y7P4_ORYSJ Os12g0185900 protein OS=Oryza sativa subsp. japonica OX=39947 GN=Os12g0185900 PE=4 SV=1	FALSE	0.14313
tr|A0A0P0Y8E0|A0A0P0Y8E0_ORYSJ Os12g0230266 protein OS=Oryza sativa subsp. japonica OX=39947 GN=Os12g0230266 PE=4 SV=1	FALSE	0.09878
tr|A0A0P0Y8M5|A0A0P0Y8M5_ORYSJ Os12g0247900 protein OS=Oryza sativa subsp. japonica OX=39947 GN=Os12g0247900 PE=4 SV=1	FALSE	0.26815
tr|A0A0P0YCC0|A0A0P0YCC0_ORYSJ Spindle and kinetochore-associated protein 3 OS=Oryza sativa subsp. japonica OX=39947 GN=Os12g0623400 PE=3 SV=1	FALSE	0.49601
sp|B7F6L8|Y2985_ORYSJ Uncharacterized protein Os02g0798501 OS=Oryza sativa subsp. japonica OX=39947 GN=Os02g0798501 PE=3 SV=1	TRUE	0.99907
tr|B7FA68|B7FA68_ORYSJ Os04g0188500 protein OS=Oryza sativa subsp. japonica OX=39947 GN=Os04g0188500 PE=2 SV=1	TRUE	0.97831
tr|B7FAI0|B7FAI0_ORYSJ 5'-deoxynucleotidase OS=Oryza sativa subsp. japonica OX=39947 GN=Os01g0641100 PE=1 SV=1	TRUE	0.9979
tr|B9EX88|B9EX88_ORYSJ Os11g0609300 protein OS=Oryza sativa subsp. japonica OX=39947 GN=Os11g0609300 PE=4 SV=1	TRUE	0.6741
sp|B9F6Z0|CSPLH_ORYSJ CASP-like protein 4B3 OS=Oryza sativa subsp. japonica OX=39947 GN=Os03g0817100 PE=2 SV=1	TRUE	0.99871
tr|B9FKF7|B9FKF7_ORYSJ Os05g0313600 protein OS=Oryza sativa subsp. japonica OX=39947 GN=Os05g0313600 PE=4 SV=1	TRUE	0.99674
tr|B9FKN7|B9FKN7_ORYSJ Os05g0467600 protein OS=Oryza sativa subsp. japonica OX=39947 GN=Os05g0467600 PE=4 SV=1	TRUE	0.64562
tr|B9G3Q7|B9G3Q7_ORYSJ Glutamate receptor OS=Oryza sativa subsp. japonica OX=39947 GN=Os09g0429500 PE=3 SV=1	TRUE	0.99756
tr|B9G3Z9|B9G3Z9_ORYSJ Os09g0456001 protein OS=Oryza sativa subsp. japonica OX=39947 GN=Os09g0456001 PE=4 SV=1	TRUE	0.76039
tr|B9G8J8|B9G8J8_ORYSJ Os11g0615500 protein OS=Oryza sativa subsp. japonica OX=39947 GN=Os11g0615500 PE=4 SV=1	TRUE	0.99987
sp|P0C325|NU4C_ORYSJ NAD(P)H-quinone oxidoreductase chain 4 chloroplastic OS=Oryza sativa subsp. japonica OX=39947 GN=ndhD PE=2 SV=1	TRUE	0.98517
sp|P0CD22|NU2C1_ORYSJ NAD(P)H-quinone oxidoreductase subunit 2 A chloroplastic OS=Oryza sativa subsp. japonica OX=39947 GN=ndhB1 PE=2 SV=1	TRUE	0.98958
tr|Q0D5T4|Q0D5T4_ORYSJ Os07g0537500 protein OS=Oryza sativa subsp. japonica OX=39947 GN=Os07g0537500 PE=1 SV=1	TRUE	0.99264
tr|Q0DXA9|Q0DXA9_ORYSJ Fucosyltransferase OS=Oryza sativa subsp. japonica OX=39947 GN=Os02g0764400 PE=3 SV=1	TRUE	0.982
tr|Q0E4I9|Q0E4I9_ORYSJ Os02g0117200 protein OS=Oryza sativa subsp. japonica OX=39947 GN=Os02g0117200 PE=1 SV=2	TRUE	0.99956
tr|Q0IPH7|Q0IPH7_ORYSJ NB-ARC domain containing protein expressed OS=Oryza sativa subsp. japonica OX=39947 GN=LOC_Os12g09739 PE=1 SV=1	TRUE	0.98369
tr|Q0IVE4|Q0IVE4_ORYSJ Os10g0576000 protein OS=Oryza sativa subsp. japonica OX=39947 GN=Os10g0576000 PE=1 SV=1	TRUE	0.67423
tr|Q0IYV1|Q0IYV1_ORYSJ Os10g0159300 protein OS=Oryza sativa subsp. japonica OX=39947 GN=Os10g0159300 PE=4 SV=1	FALSE	0.22092
tr|Q0J9W8|Q0J9W8_ORYSJ Os04g0627900 protein OS=Oryza sativa subsp. japonica OX=39947 GN=Os04g0627900 PE=3 SV=1	FALSE	0.04165
tr|Q0JDB7|Q0JDB7_ORYSJ Os04g0414800 protein OS=Oryza sativa subsp. japonica OX=39947 GN=Os04g0414800 PE=4 SV=1	TRUE	0.99634
tr|Q0JEM0|Q0JEM0_ORYSJ Os04g0244500 protein OS=Oryza sativa subsp. japonica OX=39947 GN=Os04g0244500 PE=1 SV=1	TRUE	0.99537
tr|Q0JLE6|Q0JLE6_ORYSJ Os01g0605300 protein OS=Oryza sativa subsp. japonica OX=39947 GN=Os01g0605300 PE=2 SV=1	TRUE	0.99764
tr|Q10MB0|Q10MB0_ORYSJ Hexosyltransferase OS=Oryza sativa subsp. japonica OX=39947 GN=LOC_Os03g20120 PE=2 SV=1	TRUE	0.99817
tr|Q2QQ23|Q2QQ23_ORYSJ Expressed protein OS=Oryza sativa subsp. japonica OX=39947 GN=LOC_Os12g32499 PE=2 SV=1	FALSE	0.0115
tr|Q2QW32|Q2QW32_ORYSJ Leucine Rich Repeat family protein expressed OS=Oryza sativa subsp. japonica OX=39947 GN=LOC_Os12g10740 PE=1 SV=1	TRUE	0.9912
tr|Q2R173|Q2R173_ORYSJ Expressed protein OS=Oryza sativa subsp. japonica OX=39947 GN=LOC_Os11g40130 PE=4 SV=1	TRUE	0.99974
tr|Q2R449|Q2R449_ORYSJ Expressed protein OS=Oryza sativa subsp. japonica OX=39947 GN=LOC_Os11g29700 PE=1 SV=1	TRUE	0.99983
tr|Q336W7|Q336W7_ORYSJ Os10g0540100 protein OS=Oryza sativa subsp. japonica OX=39947 GN=LOC_Os10g39460 PE=2 SV=1	TRUE	0.9895
tr|Q5N761|Q5N761_ORYSJ Cysteine synthase OS=Oryza sativa subsp. japonica OX=39947 GN=Os01g0814800 PE=1 SV=1	TRUE	0.9981
tr|Q5Z8H5|Q5Z8H5_ORYSJ Peroxidase OS=Oryza sativa subsp. japonica OX=39947 GN=prx90 PE=1 SV=1	TRUE	0.99773
tr|Q5Z8U5|Q5Z8U5_ORYSJ Os06g0706000 protein OS=Oryza sativa subsp. japonica OX=39947 GN=Os06g0706000 PE=4 SV=1	FALSE	0.00745
tr|Q5ZCG2|Q5ZCG2_ORYSJ Os01g0779800 protein OS=Oryza sativa subsp. japonica OX=39947 GN=Os01g0779800 PE=2 SV=1	TRUE	0.99801
sp|Q656A5|MFT1_ORYSJ Protein MOTHER of FT and TFL1 homolog 1 OS=Oryza sativa subsp. japonica OX=39947 GN=MFT1 PE=3 SV=1	TRUE	0.96896
sp|Q67UE2|HOX11_ORYSJ Homeobox-leucine zipper protein HOX11 OS=Oryza sativa subsp. japonica OX=39947 GN=HOX11 PE=2 SV=1	TRUE	0.97325
tr|Q69JX7|Q69JX7_ORYSJ Os09g0537700 protein OS=Oryza sativa subsp. japonica OX=39947 GN=Os09g0537700 PE=1 SV=1	TRUE	0.99649
tr|Q69QJ1|Q69QJ1_ORYSJ Os09g0424200 protein OS=Oryza sativa subsp. japonica OX=39947 GN=Os09g0424200 PE=3 SV=1	TRUE	0.90693
tr|Q6K6I2|Q6K6I2_ORYSJ Os02g0473200 protein OS=Oryza sativa subsp. japonica OX=39947 GN=Os02g0473200 PE=1 SV=1	TRUE	0.99715
sp|Q6K8R2|CHI6_ORYSJ Chitinase 6 OS=Oryza sativa subsp. japonica OX=39947 GN=Cht6 PE=2 SV=1	TRUE	0.96703
tr|Q6K9X4|Q6K9X4_ORYSJ Os02g0823300 protein OS=Oryza sativa subsp. japonica OX=39947 GN=Os02g0823300 PE=4 SV=1	TRUE	0.98871
tr|Q6Z0Z0|Q6Z0Z0_ORYSJ Os02g0135700 protein OS=Oryza sativa subsp. japonica OX=39947 GN=Os02g0135700 PE=1 SV=1	TRUE	0.99169
tr|Q6ZI86|Q6ZI86_ORYSJ Os02g0556100 protein OS=Oryza sativa subsp. japonica OX=39947 GN=Os02g0556100 PE=1 SV=1	TRUE	0.99886
tr|Q75IT7|Q75IT7_ORYSJ Os05g0365000 protein OS=Oryza sativa subsp. japonica OX=39947 GN=OSJNBb0111K12.4 PE=1 SV=1	TRUE	0.80826
sp|Q75L34|WRKY5_ORYSJ Transcription factor WRKY5 OS=Oryza sativa subsp. japonica OX=39947 GN=WRKY5 PE=2 SV=2	TRUE	0.97929
tr|Q75M69|Q75M69_ORYSJ Os03g0381400 protein OS=Oryza sativa subsp. japonica OX=39947 GN=LOC_Os03g26480 PE=4 SV=1	TRUE	0.99191
sp|Q7G602|C75B3_ORYSJ Flavonoid 3'-monooxygenase CYP75B3 OS=Oryza sativa subsp. japonica OX=39947 GN=CYP75B3 PE=2 SV=1	TRUE	0.99225
tr|Q7X734|Q7X734_ORYSJ Hexosyltransferase OS=Oryza sativa subsp. japonica OX=39947 GN=Os04g0530900 PE=2 SV=2	TRUE	0.9696
tr|Q84M57|Q84M57_ORYSJ Expressed protein OS=Oryza sativa subsp. japonica OX=39947 GN=LOC_Os03g59200 PE=2 SV=1	TRUE	0.99772
tr|Q851Y6|Q851Y6_ORYSJ Os03g0851300 protein OS=Oryza sativa subsp. japonica OX=39947 GN=LOC_Os03g63430 PE=1 SV=1	TRUE	0.99858
tr|Q8GRU0|Q8GRU0_ORYSJ Os07g0113500 protein OS=Oryza sativa subsp. japonica OX=39947 GN=Os07g0113500 PE=4 SV=1	TRUE	0.99753
tr|Q8GSD8|Q8GSD8_ORYSJ Os07g0290200 protein OS=Oryza sativa subsp. japonica OX=39947 GN=Os07g0290200 PE=1 SV=1	TRUE	0.97654
tr|Q8H050|Q8H050_ORYSJ Expressed protein OS=Oryza sativa subsp. japonica OX=39947 GN=LOC_Os03g02720 PE=1 SV=1	TRUE	0.92173
tr|Q8S1Y4|Q8S1Y4_ORYSJ Protein TIFY OS=Oryza sativa subsp. japonica OX=39947 GN=P0482D04.10 PE=3 SV=1	TRUE	0.99948
tr|A0A0N7KCW0|A0A0N7KCW0_ORYSJ Os01g0330700 protein OS=Oryza sativa subsp. japonica OX=39947 GN=Os01g0330700 PE=4 SV=1	TRUE	0.95473
tr|A0A0N7KF78|A0A0N7KF78_ORYSJ Os02g0435200 protein OS=Oryza sativa subsp. japonica OX=39947 GN=Os02g0435200 PE=4 SV=1	FALSE	0.46761
tr|A0A0N7KG09|A0A0N7KG09_ORYSJ Os02g0727200 protein OS=Oryza sativa subsp. japonica OX=39947 GN=Os02g0727200 PE=4 SV=1	FALSE	0.07293
tr|A0A0N7KJG6|A0A0N7KJG6_ORYSJ Os04g0549000 protein OS=Oryza sativa subsp. japonica OX=39947 GN=Os04g0549000 PE=4 SV=1	FALSE	0.20527
tr|A0A0N7KUE1|A0A0N7KUE1_ORYSJ Os12g0623950 protein OS=Oryza sativa subsp. japonica OX=39947 GN=Os12g0623950 PE=4 SV=1	FALSE	0.0137
tr|A0A0P0UY51|A0A0P0UY51_ORYSJ RING-type E3 ubiquitin transferase OS=Oryza sativa subsp. japonica OX=39947 GN=Os01g0124900 PE=3 SV=1	TRUE	0.91819
tr|A0A0P0V765|A0A0P0V765_ORYSJ Os01g0706200 protein OS=Oryza sativa subsp. japonica OX=39947 GN=Os01g0706200 PE=3 SV=1	TRUE	0.98305
tr|A0A0P0V7P7|A0A0P0V7P7_ORYSJ HVA22-like protein OS=Oryza sativa subsp. japonica OX=39947 GN=Os01g0728150 PE=1 SV=1	TRUE	0.97991
tr|A0A0P0V865|A0A0P0V865_ORYSJ Os01g0747750 protein OS=Oryza sativa subsp. japonica OX=39947 GN=Os01g0747750 PE=4 SV=1	TRUE	0.62314
tr|A0A0P0VEX8|A0A0P0VEX8_ORYSJ Os02g0151501 protein OS=Oryza sativa subsp. japonica OX=39947 GN=Os02g0151501 PE=4 SV=1	TRUE	0.83813
tr|A0A0P0VGF7|A0A0P0VGF7_ORYSJ Os02g0217250 protein OS=Oryza sativa subsp. japonica OX=39947 GN=Os02g0217250 PE=4 SV=1	FALSE	0.00272
tr|A0A0P0VHG0|A0A0P0VHG0_ORYSJ Os02g0275401 protein OS=Oryza sativa subsp. japonica OX=39947 GN=Os02g0275401 PE=4 SV=1	TRUE	0.99632
tr|A0A0P0VIN4|A0A0P0VIN4_ORYSJ Os02g0458900 protein OS=Oryza sativa subsp. japonica OX=39947 GN=Os02g0458900 PE=4 SV=1	FALSE	0.03174
tr|A0A0P0VK98|A0A0P0VK98_ORYSJ Os02g0554300 protein OS=Oryza sativa subsp. japonica OX=39947 GN=Os02g0554300 PE=1 SV=1	TRUE	0.98156
tr|A0A0P0VMK1|A0A0P0VMK1_ORYSJ Os02g0662900 protein OS=Oryza sativa subsp. japonica OX=39947 GN=Os02g0662900 PE=4 SV=1	FALSE	0.02264
tr|A0A0P0VUS9|A0A0P0VUS9_ORYSJ Os03g0221100 protein OS=Oryza sativa subsp. japonica OX=39947 GN=Os03g0221100 PE=4 SV=1	TRUE	0.99693
tr|A0A0P0W2Z7|A0A0P0W2Z7_ORYSJ Os03g0722400 protein OS=Oryza sativa subsp. japonica OX=39947 GN=Os03g0722400 PE=4 SV=1	TRUE	0.99866
tr|A0A0P0W3R1|A0A0P0W3R1_ORYSJ Os03g0776100 protein OS=Oryza sativa subsp. japonica OX=39947 GN=Os03g0776100 PE=4 SV=1	TRUE	0.58185
tr|A0A0P0W6P2|A0A0P0W6P2_ORYSJ Os04g0118450 protein OS=Oryza sativa subsp. japonica OX=39947 GN=Os04g0118450 PE=4 SV=1	TRUE	0.90751
tr|A0A0P0W7X8|A0A0P0W7X8_ORYSJ Os04g0200000 protein OS=Oryza sativa subsp. japonica OX=39947 GN=Os04g0200000 PE=4 SV=1	FALSE	0.34705
tr|A0A0P0WDM5|A0A0P0WDM5_ORYSJ Os04g0574000 protein OS=Oryza sativa subsp. japonica OX=39947 GN=Os04g0574000 PE=4 SV=1	FALSE	0.01335
tr|A0A0P0WDZ3|A0A0P0WDZ3_ORYSJ Os04g0578833 protein OS=Oryza sativa subsp. japonica OX=39947 GN=Os04g0578833 PE=4 SV=1	FALSE	0.0001
tr|A0A0P0WEG4|A0A0P0WEG4_ORYSJ Os04g0595125 protein (Fragment) OS=Oryza sativa subsp. japonica OX=39947 GN=Os04g0595125 PE=4 SV=1	FALSE	0.04954
tr|A0A0P0WFC2|A0A0P0WFC2_ORYSJ Os04g0639700 protein OS=Oryza sativa subsp. japonica OX=39947 GN=Os04g0639700 PE=3 SV=1	TRUE	0.99293
tr|A0A0P0WL78|A0A0P0WL78_ORYSJ Os05g0358700 protein OS=Oryza sativa subsp. japonica OX=39947 GN=Os05g0358700 PE=4 SV=1	TRUE	0.99707
tr|A0A0P0WLH4|A0A0P0WLH4_ORYSJ Os05g0364600 protein OS=Oryza sativa subsp. japonica OX=39947 GN=Os05g0364600 PE=1 SV=1	TRUE	0.99971
tr|A0A0P0WNH1|A0A0P0WNH1_ORYSJ Os05g0470400 protein OS=Oryza sativa subsp. japonica OX=39947 GN=Os05g0470400 PE=4 SV=1	FALSE	0.22563
tr|A0A0P0WP14|A0A0P0WP14_ORYSJ WAT1-related protein OS=Oryza sativa subsp. japonica OX=39947 GN=Os05g0493800 PE=3 SV=1	TRUE	0.99667
tr|A0A0P0WPB0|A0A0P0WPB0_ORYSJ Os05g0509600 protein OS=Oryza sativa subsp. japonica OX=39947 GN=Os05g0509600 PE=4 SV=1	TRUE	0.9932
tr|A0A0P0WRC5|A0A0P0WRC5_ORYSJ Os06g0107650 protein OS=Oryza sativa subsp. japonica OX=39947 GN=Os06g0107650 PE=4 SV=1	FALSE	0.0785
tr|A0A0P0WYH2|A0A0P0WYH2_ORYSJ Os06g0575100 protein OS=Oryza sativa subsp. japonica OX=39947 GN=Os06g0575100 PE=4 SV=1	TRUE	0.99619
tr|A0A0P0X346|A0A0P0X346_ORYSJ Os07g0191401 protein (Fragment) OS=Oryza sativa subsp. japonica OX=39947 GN=Os07g0191401 PE=4 SV=1	FALSE	0.01019
tr|A0A0P0X3W9|A0A0P0X3W9_ORYSJ Os07g0204800 protein OS=Oryza sativa subsp. japonica OX=39947 GN=Os07g0204800 PE=4 SV=1	TRUE	0.70176
tr|A0A0P0X4X4|A0A0P0X4X4_ORYSJ Os07g0267250 protein OS=Oryza sativa subsp. japonica OX=39947 GN=Os07g0267250 PE=4 SV=1	TRUE	0.94038
tr|A0A0P0X4Y9|A0A0P0X4Y9_ORYSJ Fatty acyl-CoA reductase OS=Oryza sativa subsp. japonica OX=39947 GN=Os07g0416600 PE=3 SV=1	TRUE	0.71197
tr|A0A0P0X587|A0A0P0X587_ORYSJ Os07g0435200 protein OS=Oryza sativa subsp. japonica OX=39947 GN=Os07g0435200 PE=4 SV=1	FALSE	0.10623
tr|A0A0P0X6R2|A0A0P0X6R2_ORYSJ Os07g0502900 protein OS=Oryza sativa subsp. japonica OX=39947 GN=Os07g0502900 PE=1 SV=1	TRUE	0.9359
tr|A0A0P0X936|A0A0P0X936_ORYSJ Os07g0593100 protein OS=Oryza sativa subsp. japonica OX=39947 GN=Os07g0593100 PE=4 SV=1	FALSE	0.19541
tr|A0A0P0XAR8|A0A0P0XAR8_ORYSJ Os07g0685400 protein OS=Oryza sativa subsp. japonica OX=39947 GN=Os07g0685400 PE=1 SV=1	TRUE	0.99863
tr|A0A0P0XBF6|A0A0P0XBF6_ORYSJ Os08g0131600 protein OS=Oryza sativa subsp. japonica OX=39947 GN=Os08g0131600 PE=4 SV=1	TRUE	0.99831
tr|A0A0P0XCJ2|A0A0P0XCJ2_ORYSJ Os08g0191466 protein OS=Oryza sativa subsp. japonica OX=39947 GN=Os08g0191466 PE=4 SV=1	TRUE	0.57521
tr|A0A0P0XCL4|A0A0P0XCL4_ORYSJ Os08g0177700 protein OS=Oryza sativa subsp. japonica OX=39947 GN=Os08g0177700 PE=1 SV=1	TRUE	0.99632
tr|A0A0P0XCY2|A0A0P0XCY2_ORYSJ Os08g0179400 protein OS=Oryza sativa subsp. japonica OX=39947 GN=Os08g0179400 PE=4 SV=1	TRUE	0.99352
tr|A0A0P0XDK7|A0A0P0XDK7_ORYSJ Os08g0256750 protein OS=Oryza sativa subsp. japonica OX=39947 GN=Os08g0256750 PE=4 SV=1	TRUE	0.76034
tr|A0A0P0XDX3|A0A0P0XDX3_ORYSJ Os08g0284800 protein OS=Oryza sativa subsp. japonica OX=39947 GN=Os08g0284800 PE=4 SV=1	FALSE	0.06472
tr|A0A0P0XHZ6|A0A0P0XHZ6_ORYSJ Os08g0505550 protein OS=Oryza sativa subsp. japonica OX=39947 GN=Os08g0505550 PE=4 SV=1	FALSE	0.23373
tr|A0A0P0XRH3|A0A0P0XRH3_ORYSJ Os10g0116701 protein OS=Oryza sativa subsp. japonica OX=39947 GN=Os10g0116701 PE=4 SV=1	TRUE	0.96707
tr|A0A0P0XZ50|A0A0P0XZ50_ORYSJ rRNA N-glycosylase OS=Oryza sativa subsp. japonica OX=39947 GN=Os11g0164200 PE=3 SV=1	TRUE	0.7528
tr|A0A0P0XZ75|A0A0P0XZ75_ORYSJ Os11g0152400 protein OS=Oryza sativa subsp. japonica OX=39947 GN=Os11g0152400 PE=4 SV=1	TRUE	0.93338
tr|A2ZSD0|A2ZSD0_ORYSJ Os01g0313500 protein OS=Oryza sativa subsp. japonica OX=39947 GN=Os01g0313500 PE=4 SV=1	TRUE	0.59587
tr|B9F450|B9F450_ORYSJ Os02g0807750 protein OS=Oryza sativa subsp. japonica OX=39947 GN=Os02g0807750 PE=4 SV=1	FALSE	0.12588
tr|B9FJU1|B9FJU1_ORYSJ Os05g0272001 protein OS=Oryza sativa subsp. japonica OX=39947 GN=Os05g0272001 PE=4 SV=1	TRUE	0.99509
tr|B9G596|B9G596_ORYSJ Os11g0687900 protein OS=Oryza sativa subsp. japonica OX=39947 GN=Os11g0687900 PE=3 SV=1	TRUE	0.99978
tr|C7IXD3|C7IXD3_ORYSJ Armadillo/beta-catenin repeat-like OS=Oryza sativa subsp. japonica OX=39947 GN=Os01g0956075 PE=4 SV=1	TRUE	0.98805
tr|C7IXP6|C7IXP6_ORYSJ Os01g0149350 protein OS=Oryza sativa subsp. japonica OX=39947 GN=Os01g0149350 PE=3 SV=1	TRUE	0.98148
tr|C7IYI2|C7IYI2_ORYSJ Os02g0464550 protein OS=Oryza sativa subsp. japonica OX=39947 GN=Os02g0464550 PE=4 SV=1	FALSE	0.02035
tr|C7J397|C7J397_ORYSJ Os06g0294950 protein OS=Oryza sativa subsp. japonica OX=39947 GN=Os06g0294950 PE=4 SV=1	FALSE	0.06964
sp|Q0DJ94|CML21_ORYSJ Probable calcium-binding protein CML21 OS=Oryza sativa subsp. japonica OX=39947 GN=CML21 PE=2 SV=2	TRUE	0.99224
tr|Q0DJC3|Q0DJC3_ORYSJ Os05g0301700 protein OS=Oryza sativa subsp. japonica OX=39947 GN=Os05g0301700 PE=1 SV=1	TRUE	0.99731
tr|Q0DNA0|Q0DNA0_ORYSJ Os03g0765100 protein OS=Oryza sativa subsp. japonica OX=39947 GN=Os03g0765100 PE=4 SV=1	TRUE	0.76759
tr|Q0J196|Q0J196_ORYSJ Os09g0455000 protein OS=Oryza sativa subsp. japonica OX=39947 GN=Os09g0455000 PE=4 SV=1	FALSE	0.0139
tr|Q0J6Q6|Q0J6Q6_ORYSJ Os08g0282200 protein OS=Oryza sativa subsp. japonica OX=39947 GN=Os08g0282200 PE=4 SV=1	TRUE	0.97489
tr|Q0JAU0|Q0JAU0_ORYSJ Transcription repressor OS=Oryza sativa subsp. japonica OX=39947 GN=Os04g0577700 PE=2 SV=1	TRUE	0.99338
tr|Q0JAX2|Q0JAX2_ORYSJ Os04g0570600 protein OS=Oryza sativa subsp. japonica OX=39947 GN=Os04g0570600 PE=3 SV=1	TRUE	0.98822
tr|Q0JHY3|Q0JHY3_ORYSJ Os01g0836400 protein OS=Oryza sativa subsp. japonica OX=39947 GN=Os01g0836400 PE=1 SV=1	TRUE	0.99852
tr|Q0JNF8|Q0JNF8_ORYSJ Os01g0296700 protein OS=Oryza sativa subsp. japonica OX=39947 GN=Os01g0296700 PE=1 SV=1	TRUE	0.99638
tr|Q0JNU7|Q0JNU7_ORYSJ geranylgeranyl diphosphate reductase OS=Oryza sativa subsp. japonica OX=39947 GN=Os01g0265000 PE=1 SV=1	TRUE	0.97945
tr|Q0JR20|Q0JR20_ORYSJ Os01g0125900 protein OS=Oryza sativa subsp. japonica OX=39947 GN=Os01g0125900 PE=1 SV=1	TRUE	0.99523
tr|Q109P7|Q109P7_ORYSJ procollagen-proline 4-dioxygenase OS=Oryza sativa subsp. japonica OX=39947 GN=LOC_Os10g27340 PE=1 SV=1	TRUE	0.99902
tr|Q10HU6|Q10HU6_ORYSJ Expressed protein OS=Oryza sativa subsp. japonica OX=39947 GN=LOC_Os03g37878 PE=2 SV=1	FALSE	0.01378
tr|Q10MT6|Q10MT6_ORYSJ Expressed protein OS=Oryza sativa subsp. japonica OX=39947 GN=LOC_Os03g18470 PE=4 SV=1	TRUE	0.99817
tr|Q10PA1|Q10PA1_ORYSJ Os03g0241600 protein OS=Oryza sativa subsp. japonica OX=39947 GN=LOC_Os03g13820 PE=4 SV=1	TRUE	0.98913
tr|Q2QNX2|Q2QNX2_ORYSJ Os12g0550900 protein OS=Oryza sativa subsp. japonica OX=39947 GN=LOC_Os12g36440 PE=4 SV=1	TRUE	0.99511
sp|Q2QUS0|CAN4_ORYSJ Probable staphylococcal-like nuclease CAN4 OS=Oryza sativa subsp. japonica OX=39947 GN=Os12g0255200 PE=2 SV=2	TRUE	0.98979
tr|Q2R3F9|Q2R3F9_ORYSJ LGC1 putative OS=Oryza sativa subsp. japonica OX=39947 GN=LOC_Os11g32070 PE=4 SV=1	TRUE	0.99411
tr|Q5Z5B9|Q5Z5B9_ORYSJ Os06g0728700 protein OS=Oryza sativa subsp. japonica OX=39947 GN=Os06g0728700 PE=2 SV=1	TRUE	0.99864
tr|Q5Z5G3|Q5Z5G3_ORYSJ Os06g0534500 protein OS=Oryza sativa subsp. japonica OX=39947 GN=Os06g0534500 PE=3 SV=1	TRUE	0.91531
tr|Q67J10|Q67J10_ORYSJ Os09g0460300 protein OS=Oryza sativa subsp. japonica OX=39947 GN=Os09g0460300 PE=1 SV=1	TRUE	0.99477
tr|Q69R49|Q69R49_ORYSJ Os08g0132500 protein OS=Oryza sativa subsp. japonica OX=39947 GN=Os08g0132500 PE=4 SV=1	TRUE	0.85548
tr|Q69VT1|Q69VT1_ORYSJ Os07g0497500 protein OS=Oryza sativa subsp. japonica OX=39947 GN=Os07g0497500 PE=4 SV=1	TRUE	0.99913
tr|Q6ATK5|Q6ATK5_ORYSJ Os05g0203900 protein OS=Oryza sativa subsp. japonica OX=39947 GN=Os05g0203900 PE=2 SV=1	TRUE	0.97298
tr|Q6AV18|Q6AV18_ORYSJ AP-3 complex subunit mu OS=Oryza sativa subsp. japonica OX=39947 GN=Os05g0383100 PE=1 SV=1	TRUE	0.99556
tr|Q6EP99|Q6EP99_ORYSJ Os02g0675000 protein OS=Oryza sativa subsp. japonica OX=39947 GN=Os02g0675000 PE=2 SV=1	FALSE	0.00852
tr|Q6H8G5|Q6H8G5_ORYSJ Os02g0653400 protein OS=Oryza sativa subsp. japonica OX=39947 GN=Os02g0653400 PE=1 SV=1	TRUE	0.96101
sp|Q6YT98|CSPL7_ORYSJ CASP-like protein 1D1 OS=Oryza sativa subsp. japonica OX=39947 GN=Os07g0442900 PE=2 SV=1	TRUE	0.95527
tr|Q6Z414|Q6Z414_ORYSJ Os07g0558100 protein OS=Oryza sativa subsp. japonica OX=39947 GN=Os07g0558100 PE=4 SV=1	TRUE	0.99686
tr|Q6ZDH7|Q6ZDH7_ORYSJ Os08g0374701 protein OS=Oryza sativa subsp. japonica OX=39947 GN=Os08g0374701 PE=4 SV=1	TRUE	0.98096
tr|Q6ZGV8|Q6ZGV8_ORYSJ Clustered mitochondria protein homolog OS=Oryza sativa subsp. japonica OX=39947 GN=Os02g0717400 PE=1 SV=1	TRUE	0.99595
tr|Q6ZKB8|Q6ZKB8_ORYSJ Os08g0430700 protein OS=Oryza sativa subsp. japonica OX=39947 GN=Os08g0430700 PE=1 SV=1	TRUE	0.97139
tr|Q6ZLN7|Q6ZLN7_ORYSJ Os07g0245200 protein OS=Oryza sativa subsp. japonica OX=39947 GN=Os07g0245200 PE=3 SV=1	TRUE	0.98847
tr|Q75IY1|Q75IY1_ORYSJ ACT domain-containing protein ACR OS=Oryza sativa subsp. japonica OX=39947 GN=OsACR7 PE=2 SV=1	TRUE	0.9988
tr|Q75K68|Q75K68_ORYSJ Os05g0529400 protein OS=Oryza sativa subsp. japonica OX=39947 GN=Os05g0529400 PE=1 SV=1	TRUE	0.99895
tr|Q7EY28|Q7EY28_ORYSJ Os07g0231900 protein OS=Oryza sativa subsp. japonica OX=39947 GN=Os07g0231900 PE=2 SV=1	TRUE	0.99651
tr|Q7XHK9|Q7XHK9_ORYSJ Os07g0540200 protein OS=Oryza sativa subsp. japonica OX=39947 GN=Os07g0540200 PE=1 SV=1	FALSE	0.47014
tr|Q7XKK5|Q7XKK5_ORYSJ Os04g0525000 protein OS=Oryza sativa subsp. japonica OX=39947 GN=Os04g0525000 PE=1 SV=1	TRUE	0.90912
tr|Q7XKU7|Q7XKU7_ORYSJ Os04g0475400 protein OS=Oryza sativa subsp. japonica OX=39947 GN=Os04g0475400 PE=4 SV=2	TRUE	0.99782
tr|Q8HCR3|Q8HCR3_ORYSJ NADH-ubiquinone oxidoreductase chain 5 OS=Oryza sativa subsp. japonica OX=39947 GN=nad5 PE=3 SV=3	TRUE	0.98436
tr|Q8LQY2|Q8LQY2_ORYSJ Os01g0611900 protein OS=Oryza sativa subsp. japonica OX=39947 GN=Os01g0611900 PE=1 SV=1	TRUE	0.99817
tr|Q93VC6|Q93VC6_ORYSJ Small ribosomal subunit protein uS7c OS=Oryza sativa subsp. japonica OX=39947 GN=P0402A09.2 PE=1 SV=1	TRUE	0.94978
tr|Q94E63|Q94E63_ORYSJ Os01g0173100 protein OS=Oryza sativa subsp. japonica OX=39947 GN=Os01g0173100 PE=1 SV=1	TRUE	0.99604
tr|A0A0N7KCI8|A0A0N7KCI8_ORYSJ Os01g0205200 protein OS=Oryza sativa subsp. japonica OX=39947 GN=Os01g0205200 PE=4 SV=1	TRUE	0.99715
tr|A0A0N7KEG3|A0A0N7KEG3_ORYSJ Os01g0961100 protein OS=Oryza sativa subsp. japonica OX=39947 GN=Os01g0961100 PE=4 SV=1	FALSE	0.00641
tr|A0A0N7KJP0|A0A0N7KJP0_ORYSJ Os04g0611050 protein OS=Oryza sativa subsp. japonica OX=39947 GN=Os04g0611050 PE=4 SV=1	TRUE	0.77889
tr|A0A0N7KM08|A0A0N7KM08_ORYSJ Os06g0319900 protein OS=Oryza sativa subsp. japonica OX=39947 GN=Os06g0319900 PE=3 SV=1	TRUE	0.66233
tr|A0A0N7KMX9|A0A0N7KMX9_ORYSJ Sulfotransferase OS=Oryza sativa subsp. japonica OX=39947 GN=Os07g0148500 PE=3 SV=1	TRUE	0.95397
tr|A0A0N7KTW0|A0A0N7KTW0_ORYSJ Os12g0281900 protein OS=Oryza sativa subsp. japonica OX=39947 GN=Os12g0281900 PE=4 SV=1	FALSE	0.21537
tr|A0A0P0UXK1|A0A0P0UXK1_ORYSJ Os01g0111000 protein OS=Oryza sativa subsp. japonica OX=39947 GN=Os01g0111000 PE=3 SV=1	TRUE	0.99576
tr|A0A0P0UYG9|A0A0P0UYG9_ORYSJ Os01g0145000 protein OS=Oryza sativa subsp. japonica OX=39947 GN=Os01g0145000 PE=4 SV=1	TRUE	0.99767
tr|A0A0P0VFQ4|A0A0P0VFQ4_ORYSJ Os02g0185900 protein OS=Oryza sativa subsp. japonica OX=39947 GN=Os02g0185900 PE=1 SV=1	TRUE	0.99562
tr|A0A0P0VL15|A0A0P0VL15_ORYSJ Os02g0589700 protein OS=Oryza sativa subsp. japonica OX=39947 GN=Os02g0589700 PE=1 SV=1	TRUE	0.99675
tr|A0A0P0VNR6|A0A0P0VNR6_ORYSJ Os02g0703700 protein OS=Oryza sativa subsp. japonica OX=39947 GN=Os02g0703700 PE=4 SV=1	FALSE	0.0123
tr|A0A0P0VP92|A0A0P0VP92_ORYSJ Os02g0739900 protein OS=Oryza sativa subsp. japonica OX=39947 GN=Os02g0739900 PE=1 SV=1	TRUE	0.99224
tr|A0A0P0VYM6|A0A0P0VYM6_ORYSJ Os03g0408101 protein OS=Oryza sativa subsp. japonica OX=39947 GN=Os03g0408101 PE=4 SV=1	FALSE	0.19943
tr|A0A0P0W7F8|A0A0P0W7F8_ORYSJ Os04g0177701 protein OS=Oryza sativa subsp. japonica OX=39947 GN=Os04g0177701 PE=4 SV=1	FALSE	0.04733
tr|A0A0P0W7N0|A0A0P0W7N0_ORYSJ Os04g0255600 protein OS=Oryza sativa subsp. japonica OX=39947 GN=Os04g0255600 PE=3 SV=1	TRUE	0.96522
tr|A0A0P0W953|A0A0P0W953_ORYSJ Os04g0371500 protein OS=Oryza sativa subsp. japonica OX=39947 GN=Os04g0371500 PE=4 SV=1	TRUE	0.95823
tr|A0A0P0WCJ0|A0A0P0WCJ0_ORYSJ Os04g0509700 protein OS=Oryza sativa subsp. japonica OX=39947 GN=Os04g0509700 PE=4 SV=1	TRUE	0.50995
tr|A0A0P0WE06|A0A0P0WE06_ORYSJ Os04g0589000 protein OS=Oryza sativa subsp. japonica OX=39947 GN=Os04g0589000 PE=4 SV=1	TRUE	0.96535
tr|A0A0P0WI52|A0A0P0WI52_ORYSJ Os05g0144225 protein OS=Oryza sativa subsp. japonica OX=39947 GN=Os05g0144225 PE=4 SV=1	FALSE	0.22842
tr|A0A0P0WJC1|A0A0P0WJC1_ORYSJ Os05g0216900 protein OS=Oryza sativa subsp. japonica OX=39947 GN=Os05g0216900 PE=3 SV=1	TRUE	0.99991
tr|A0A0P0WMB0|A0A0P0WMB0_ORYSJ Os05g0408066 protein OS=Oryza sativa subsp. japonica OX=39947 GN=Os05g0408066 PE=4 SV=1	FALSE	0.0117
tr|A0A0P0WQI7|A0A0P0WQI7_ORYSJ Os05g0570800 protein OS=Oryza sativa subsp. japonica OX=39947 GN=Os05g0570800 PE=4 SV=1	TRUE	0.98942
tr|A0A0P0WTY8|A0A0P0WTY8_ORYSJ Os06g0187400 protein OS=Oryza sativa subsp. japonica OX=39947 GN=Os06g0187400 PE=4 SV=1	FALSE	0.02541
tr|A0A0P0WX20|A0A0P0WX20_ORYSJ Os06g0513050 protein OS=Oryza sativa subsp. japonica OX=39947 GN=Os06g0513050 PE=4 SV=1	TRUE	0.54556
tr|A0A0P0WY98|A0A0P0WY98_ORYSJ Os06g0588450 protein OS=Oryza sativa subsp. japonica OX=39947 GN=Os06g0588450 PE=4 SV=1	TRUE	0.86487
tr|A0A0P0X7F0|A0A0P0X7F0_ORYSJ Os07g0516801 protein (Fragment) OS=Oryza sativa subsp. japonica OX=39947 GN=Os07g0516801 PE=4 SV=1	FALSE	0.00206
tr|A0A0P0X7G4|A0A0P0X7G4_ORYSJ Os07g0535600 protein OS=Oryza sativa subsp. japonica OX=39947 GN=Os07g0535600 PE=4 SV=1	TRUE	0.99559
tr|A0A0P0XDG2|A0A0P0XDG2_ORYSJ Os08g0246351 protein (Fragment) OS=Oryza sativa subsp. japonica OX=39947 GN=Os08g0246351 PE=4 SV=1	FALSE	5.00E-05
tr|A0A0P0XJI5|A0A0P0XJI5_ORYSJ Os09g0282100 protein OS=Oryza sativa subsp. japonica OX=39947 GN=Os09g0282100 PE=4 SV=1	TRUE	0.83152
tr|A0A0P0XM13|A0A0P0XM13_ORYSJ Os09g0392200 protein OS=Oryza sativa subsp. japonica OX=39947 GN=Os09g0392200 PE=4 SV=1	TRUE	0.97577
tr|A0A0P0XPV2|A0A0P0XPV2_ORYSJ Os09g0505850 protein OS=Oryza sativa subsp. japonica OX=39947 GN=Os09g0505850 PE=4 SV=1	FALSE	0.02072
tr|A0A0P0XQ75|A0A0P0XQ75_ORYSJ Os09g0518750 protein OS=Oryza sativa subsp. japonica OX=39947 GN=Os09g0518750 PE=4 SV=1	FALSE	0.40107
tr|A0A0P0XR61|A0A0P0XR61_ORYSJ Os10g0118350 protein OS=Oryza sativa subsp. japonica OX=39947 GN=Os10g0118350 PE=4 SV=1	TRUE	0.93838
tr|A0A0P0Y0C4|A0A0P0Y0C4_ORYSJ Os11g0198682 protein OS=Oryza sativa subsp. japonica OX=39947 GN=Os11g0198682 PE=4 SV=1	TRUE	0.96858
tr|A0A0P0Y0G0|A0A0P0Y0G0_ORYSJ Os11g0206300 protein OS=Oryza sativa subsp. japonica OX=39947 GN=Os11g0206300 PE=3 SV=1	TRUE	0.92854
tr|A0A0P0Y320|A0A0P0Y320_ORYSJ Os11g0527900 protein OS=Oryza sativa subsp. japonica OX=39947 GN=Os11g0527900 PE=4 SV=1	TRUE	0.99203
tr|A0A0P0Y3U1|A0A0P0Y3U1_ORYSJ Os11g0572901 protein OS=Oryza sativa subsp. japonica OX=39947 GN=Os11g0572901 PE=3 SV=1	TRUE	0.99279
tr|A0A0P0Y4P1|A0A0P0Y4P1_ORYSJ Adenylyl-sulfate kinase OS=Oryza sativa subsp. japonica OX=39947 GN=Os11g0634800 PE=1 SV=1	TRUE	0.98563
tr|A0A0P0Y8L7|A0A0P0Y8L7_ORYSJ Os12g0254825 protein OS=Oryza sativa subsp. japonica OX=39947 GN=Os12g0254825 PE=4 SV=1	FALSE	0.41021
tr|A3BC49|A3BC49_ORYSJ Os06g0504451 protein OS=Oryza sativa subsp. japonica OX=39947 GN=Os06g0504451 PE=4 SV=1	TRUE	0.97259
tr|A3BKT4|A3BKT4_ORYSJ Os07g0542500 protein OS=Oryza sativa subsp. japonica OX=39947 GN=Os07g0542500 PE=4 SV=1	TRUE	0.99662
tr|A3BRF0|A3BRF0_ORYSJ Os08g0274700 protein OS=Oryza sativa subsp. japonica OX=39947 GN=Os08g0274700 PE=1 SV=1	TRUE	0.91334
tr|B7EPT4|B7EPT4_ORYSJ Os04g0584500 protein OS=Oryza sativa subsp. japonica OX=39947 GN=Os04g0584500 PE=2 SV=1	TRUE	0.98924
tr|B7F0F3|B7F0F3_ORYSJ Expressed protein OS=Oryza sativa subsp. japonica OX=39947 GN=LOC_Os11g37070 PE=1 SV=1	TRUE	0.99094
sp|B7F8P5|SAU39_ORYSJ Auxin-responsive protein SAUR36 OS=Oryza sativa subsp. japonica OX=39947 GN=SAUR39 PE=2 SV=1	TRUE	0.97669
sp|B9F655|PIRL7_ORYSJ Plant intracellular Ras-group-related LRR protein 7 OS=Oryza sativa subsp. japonica OX=39947 GN=IRL7 PE=2 SV=1	TRUE	0.99825
tr|C7IZ49|C7IZ49_ORYSJ Os02g0776600 protein OS=Oryza sativa subsp. japonica OX=39947 GN=Os02g0776600 PE=3 SV=1	TRUE	0.67683
tr|C7J8Q0|C7J8Q0_ORYSJ Os11g0251250 protein OS=Oryza sativa subsp. japonica OX=39947 GN=Os11g0251250 PE=4 SV=1	FALSE	0.29309
tr|Q0D9E9|Q0D9E9_ORYSJ Os06g0724200 protein OS=Oryza sativa subsp. japonica OX=39947 GN=Os06g0724200 PE=1 SV=1	TRUE	0.97621
tr|Q0DJD7|Q0DJD7_ORYSJ Os05g0298200 protein OS=Oryza sativa subsp. japonica OX=39947 GN=Os05g0298200 PE=4 SV=1	TRUE	0.99189
tr|Q0DS27|Q0DS27_ORYSJ Os03g0337200 protein OS=Oryza sativa subsp. japonica OX=39947 GN=Os03g0337200 PE=4 SV=1	FALSE	0.00211
tr|Q0DT39|Q0DT39_ORYSJ Os03g0270500 protein OS=Oryza sativa subsp. japonica OX=39947 GN=Os03g0270500 PE=4 SV=1	TRUE	0.93258
tr|Q0IUL9|Q0IUL9_ORYSJ Os11g0148700 protein OS=Oryza sativa subsp. japonica OX=39947 GN=Os11g0148700 PE=1 SV=2	TRUE	0.98928
tr|Q0J3G1|Q0J3G1_ORYSJ Os09g0116900 protein OS=Oryza sativa subsp. japonica OX=39947 GN=Os09g0116900 PE=4 SV=1	FALSE	0.01841
tr|Q0J7Y7|Q0J7Y7_ORYSJ transaldolase OS=Oryza sativa subsp. japonica OX=39947 GN=Os08g0154300 PE=1 SV=1	TRUE	0.99746
tr|Q0JB91|Q0JB91_ORYSJ Os04g0549300 protein OS=Oryza sativa subsp. japonica OX=39947 GN=Os04g0549300 PE=1 SV=1	TRUE	0.96988
tr|Q0JBS3|Q0JBS3_ORYSJ Os04g0512900 protein (Fragment) OS=Oryza sativa subsp. japonica OX=39947 GN=Os04g0512900 PE=3 SV=1	TRUE	0.96544
tr|Q0JH33|Q0JH33_ORYSJ Os01g0886600 protein OS=Oryza sativa subsp. japonica OX=39947 GN=Os01g0886600 PE=1 SV=1	TRUE	0.99573
tr|Q10C05|Q10C05_ORYSJ Os03g0799400 protein OS=Oryza sativa subsp. japonica OX=39947 GN=LOC_Os03g58510 PE=4 SV=1	TRUE	0.83779
tr|Q10CE9|Q10CE9_ORYSJ Os03g0785600 protein OS=Oryza sativa subsp. japonica OX=39947 GN=LOC_Os03g57180 PE=4 SV=1	TRUE	0.93379
sp|Q10D80|CCH11_ORYSJ Cyclin-H1-1 OS=Oryza sativa subsp. japonica OX=39947 GN=CYCH1-1 PE=1 SV=1	TRUE	0.9796
tr|Q10G00|Q10G00_ORYSJ Expressed protein OS=Oryza sativa subsp. japonica OX=39947 GN=LOC_Os03g44670 PE=4 SV=1	TRUE	0.99293
tr|Q10LU2|Q10LU2_ORYSJ Lung seven transmembrane receptor family protein expressed OS=Oryza sativa subsp. japonica OX=39947 GN=LOC_Os03g21690 PE=1 SV=1	TRUE	0.98607
tr|Q10MT3|Q10MT3_ORYSJ Mitochondrial import inner membrane translocase subunit Tim17 family protein expressed OS=Oryza sativa subsp. japonica OX=39947 GN=LOC_Os03g18500 PE=1 SV=1	TRUE	0.99936
tr|Q10R89|Q10R89_ORYSJ Kelch motif family protein expressed OS=Oryza sativa subsp. japonica OX=39947 GN=LOC_Os03g07160 PE=2 SV=1	TRUE	0.96954
sp|Q32759|YCF70_ORYSJ Uncharacterized protein ycf70 OS=Oryza sativa subsp. japonica OX=39947 GN=ycf70 PE=3 SV=1	TRUE	0.98059
tr|Q53KU9|Q53KU9_ORYSJ Os11g0445300 protein OS=Oryza sativa subsp. japonica OX=39947 GN=LOC_Os11g25860 PE=1 SV=1	TRUE	0.98386
tr|Q5N770|Q5N770_ORYSJ Os01g0813900 protein OS=Oryza sativa subsp. japonica OX=39947 GN=Os01g0813900 PE=1 SV=1	TRUE	0.99894
tr|Q5QLW9|Q5QLW9_ORYSJ Os01g0520800 protein OS=Oryza sativa subsp. japonica OX=39947 GN=Os01g0520800 PE=2 SV=1	FALSE	0.38136
tr|Q5U1G2|Q5U1G2_ORYSJ Peroxidase OS=Oryza sativa subsp. japonica OX=39947 GN=prx131 PE=1 SV=1	TRUE	0.9924
tr|Q5VPG5|Q5VPG5_ORYSJ poly(A)-specific ribonuclease OS=Oryza sativa subsp. japonica OX=39947 GN=Os06g0138400 PE=3 SV=1	TRUE	0.96293
tr|Q5ZAQ7|Q5ZAQ7_ORYSJ Os01g0768333 protein OS=Oryza sativa subsp. japonica OX=39947 GN=Os01g0768333 PE=3 SV=1	TRUE	0.9369
tr|Q688J3|Q688J3_ORYSJ Os05g0447000 protein OS=Oryza sativa subsp. japonica OX=39947 GN=Os05g0447000 PE=1 SV=1	TRUE	0.99539
sp|Q69NK8|C3H59_ORYSJ Zinc finger CCCH domain-containing protein 59 OS=Oryza sativa subsp. japonica OX=39947 GN=Os09g0364000 PE=2 SV=1	TRUE	0.9826
tr|Q69PB0|Q69PB0_ORYSJ Os09g0426700 protein OS=Oryza sativa subsp. japonica OX=39947 GN=Os09g0426700 PE=4 SV=1	FALSE	0.23389
tr|Q69RP3|Q69RP3_ORYSJ Peroxidase OS=Oryza sativa subsp. japonica OX=39947 GN=Os07g0499500 PE=1 SV=1	TRUE	0.99883
tr|Q69TG3|Q69TG3_ORYSJ Os06g0217500 protein OS=Oryza sativa subsp. japonica OX=39947 GN=Os06g0217500 PE=1 SV=1	TRUE	0.99431
tr|Q6H703|Q6H703_ORYSJ Glyceraldehyde-3-phosphate dehydrogenase OS=Oryza sativa subsp. japonica OX=39947 GN=Os02g0171100 PE=1 SV=1	TRUE	0.99577
sp|Q6K4T4|SERK4_ORYSJ LRR receptor kinase SERK2 OS=Oryza sativa subsp. japonica OX=39947 GN=SERK4 PE=3 SV=1	TRUE	0.99703
tr|Q6K843|Q6K843_ORYSJ Os02g0805300 protein OS=Oryza sativa subsp. japonica OX=39947 GN=Os02g0805300 PE=4 SV=1	FALSE	0.01261
sp|Q6K846|IAA9_ORYSJ Auxin-responsive protein IAA9 OS=Oryza sativa subsp. japonica OX=39947 GN=IAA9 PE=2 SV=1	TRUE	0.99819
tr|Q6K9Q5|Q6K9Q5_ORYSJ Serine/threonine-protein phosphatase OS=Oryza sativa subsp. japonica OX=39947 GN=Os02g0820000 PE=1 SV=1	TRUE	0.99283
sp|Q6YWK8|CSLAB_ORYSJ Probable glucomannan 4-beta-mannosyltransferase 11 OS=Oryza sativa subsp. japonica OX=39947 GN=CSLA11 PE=2 SV=1	TRUE	0.9848
tr|Q6YWQ3|Q6YWQ3_ORYSJ Os02g0730400 protein OS=Oryza sativa subsp. japonica OX=39947 GN=Os02g0730400 PE=2 SV=1	TRUE	0.99709
sp|Q6Z7L8|RAC7_ORYSJ Rac-like GTP-binding protein 7 OS=Oryza sativa subsp. japonica OX=39947 GN=RAC7 PE=2 SV=1	TRUE	0.99947
tr|Q6ZK08|Q6ZK08_ORYSJ Os08g0501300 protein OS=Oryza sativa subsp. japonica OX=39947 GN=Os08g0501300 PE=2 SV=1	FALSE	0.29727
tr|Q7F1L6|Q7F1L6_ORYSJ Os07g0537000 protein OS=Oryza sativa subsp. japonica OX=39947 GN=Os07g0537000 PE=1 SV=1	TRUE	0.99352
sp|Q7F239|ETR4_ORYSJ Ethylene receptor 4 OS=Oryza sativa subsp. japonica OX=39947 GN=ETR4 PE=2 SV=1	TRUE	0.92863
tr|Q7FAW5|Q7FAW5_ORYSJ Os04g0483200 protein OS=Oryza sativa subsp. japonica OX=39947 GN=Os04g0483200 PE=2 SV=1	TRUE	0.99815
tr|Q7XEN2|Q7XEN2_ORYSJ Expressed protein OS=Oryza sativa subsp. japonica OX=39947 GN=LOC_Os10g27480 PE=2 SV=1	TRUE	0.99784
tr|Q7XIH0|Q7XIH0_ORYSJ Os07g0213400 protein OS=Oryza sativa subsp. japonica OX=39947 GN=Os07g0213400 PE=4 SV=1	TRUE	0.99971
sp|Q7XTB2|GT43H_ORYSJ Probable glucuronosyltransferase Os04g0103100 OS=Oryza sativa subsp. japonica OX=39947 GN=GT43H PE=2 SV=2	FALSE	0.24619
tr|Q851K9|Q851K9_ORYSJ valine--tRNA ligase OS=Oryza sativa subsp. japonica OX=39947 GN=LOC_Os03g48850 PE=1 SV=1	TRUE	0.996
tr|Q8H7M5|Q8H7M5_ORYSJ Expressed protein OS=Oryza sativa subsp. japonica OX=39947 GN=LOC_Os03g09090 PE=4 SV=1	TRUE	0.80615
tr|Q8S601|Q8S601_ORYSJ Phosphatidate cytidylyltransferase OS=Oryza sativa subsp. japonica OX=39947 GN=LOC_Os10g17990 PE=1 SV=1	TRUE	0.99413
tr|Q8W0A6|Q8W0A6_ORYSJ Os01g0228400 protein OS=Oryza sativa subsp. japonica OX=39947 GN=Os01g0228400 PE=1 SV=1	TRUE	0.99642
tr|Q8W2X9|Q8W2X9_ORYSJ Os10g0535800 protein OS=Oryza sativa subsp. japonica OX=39947 GN=LOC_Os10g39100 PE=1 SV=1	FALSE	0.21381
tr|Q94GS6|Q94GS6_ORYSJ Os03g0707050 protein OS=Oryza sativa subsp. japonica OX=39947 GN=LOC_Os03g49920 PE=4 SV=1	TRUE	0.63183
tr|Q9AWT3|Q9AWT3_ORYSJ Os01g0140100 protein OS=Oryza sativa subsp. japonica OX=39947 GN=Os01g0140100 PE=1 SV=1	TRUE	0.96722
sp|Q9S827|SDHB1_ORYSJ Succinate dehydrogenase [ubiquinone] iron-sulfur subunit 1 mitochondrial OS=Oryza sativa subsp. japonica OX=39947 GN=SDH2-1 PE=1 SV=1	TRUE	0.99348
tr|A0A0N7KFE3|A0A0N7KFE3_ORYSJ Os02g0524950 protein OS=Oryza sativa subsp. japonica OX=39947 GN=Os02g0524950 PE=4 SV=1	TRUE	0.94981
tr|A0A0N7KM39|A0A0N7KM39_ORYSJ Os06g0472300 protein OS=Oryza sativa subsp. japonica OX=39947 GN=Os06g0472300 PE=4 SV=1	TRUE	0.88935
tr|A0A0N7KMR9|A0A0N7KMR9_ORYSJ Os06g0725350 protein OS=Oryza sativa subsp. japonica OX=39947 GN=Os06g0725350 PE=4 SV=1	FALSE	0.00619
tr|A0A0N7KMZ4|A0A0N7KMZ4_ORYSJ ubiquitinyl hydrolase 1 OS=Oryza sativa subsp. japonica OX=39947 GN=Os07g0163800 PE=1 SV=1	TRUE	0.99908
tr|A0A0N7KQZ1|A0A0N7KQZ1_ORYSJ Os09g0471550 protein OS=Oryza sativa subsp. japonica OX=39947 GN=Os09g0471550 PE=4 SV=1	TRUE	0.99814
tr|A0A0P0V116|A0A0P0V116_ORYSJ Os01g0238850 protein (Fragment) OS=Oryza sativa subsp. japonica OX=39947 GN=Os01g0238850 PE=4 SV=1	FALSE	0.33496
tr|A0A0P0V1V9|A0A0P0V1V9_ORYSJ Os01g0325875 protein OS=Oryza sativa subsp. japonica OX=39947 GN=Os01g0325875 PE=4 SV=1	FALSE	0.18048
tr|A0A0P0V442|A0A0P0V442_ORYSJ Os01g0559825 protein OS=Oryza sativa subsp. japonica OX=39947 GN=Os01g0559825 PE=4 SV=1	FALSE	0.03753
tr|A0A0P0VJ24|A0A0P0VJ24_ORYSJ Os02g0484975 protein OS=Oryza sativa subsp. japonica OX=39947 GN=Os02g0484975 PE=4 SV=1	FALSE	0.01725
tr|A0A0P0VJL7|A0A0P0VJL7_ORYSJ Os02g0517800 protein OS=Oryza sativa subsp. japonica OX=39947 GN=Os02g0517800 PE=4 SV=1	TRUE	0.99545
tr|A0A0P0VMU6|A0A0P0VMU6_ORYSJ Os02g0672150 protein OS=Oryza sativa subsp. japonica OX=39947 GN=Os02g0672150 PE=4 SV=1	FALSE	0.00303
tr|A0A0P0VPB7|A0A0P0VPB7_ORYSJ Os02g0721901 protein (Fragment) OS=Oryza sativa subsp. japonica OX=39947 GN=Os02g0721901 PE=4 SV=1	FALSE	0.02957
tr|A0A0P0VYA4|A0A0P0VYA4_ORYSJ protein-serine/threonine phosphatase OS=Oryza sativa subsp. japonica OX=39947 GN=Os03g0395100 PE=1 SV=1	TRUE	0.99047
tr|A0A0P0VZM0|A0A0P0VZM0_ORYSJ Os03g0577300 protein OS=Oryza sativa subsp. japonica OX=39947 GN=Os03g0577300 PE=4 SV=1	FALSE	0.43136
tr|A0A0P0W0P1|A0A0P0W0P1_ORYSJ Os03g0592900 protein OS=Oryza sativa subsp. japonica OX=39947 GN=Os03g0592900 PE=4 SV=1	FALSE	0.48061
tr|A0A0P0W9G5|A0A0P0W9G5_ORYSJ Os04g0393950 protein (Fragment) OS=Oryza sativa subsp. japonica OX=39947 GN=Os04g0393950 PE=4 SV=1	FALSE	0.20276
tr|A0A0P0WAM1|A0A0P0WAM1_ORYSJ Os04g0436400 protein OS=Oryza sativa subsp. japonica OX=39947 GN=Os04g0436400 PE=4 SV=1	TRUE	0.90339
tr|A0A0P0WR06|A0A0P0WR06_ORYSJ Os05g0567650 protein (Fragment) OS=Oryza sativa subsp. japonica OX=39947 GN=Os05g0567650 PE=4 SV=1	FALSE	0.09489
tr|A0A0P0WR34|A0A0P0WR34_ORYSJ Os05g0588900 protein OS=Oryza sativa subsp. japonica OX=39947 GN=Os05g0588900 PE=3 SV=1	TRUE	0.99968
tr|A0A0P0WVI9|A0A0P0WVI9_ORYSJ Os06g0300333 protein (Fragment) OS=Oryza sativa subsp. japonica OX=39947 GN=Os06g0300333 PE=4 SV=1	TRUE	0.60386
tr|A0A0P0WX63|A0A0P0WX63_ORYSJ Os06g0483301 protein OS=Oryza sativa subsp. japonica OX=39947 GN=Os06g0483301 PE=4 SV=1	FALSE	0.0806
tr|A0A0P0WX99|A0A0P0WX99_ORYSJ Os06g0517700 protein OS=Oryza sativa subsp. japonica OX=39947 GN=Os06g0517700 PE=3 SV=1	TRUE	0.71199
tr|A0A0P0X3H3|A0A0P0X3H3_ORYSJ Os07g0206750 protein OS=Oryza sativa subsp. japonica OX=39947 GN=Os07g0206750 PE=4 SV=1	FALSE	0.09692
tr|A0A0P0X4H3|A0A0P0X4H3_ORYSJ Os07g0276601 protein OS=Oryza sativa subsp. japonica OX=39947 GN=Os07g0276601 PE=4 SV=1	TRUE	0.65962
tr|A0A0P0X6T0|A0A0P0X6T0_ORYSJ Os07g0524300 protein OS=Oryza sativa subsp. japonica OX=39947 GN=Os07g0524300 PE=4 SV=1	FALSE	0.00152
tr|A0A0P0X9S3|A0A0P0X9S3_ORYSJ Peroxidase OS=Oryza sativa subsp. japonica OX=39947 GN=Os07g0639000 PE=1 SV=1	TRUE	0.97322
tr|A0A0P0XBM6|A0A0P0XBM6_ORYSJ Os08g0109200 protein OS=Oryza sativa subsp. japonica OX=39947 GN=Os08g0109200 PE=1 SV=1	TRUE	0.99656
tr|A0A0P0XCH3|A0A0P0XCH3_ORYSJ Os08g0182900 protein OS=Oryza sativa subsp. japonica OX=39947 GN=Os08g0182900 PE=4 SV=1	TRUE	0.98208
sp|A0A0P0XCU3|SSY3A_ORYSJ Soluble starch synthase 3a chloroplastic/amyloplastic OS=Oryza sativa subsp. japonica OX=39947 GN=SSIIIA PE=1 SV=2	TRUE	0.98994
tr|A0A0P0XE44|A0A0P0XE44_ORYSJ Os08g0288901 protein OS=Oryza sativa subsp. japonica OX=39947 GN=Os08g0288901 PE=4 SV=1	FALSE	0.02033
tr|A0A0P0XEB6|A0A0P0XEB6_ORYSJ Os08g0280600 protein OS=Oryza sativa subsp. japonica OX=39947 GN=Os08g0280600 PE=4 SV=1	TRUE	0.8109
tr|A0A0P0XHE6|A0A0P0XHE6_ORYSJ Os08g0502000 protein OS=Oryza sativa subsp. japonica OX=39947 GN=Os08g0502000 PE=4 SV=1	TRUE	0.99309
tr|A0A0P0XHN4|A0A0P0XHN4_ORYSJ Os08g0501700 protein OS=Oryza sativa subsp. japonica OX=39947 GN=Os08g0501700 PE=4 SV=1	TRUE	0.9191
tr|A0A0P0XJZ8|A0A0P0XJZ8_ORYSJ Os09g0322100 protein OS=Oryza sativa subsp. japonica OX=39947 GN=Os09g0322100 PE=4 SV=1	FALSE	0.00593
tr|A0A0P0XN96|A0A0P0XN96_ORYSJ Os09g0432099 protein OS=Oryza sativa subsp. japonica OX=39947 GN=Os09g0432099 PE=4 SV=1	TRUE	0.55208
tr|A0A0P0XP03|A0A0P0XP03_ORYSJ Os09g0512950 protein OS=Oryza sativa subsp. japonica OX=39947 GN=Os09g0512950 PE=4 SV=1	FALSE	0.27881
tr|A0A0P0XP33|A0A0P0XP33_ORYSJ Os09g0471500 protein OS=Oryza sativa subsp. japonica OX=39947 GN=Os09g0471500 PE=4 SV=1	TRUE	0.54155
tr|A0A0P0XP50|A0A0P0XP50_ORYSJ Os09g0509350 protein OS=Oryza sativa subsp. japonica OX=39947 GN=Os09g0509350 PE=4 SV=1	FALSE	0.28772
tr|A0A0P0XPT3|A0A0P0XPT3_ORYSJ Os09g0534600 protein OS=Oryza sativa subsp. japonica OX=39947 GN=Os09g0534600 PE=3 SV=1	TRUE	0.98802
tr|A0A0P0XQS0|A0A0P0XQS0_ORYSJ Os09g0555850 protein (Fragment) OS=Oryza sativa subsp. japonica OX=39947 GN=Os09g0555850 PE=4 SV=1	FALSE	0.0051
tr|A0A0P0XS49|A0A0P0XS49_ORYSJ Os10g0174800 protein OS=Oryza sativa subsp. japonica OX=39947 GN=Os10g0174800 PE=4 SV=1	TRUE	0.99929
tr|A0A0P0XWG6|A0A0P0XWG6_ORYSJ Os10g0523300 protein OS=Oryza sativa subsp. japonica OX=39947 GN=Os10g0523300 PE=4 SV=1	TRUE	0.95276
tr|A0A0P0XYU9|A0A0P0XYU9_ORYSJ Os11g0127000 protein OS=Oryza sativa subsp. japonica OX=39947 GN=Os11g0127000 PE=4 SV=1	TRUE	0.99578
tr|A0A0P0Y801|A0A0P0Y801_ORYSJ Os12g0199500 protein OS=Oryza sativa subsp. japonica OX=39947 GN=Os12g0199500 PE=4 SV=1	TRUE	0.98106
tr|A0A0P0YAL2|A0A0P0YAL2_ORYSJ Os12g0514200 protein OS=Oryza sativa subsp. japonica OX=39947 GN=Os12g0514200 PE=4 SV=1	FALSE	0.07778
tr|A0A5S6R9H9|A0A5S6R9H9_ORYSJ Os04g0317400 protein OS=Oryza sativa subsp. japonica OX=39947 GN=Os04g0317400 PE=1 SV=1	TRUE	0.93528
tr|C7J128|C7J128_ORYSJ Os04g0227000 protein OS=Oryza sativa subsp. japonica OX=39947 GN=Os04g0227000 PE=4 SV=1	TRUE	0.91104
sp|P0DO01|DJA7A_ORYSJ Chaperone protein dnaJ A7A chloroplastic OS=Oryza sativa subsp. japonica OX=39947 GN=DJA7A PE=1 SV=1	TRUE	0.99849
tr|Q0DCW2|Q0DCW2_ORYSJ 1-phosphatidylinositol 4-kinase OS=Oryza sativa subsp. japonica OX=39947 GN=Os06g0283400 PE=1 SV=1	TRUE	0.99081
tr|Q0DJC1|Q0DJC1_ORYSJ Os05g0302600 protein OS=Oryza sativa subsp. japonica OX=39947 GN=Os05g0302600 PE=2 SV=1	TRUE	0.92829
tr|Q0DT29|Q0DT29_ORYSJ Os03g0271800 protein OS=Oryza sativa subsp. japonica OX=39947 GN=Os03g0271800 PE=4 SV=1	FALSE	0.00295
tr|Q0IPY1|Q0IPY1_ORYSJ Expressed protein OS=Oryza sativa subsp. japonica OX=39947 GN=LOC_Os12g06330 PE=4 SV=1	TRUE	0.99136
sp|Q0IQK9|NLTP1_ORYSJ Non-specific lipid-transfer protein 1 OS=Oryza sativa subsp. japonica OX=39947 GN=LTP PE=1 SV=1	FALSE	0.14904
tr|Q0IZQ8|Q0IZQ8_ORYSJ Os09g0555600 protein OS=Oryza sativa subsp. japonica OX=39947 GN=Os09g0555600 PE=4 SV=1	TRUE	0.98531
tr|Q0J8S4|Q0J8S4_ORYSJ Os04g0690100 protein OS=Oryza sativa subsp. japonica OX=39947 GN=Os04g0690100 PE=4 SV=1	TRUE	0.98093
tr|Q0J9H5|Q0J9H5_ORYSJ Os04g0652400 protein OS=Oryza sativa subsp. japonica OX=39947 GN=Os04g0652400 PE=1 SV=1	TRUE	0.97611
tr|Q0J9M1|Q0J9M1_ORYSJ Os04g0643600 protein OS=Oryza sativa subsp. japonica OX=39947 GN=Os04g0643600 PE=3 SV=1	TRUE	0.99302
tr|Q0JHH0|Q0JHH0_ORYSJ Os01g0864300 protein OS=Oryza sativa subsp. japonica OX=39947 GN=Os01g0864300 PE=2 SV=1	TRUE	0.99461
tr|Q0JHH2|Q0JHH2_ORYSJ Os01g0864100 protein OS=Oryza sativa subsp. japonica OX=39947 GN=Os01g0864100 PE=4 SV=1	FALSE	0.01817
tr|Q0JKN6|Q0JKN6_ORYSJ Ribosomal RNA-processing protein 40 OS=Oryza sativa subsp. japonica OX=39947 GN=Os01g0661400 PE=1 SV=1	TRUE	0.98825
tr|Q0JN14|Q0JN14_ORYSJ Os01g0340600 protein OS=Oryza sativa subsp. japonica OX=39947 GN=Os01g0340600 PE=4 SV=1	TRUE	0.91665
tr|Q10P35|Q10P35_ORYSJ phosphopyruvate hydratase OS=Oryza sativa subsp. japonica OX=39947 GN=LOC_Os03g14450 PE=1 SV=1	TRUE	0.99931
tr|Q2QM23|Q2QM23_ORYSJ Methyl-CpG binding domain containing protein expressed OS=Oryza sativa subsp. japonica OX=39947 GN=LOC_Os12g42550 PE=1 SV=1	TRUE	0.99992
tr|Q2QX49|Q2QX49_ORYSJ CBS domain-containing protein putative expressed OS=Oryza sativa subsp. japonica OX=39947 GN=LOC_Os12g07190 PE=1 SV=1	TRUE	0.99577
tr|Q2QXC3|Q2QXC3_ORYSJ BZIP transcriptional activator RSG putative expressed OS=Oryza sativa subsp. japonica OX=39947 GN=LOC_Os12g06520 PE=1 SV=1	TRUE	0.99795
tr|Q2QXG8|Q2QXG8_ORYSJ Os12g0157200 protein OS=Oryza sativa subsp. japonica OX=39947 GN=LOC_Os12g06100 PE=1 SV=1	TRUE	0.96629
tr|Q35962|Q35962_ORYSJ Uncharacterized protein OS=Oryza sativa subsp. japonica OX=39947 GN=orf284 PE=4 SV=1	TRUE	0.9961
tr|Q53WM9|Q53WM9_ORYSJ Protein cereblon OS=Oryza sativa subsp. japonica OX=39947 GN=Os05g0521500 PE=1 SV=1	TRUE	0.98371
tr|Q5NAM3|Q5NAM3_ORYSJ aminodeoxychorismate lyase OS=Oryza sativa subsp. japonica OX=39947 GN=Os01g0238500 PE=1 SV=1	TRUE	0.96686
tr|Q5QLZ5|Q5QLZ5_ORYSJ Os01g0819900 protein OS=Oryza sativa subsp. japonica OX=39947 GN=Os01g0819900 PE=1 SV=1	TRUE	0.99288
tr|Q5Z624|Q5Z624_ORYSJ Os06g0571800 protein OS=Oryza sativa subsp. japonica OX=39947 GN=Os06g0571800 PE=4 SV=1	TRUE	0.94571
tr|Q651C7|Q651C7_ORYSJ Trafficking protein particle complex subunit 2-like protein OS=Oryza sativa subsp. japonica OX=39947 GN=Os09g0541500 PE=1 SV=1	TRUE	0.99912
tr|Q65X90|Q65X90_ORYSJ Os05g0526300 protein OS=Oryza sativa subsp. japonica OX=39947 GN=Os05g0526300 PE=2 SV=1	TRUE	0.76808
tr|Q67W67|Q67W67_ORYSJ Os06g0645500 protein OS=Oryza sativa subsp. japonica OX=39947 GN=Os06g0645500 PE=4 SV=1	TRUE	0.98407
tr|Q688L4|Q688L4_ORYSJ Os05g0197300 protein OS=Oryza sativa subsp. japonica OX=39947 GN=Os05g0197300 PE=2 SV=1	TRUE	0.9866
tr|Q69IM7|Q69IM7_ORYSJ Protein farnesyltransferase/geranylgeranyltransferase type-1 subunit alpha OS=Oryza sativa subsp. japonica OX=39947 GN=Os09g0514400 PE=1 SV=1	TRUE	0.99928
tr|Q69XK0|Q69XK0_ORYSJ Receptor-like serine/threonine-protein kinase OS=Oryza sativa subsp. japonica OX=39947 GN=Os06g0602500 PE=2 SV=1	TRUE	0.9921
tr|Q6AUF5|Q6AUF5_ORYSJ 60S ribosomal protein L18a OS=Oryza sativa subsp. japonica OX=39947 GN=Os05g0565000 PE=1 SV=1	TRUE	0.54278
tr|Q6EU09|Q6EU09_ORYSJ DNA-directed RNA polymerase subunit OS=Oryza sativa subsp. japonica OX=39947 GN=Os02g0672700 PE=1 SV=1	TRUE	0.98453
tr|Q6H7D0|Q6H7D0_ORYSJ Os02g0640700 protein OS=Oryza sativa subsp. japonica OX=39947 GN=Os02g0640700 PE=4 SV=1	TRUE	0.99638
sp|Q6YTI3|TRL4_ORYSJ Thioredoxin-like 4 chloroplastic OS=Oryza sativa subsp. japonica OX=39947 GN=Os02g0567100 PE=2 SV=1	TRUE	0.98891
tr|Q6YVX2|Q6YVX2_ORYSJ Os02g0558500 protein OS=Oryza sativa subsp. japonica OX=39947 GN=Os02g0558500 PE=4 SV=1	TRUE	0.92673
tr|Q6Z711|Q6Z711_ORYSJ Os02g0124000 protein OS=Oryza sativa subsp. japonica OX=39947 GN=Os02g0124000 PE=3 SV=1	TRUE	0.90455
sp|Q6ZCX3|FH6_ORYSJ Formin-like protein 6 OS=Oryza sativa subsp. japonica OX=39947 GN=FH6 PE=2 SV=2	TRUE	0.9924
tr|Q6ZFR5|Q6ZFR5_ORYSJ Os08g0125900 protein OS=Oryza sativa subsp. japonica OX=39947 GN=Os08g0125900 PE=4 SV=1	TRUE	0.7524
tr|Q6ZI79|Q6ZI79_ORYSJ Os02g0556800 protein OS=Oryza sativa subsp. japonica OX=39947 GN=Os02g0556800 PE=1 SV=1	TRUE	0.99378
tr|Q6ZIW1|Q6ZIW1_ORYSJ Os08g0398000 protein OS=Oryza sativa subsp. japonica OX=39947 GN=Os08g0398000 PE=1 SV=1	TRUE	0.98983
tr|Q7EYL2|Q7EYL2_ORYSJ Os07g0645701 protein OS=Oryza sativa subsp. japonica OX=39947 GN=Os07g0645701 PE=4 SV=1	TRUE	0.98543
sp|Q7X742|ILI1_ORYSJ Transcription factor ILI1 OS=Oryza sativa subsp. japonica OX=39947 GN=BHLH154 PE=1 SV=2	TRUE	0.99823
sp|Q7XIF5|CSLA7_ORYSJ Probable glucomannan 4-beta-mannosyltransferase 7 OS=Oryza sativa subsp. japonica OX=39947 GN=CSLA7 PE=2 SV=1	TRUE	0.9674
tr|Q7XXQ9|Q7XXQ9_ORYSJ Os03g0390700 protein OS=Oryza sativa subsp. japonica OX=39947 GN=LOC_Os03g27320 PE=1 SV=1	TRUE	0.99696
tr|Q84MV1|Q84MV1_ORYSJ Pectinesterase OS=Oryza sativa subsp. japonica OX=39947 GN=LOC_Os03g28090 PE=3 SV=1	TRUE	0.99284
tr|Q8GZV9|Q8GZV9_ORYSJ Os03g0115700 protein OS=Oryza sativa subsp. japonica OX=39947 GN=LOC_Os03g02460 PE=2 SV=1	TRUE	0.98016
sp|Q8H7L6|APY1_ORYSJ Probable apyrase 1 OS=Oryza sativa subsp. japonica OX=39947 GN=APY1 PE=3 SV=1	TRUE	0.99808
tr|Q8H8G3|Q8H8G3_ORYSJ Expressed protein OS=Oryza sativa subsp. japonica OX=39947 GN=LOC_Os03g03200 PE=2 SV=1	TRUE	0.96785
sp|Q8LGZ9|G2OX5_ORYSJ Gibberellin 2-beta-dioxygenase 5 OS=Oryza sativa subsp. japonica OX=39947 GN=GA2OX5 PE=1 SV=1	TRUE	0.98877
tr|Q8LI26|Q8LI26_ORYSJ Os07g0627300 protein OS=Oryza sativa subsp. japonica OX=39947 GN=Os07g0627300 PE=2 SV=1	TRUE	0.9987
tr|Q8LI83|Q8LI83_ORYSJ Os01g0384300 protein OS=Oryza sativa subsp. japonica OX=39947 GN=OSJNBb0093M23.7 PE=1 SV=1	TRUE	0.98017
sp|Q9AV23|LSI3_ORYSJ Silicon efflux transporter LSI3 OS=Oryza sativa subsp. japonica OX=39947 GN=LSI3 PE=2 SV=1	TRUE	0.97958
sp|Q9SLX0|IMA1B_ORYSJ Importin subunit alpha-1b OS=Oryza sativa subsp. japonica OX=39947 GN=Os05g0155601 PE=1 SV=2	TRUE	0.99768
tr|A0A0N7KII6|A0A0N7KII6_ORYSJ Os04g0133200 protein OS=Oryza sativa subsp. japonica OX=39947 GN=Os04g0133200 PE=4 SV=1	TRUE	0.99624
tr|A0A0N7KKY9|A0A0N7KKY9_ORYSJ Os05g0477666 protein (Fragment) OS=Oryza sativa subsp. japonica OX=39947 GN=Os05g0477666 PE=4 SV=1	FALSE	0.00792
tr|A0A0N7KLY6|A0A0N7KLY6_ORYSJ Os06g0293666 protein OS=Oryza sativa subsp. japonica OX=39947 GN=Os06g0293666 PE=4 SV=1	TRUE	0.97962
tr|A0A0N7KRS4|A0A0N7KRS4_ORYSJ Os10g0412600 protein OS=Oryza sativa subsp. japonica OX=39947 GN=Os10g0412600 PE=4 SV=1	TRUE	0.62974
tr|A0A0P0V491|A0A0P0V491_ORYSJ cysteine dioxygenase OS=Oryza sativa subsp. japonica OX=39947 GN=Os01g0553901 PE=3 SV=1	FALSE	0.15466
tr|A0A0P0V6A1|A0A0P0V6A1_ORYSJ Os01g0667550 protein OS=Oryza sativa subsp. japonica OX=39947 GN=Os01g0667550 PE=4 SV=1	FALSE	0.00103
tr|A0A0P0VAL9|A0A0P0VAL9_ORYSJ Os01g0857950 protein (Fragment) OS=Oryza sativa subsp. japonica OX=39947 GN=Os01g0857950 PE=4 SV=1	FALSE	0.04964
tr|A0A0P0VCS8|A0A0P0VCS8_ORYSJ Os01g0939200 protein OS=Oryza sativa subsp. japonica OX=39947 GN=Os01g0939200 PE=4 SV=1	TRUE	0.98787
tr|A0A0P0VLF3|A0A0P0VLF3_ORYSJ protein-serine/threonine phosphatase OS=Oryza sativa subsp. japonica OX=39947 GN=Os02g0607433 PE=4 SV=1	TRUE	0.99255
tr|A0A0P0VVC7|A0A0P0VVC7_ORYSJ Os03g0243250 protein OS=Oryza sativa subsp. japonica OX=39947 GN=Os03g0243250 PE=4 SV=1	FALSE	0.03598
tr|A0A0P0W3B8|A0A0P0W3B8_ORYSJ Os03g0744100 protein OS=Oryza sativa subsp. japonica OX=39947 GN=Os03g0744100 PE=4 SV=1	FALSE	0.05995
tr|A0A0P0W487|A0A0P0W487_ORYSJ Os03g0796400 protein OS=Oryza sativa subsp. japonica OX=39947 GN=Os03g0796400 PE=4 SV=1	TRUE	0.9687
tr|A0A0P0W6H8|A0A0P0W6H8_ORYSJ Os03g0861400 protein OS=Oryza sativa subsp. japonica OX=39947 GN=Os03g0861400 PE=4 SV=1	TRUE	0.99962
tr|A0A0P0W6K4|A0A0P0W6K4_ORYSJ Os04g0141800 protein OS=Oryza sativa subsp. japonica OX=39947 GN=Os04g0141800 PE=4 SV=1	TRUE	0.9748
tr|A0A0P0WDH5|A0A0P0WDH5_ORYSJ Os04g0562800 protein OS=Oryza sativa subsp. japonica OX=39947 GN=Os04g0562800 PE=4 SV=1	TRUE	0.99373
tr|A0A0P0WFD5|A0A0P0WFD5_ORYSJ Protein FAR1-RELATED SEQUENCE OS=Oryza sativa subsp. japonica OX=39947 GN=Os04g0641550 PE=3 SV=1	TRUE	0.99623
tr|A0A0P0WG23|A0A0P0WG23_ORYSJ Os04g0668101 protein OS=Oryza sativa subsp. japonica OX=39947 GN=Os04g0668101 PE=4 SV=1	FALSE	0.06028
sp|A0A0P0WIY3|1A13_ORYSJ 1-aminocyclopropane-1-carboxylate synthase 3 OS=Oryza sativa subsp. japonica OX=39947 GN=ACS3 PE=2 SV=1	TRUE	0.99314
tr|A0A0P0WJ75|A0A0P0WJ75_ORYSJ Os05g0187600 protein OS=Oryza sativa subsp. japonica OX=39947 GN=Os05g0187600 PE=3 SV=1	TRUE	0.95893
tr|A0A0P0WLV5|A0A0P0WLV5_ORYSJ Os05g0383700 protein OS=Oryza sativa subsp. japonica OX=39947 GN=Os05g0383700 PE=3 SV=1	TRUE	0.99729
tr|A0A0P0WTK7|A0A0P0WTK7_ORYSJ Os06g0197525 protein OS=Oryza sativa subsp. japonica OX=39947 GN=Os06g0197525 PE=4 SV=1	FALSE	0.0338
tr|A0A0P0WW26|A0A0P0WW26_ORYSJ Os06g0302100 protein OS=Oryza sativa subsp. japonica OX=39947 GN=Os06g0302100 PE=4 SV=1	TRUE	0.95622
tr|A0A0P0WW41|A0A0P0WW41_ORYSJ Os06g0329350 protein OS=Oryza sativa subsp. japonica OX=39947 GN=Os06g0329350 PE=4 SV=1	TRUE	0.51339
tr|A0A0P0X2T4|A0A0P0X2T4_ORYSJ Os07g0159550 protein OS=Oryza sativa subsp. japonica OX=39947 GN=Os07g0159550 PE=4 SV=1	FALSE	0.11683
tr|A0A0P0X5J0|A0A0P0X5J0_ORYSJ Os07g0435000 protein OS=Oryza sativa subsp. japonica OX=39947 GN=Os07g0435000 PE=4 SV=1	FALSE	0.18576
tr|A0A0P0X5Z0|A0A0P0X5Z0_ORYSJ Os07g0476401 protein OS=Oryza sativa subsp. japonica OX=39947 GN=Os07g0476401 PE=4 SV=1	FALSE	0.09031
tr|A0A0P0X9X1|A0A0P0X9X1_ORYSJ Os07g0655800 protein OS=Oryza sativa subsp. japonica OX=39947 GN=Os07g0655800 PE=1 SV=1	TRUE	0.94424
tr|A0A0P0XCN4|A0A0P0XCN4_ORYSJ Os08g0165800 protein OS=Oryza sativa subsp. japonica OX=39947 GN=Os08g0165800 PE=3 SV=1	FALSE	0.22206
tr|A0A0P0XFV6|A0A0P0XFV6_ORYSJ Os08g0364400 protein OS=Oryza sativa subsp. japonica OX=39947 GN=Os08g0364400 PE=4 SV=1	TRUE	0.59312
tr|A0A0P0XG78|A0A0P0XG78_ORYSJ Os08g0427650 protein OS=Oryza sativa subsp. japonica OX=39947 GN=Os08g0427650 PE=4 SV=1	FALSE	0.08502
tr|A0A0P0XGJ6|A0A0P0XGJ6_ORYSJ Os08g0468901 protein OS=Oryza sativa subsp. japonica OX=39947 GN=Os08g0468901 PE=4 SV=1	FALSE	0.00195
tr|A0A0P0XJJ3|A0A0P0XJJ3_ORYSJ Os09g0253332 protein OS=Oryza sativa subsp. japonica OX=39947 GN=Os09g0253332 PE=4 SV=1	TRUE	0.84693
tr|A0A0P0XPR9|A0A0P0XPR9_ORYSJ Os09g0491644 protein OS=Oryza sativa subsp. japonica OX=39947 GN=Os09g0491644 PE=4 SV=1	TRUE	0.99918
tr|A0A0P0XPS9|A0A0P0XPS9_ORYSJ Os09g0540325 protein (Fragment) OS=Oryza sativa subsp. japonica OX=39947 GN=Os09g0540325 PE=4 SV=1	FALSE	0.01923
tr|A0A0P0XRN3|A0A0P0XRN3_ORYSJ Os10g0145901 protein OS=Oryza sativa subsp. japonica OX=39947 GN=Os10g0145901 PE=4 SV=1	FALSE	0.43139
tr|A0A0P0XRN5|A0A0P0XRN5_ORYSJ Os10g0116250 protein OS=Oryza sativa subsp. japonica OX=39947 GN=Os10g0116250 PE=4 SV=1	FALSE	0.02502
tr|A0A0P0XX31|A0A0P0XX31_ORYSJ Os10g0558400 protein OS=Oryza sativa subsp. japonica OX=39947 GN=Os10g0558400 PE=3 SV=1	TRUE	0.99626
tr|A0A0P0XZ76|A0A0P0XZ76_ORYSJ Os11g0119800 protein OS=Oryza sativa subsp. japonica OX=39947 GN=Os11g0119800 PE=4 SV=1	FALSE	0.00237
tr|A0A0P0Y1I0|A0A0P0Y1I0_ORYSJ Os11g0260400 protein OS=Oryza sativa subsp. japonica OX=39947 GN=Os11g0260400 PE=4 SV=1	TRUE	0.89956
tr|A0A0P0Y3A2|A0A0P0Y3A2_ORYSJ Os11g0544866 protein OS=Oryza sativa subsp. japonica OX=39947 GN=Os11g0544866 PE=4 SV=1	FALSE	0.01596
tr|A0A0P0Y462|A0A0P0Y462_ORYSJ Os11g0599433 protein OS=Oryza sativa subsp. japonica OX=39947 GN=Os11g0599433 PE=4 SV=1	FALSE	0.02092
tr|A0A0P0Y702|A0A0P0Y702_ORYSJ Purple acid phosphatase OS=Oryza sativa subsp. japonica OX=39947 GN=Os12g0150700 PE=3 SV=1	FALSE	0.35768
tr|A0A0P0Y7F2|A0A0P0Y7F2_ORYSJ Os12g0166700 protein OS=Oryza sativa subsp. japonica OX=39947 GN=Os12g0166700 PE=4 SV=1	FALSE	0.01705
tr|A0A0P0Y7U9|A0A0P0Y7U9_ORYSJ Os12g0196800 protein OS=Oryza sativa subsp. japonica OX=39947 GN=Os12g0196800 PE=4 SV=1	TRUE	0.9923
tr|A0A0P0Y842|A0A0P0Y842_ORYSJ Os12g0218500 protein OS=Oryza sativa subsp. japonica OX=39947 GN=Os12g0218500 PE=3 SV=1	TRUE	0.98934
tr|A0A0P0Y959|A0A0P0Y959_ORYSJ Os12g0289901 protein OS=Oryza sativa subsp. japonica OX=39947 GN=Os12g0289901 PE=4 SV=1	TRUE	0.73924
tr|A0A5S6R6V5|A0A5S6R6V5_ORYSJ Os06g0591400 protein OS=Oryza sativa subsp. japonica OX=39947 GN=Os06g0591400 PE=1 SV=1	TRUE	0.9808
tr|A3A9S5|A3A9S5_ORYSJ Os02g0656900 protein OS=Oryza sativa subsp. japonica OX=39947 GN=Os02g0656900 PE=4 SV=1	TRUE	0.86392
tr|A3AIF0|A3AIF0_ORYSJ Os03g0373700 protein OS=Oryza sativa subsp. japonica OX=39947 GN=Os03g0373700 PE=4 SV=1	FALSE	0.30619
tr|A3BTZ3|A3BTZ3_ORYSJ Os08g0467475 protein OS=Oryza sativa subsp. japonica OX=39947 GN=Os08g0467475 PE=4 SV=1	FALSE	0.01265
tr|B9FHM5|B9FHM5_ORYSJ Reticulon-like protein OS=Oryza sativa subsp. japonica OX=39947 GN=Os05g0550250 PE=1 SV=1	TRUE	0.99842
tr|B9G797|B9G797_ORYSJ Os10g0117950 protein OS=Oryza sativa subsp. japonica OX=39947 GN=Os10g0117950 PE=4 SV=1	TRUE	0.92239
tr|B9G9L8|B9G9L8_ORYSJ Os11g0170400 protein OS=Oryza sativa subsp. japonica OX=39947 GN=Os11g0170400 PE=4 SV=1	FALSE	0.16821
tr|C7IXY1|C7IXY1_ORYSJ Os01g0512700 protein OS=Oryza sativa subsp. japonica OX=39947 GN=Os01g0512700 PE=4 SV=1	TRUE	0.91655
tr|C7J4A1|C7J4A1_ORYSJ Os06g0353400 protein OS=Oryza sativa subsp. japonica OX=39947 GN=Os06g0353400 PE=4 SV=1	TRUE	0.95407
sp|O04986|HBL1_ORYSJ Non-symbiotic hemoglobin 1 OS=Oryza sativa subsp. japonica OX=39947 GN=HB1 PE=1 SV=1	TRUE	0.99722
sp|Q0DJH7|AT5_ORYSJ Acyl transferase 5 OS=Oryza sativa subsp. japonica OX=39947 GN=AT5 PE=2 SV=1	TRUE	0.97777
tr|Q0DRG7|Q0DRG7_ORYSJ Carboxypeptidase OS=Oryza sativa subsp. japonica OX=39947 GN=Os03g0386800 PE=3 SV=1	TRUE	0.99842
tr|Q0DUE4|Q0DUE4_ORYSJ Os03g0191000 protein OS=Oryza sativa subsp. japonica OX=39947 GN=Os03g0191000 PE=1 SV=1	TRUE	0.9904
tr|Q0ISE0|Q0ISE0_ORYSJ Os11g0531800 protein OS=Oryza sativa subsp. japonica OX=39947 GN=Os11g0531800 PE=4 SV=1	TRUE	0.97911
tr|Q0JHC1|Q0JHC1_ORYSJ Os01g0872100 protein OS=Oryza sativa subsp. japonica OX=39947 GN=Os01g0872100 PE=3 SV=2	TRUE	0.96413
tr|Q0JHI5|Q0JHI5_ORYSJ Os01g0862000 protein OS=Oryza sativa subsp. japonica OX=39947 GN=Os01g0862000 PE=1 SV=1	TRUE	0.92619
tr|Q0JR29|Q0JR29_ORYSJ Os01g0123900 protein OS=Oryza sativa subsp. japonica OX=39947 GN=Os01g0123900 PE=1 SV=1	TRUE	0.84284
sp|Q0JR55|PSS1_ORYSJ CDP-diacylglycerol--serine O-phosphatidyltransferase 1 OS=Oryza sativa subsp. japonica OX=39947 GN=PSS1 PE=2 SV=2	TRUE	0.95829
tr|Q10F72|Q10F72_ORYSJ Expressed protein OS=Oryza sativa subsp. japonica OX=39947 GN=LOC_Os03g47550 PE=1 SV=1	TRUE	0.99921
tr|Q10MM9|Q10MM9_ORYSJ Expressed protein OS=Oryza sativa subsp. japonica OX=39947 GN=LOC_Os03g19040 PE=1 SV=1	TRUE	0.99405
sp|Q10RK1|EXP20_ORYSJ Expansin-A20 OS=Oryza sativa subsp. japonica OX=39947 GN=EXPA20 PE=2 SV=1	TRUE	0.9787
tr|Q2QRC3|Q2QRC3_ORYSJ Os12g0466900 protein OS=Oryza sativa subsp. japonica OX=39947 GN=LOC_Os12g28060 PE=4 SV=1	TRUE	0.87976
tr|Q2R2R5|Q2R2R5_ORYSJ Expressed protein OS=Oryza sativa subsp. japonica OX=39947 GN=LOC_Os11g34910 PE=2 SV=1	FALSE	0.01788
tr|Q2RBL6|Q2RBL6_ORYSJ Major Facilitator Superfamily protein expressed OS=Oryza sativa subsp. japonica OX=39947 GN=LOC_Os11g01590 PE=4 SV=1	TRUE	0.97459
tr|Q2RBP8|Q2RBP8_ORYSJ Mitochondrial substrate carrier family protein putative expressed OS=Oryza sativa subsp. japonica OX=39947 GN=LOC_Os11g01270 PE=2 SV=1	TRUE	0.93589
tr|Q339L3|Q339L3_ORYSJ Expressed protein OS=Oryza sativa subsp. japonica OX=39947 GN=LOC_Os10g20510 PE=2 SV=2	TRUE	0.71643
tr|Q5JJM6|Q5JJM6_ORYSJ Os01g0367100 protein OS=Oryza sativa subsp. japonica OX=39947 GN=P0784G04.3 PE=1 SV=1	TRUE	0.98794
tr|Q5W6D4|Q5W6D4_ORYSJ Os05g0323400 protein OS=Oryza sativa subsp. japonica OX=39947 GN=Os05g0323400 PE=4 SV=1	FALSE	0.05662
tr|Q5W6I8|Q5W6I8_ORYSJ Os05g0206000 protein OS=Oryza sativa subsp. japonica OX=39947 GN=Os05g0206000 PE=2 SV=1	TRUE	0.89348
sp|Q5W726|G2OX1_ORYSJ Gibberellin 2-beta-dioxygenase 1 OS=Oryza sativa subsp. japonica OX=39947 GN=GA2OX1 PE=1 SV=1	TRUE	0.99128
tr|Q5Z4G6|Q5Z4G6_ORYSJ Os06g0720700 protein OS=Oryza sativa subsp. japonica OX=39947 GN=Os06g0720700 PE=1 SV=1	TRUE	0.78175
tr|Q65XC4|Q65XC4_ORYSJ COV-like protein 1 OS=Oryza sativa subsp. japonica OX=39947 GN=Os05g0529000 PE=1 SV=1	TRUE	0.99801
tr|Q6AVN1|Q6AVN1_ORYSJ NADH-cytochrome b5 reductase OS=Oryza sativa subsp. japonica OX=39947 GN=Os05g0488900 PE=1 SV=1	TRUE	0.99954
tr|Q6ETI4|Q6ETI4_ORYSJ O-fucosyltransferase family protein OS=Oryza sativa subsp. japonica OX=39947 GN=Os02g0158800 PE=1 SV=1	TRUE	0.99058
tr|Q6F3A8|Q6F3A8_ORYSJ Os03g0788300 protein OS=Oryza sativa subsp. japonica OX=39947 GN=Os03g0788300 PE=1 SV=1	TRUE	0.9966
tr|Q6H7Z6|Q6H7Z6_ORYSJ Os02g0163300 protein OS=Oryza sativa subsp. japonica OX=39947 GN=Os02g0163300 PE=4 SV=1	TRUE	0.93577
tr|Q6K4E0|Q6K4E0_ORYSJ Os09g0363600 protein OS=Oryza sativa subsp. japonica OX=39947 GN=Os09g0363600 PE=1 SV=1	TRUE	0.97034
tr|Q6K9V8|Q6K9V8_ORYSJ Os02g0817100 protein OS=Oryza sativa subsp. japonica OX=39947 GN=Os02g0817100 PE=4 SV=1	TRUE	0.81447
sp|Q6Z2X6|CAS_ORYSJ Cycloartenol synthase OS=Oryza sativa subsp. japonica OX=39947 GN=Os02g0139700 PE=1 SV=1	TRUE	0.99629
tr|Q6Z3D6|Q6Z3D6_ORYSJ Os08g0507702 protein OS=Oryza sativa subsp. japonica OX=39947 GN=Os08g0507702 PE=2 SV=1	TRUE	0.98932
sp|Q6ZDQ1|AGM1_ORYSJ Phosphoacetylglucosamine mutase OS=Oryza sativa subsp. japonica OX=39947 GN=Os07g0195400 PE=2 SV=1	TRUE	0.99368
tr|Q75GJ0|Q75GJ0_ORYSJ Os03g0726800 protein OS=Oryza sativa subsp. japonica OX=39947 GN=LOC_Os03g51670 PE=2 SV=1	TRUE	0.98886
tr|Q75HW7|Q75HW7_ORYSJ Os05g0439300 protein OS=Oryza sativa subsp. japonica OX=39947 GN=Os05g0439300 PE=2 SV=1	TRUE	0.99442
tr|Q75KB0|Q75KB0_ORYSJ Expressed protein OS=Oryza sativa subsp. japonica OX=39947 GN=LOC_Os03g55980 PE=2 SV=1	TRUE	0.9467
tr|Q7EY96|Q7EY96_ORYSJ Os07g0457300 protein OS=Oryza sativa subsp. japonica OX=39947 GN=Os07g0457300 PE=1 SV=1	TRUE	0.99254
tr|Q7EYI3|Q7EYI3_ORYSJ Os07g0483400 protein OS=Oryza sativa subsp. japonica OX=39947 GN=Os07g0483400 PE=1 SV=1	TRUE	0.98904
tr|Q7EZ52|Q7EZ52_ORYSJ Os07g0518100 protein OS=Oryza sativa subsp. japonica OX=39947 GN=Os07g0518100 PE=3 SV=1	TRUE	0.97034
tr|Q7F8R7|Q7F8R7_ORYSJ Os02g0193732 protein OS=Oryza sativa subsp. japonica OX=39947 GN=Os02g0193732 PE=4 SV=1	FALSE	0.08592
tr|Q7XCR7|Q7XCR7_ORYSJ Os10g0518100 protein OS=Oryza sativa subsp. japonica OX=39947 GN=LOC_Os10g37410 PE=1 SV=1	TRUE	0.99451
tr|Q7XK82|Q7XK82_ORYSJ B1159F04.6 protein OS=Oryza sativa subsp. japonica OX=39947 GN=B1159F04.6 PE=4 SV=2	TRUE	0.99585
tr|Q7XM15|Q7XM15_ORYSJ Os04g0663300 protein OS=Oryza sativa subsp. japonica OX=39947 GN=Os04g0663300 PE=1 SV=2	TRUE	0.99994
tr|Q8H7P3|Q8H7P3_ORYSJ Expressed protein OS=Oryza sativa subsp. japonica OX=39947 GN=LOC_Os03g08870 PE=1 SV=1	TRUE	0.9907
tr|Q943Q0|Q943Q0_ORYSJ Dirigent protein OS=Oryza sativa subsp. japonica OX=39947 GN=Os01g0155300 PE=3 SV=1	TRUE	0.99721
tr|Q94HA1|Q94HA1_ORYSJ Gibberellin stimulated transcript related protein 1 OS=Oryza sativa subsp. japonica OX=39947 GN=GASR1 PE=1 SV=1	TRUE	0.98501
tr|A0A0N7KH38|A0A0N7KH38_ORYSJ Os03g0297800 protein OS=Oryza sativa subsp. japonica OX=39947 GN=Os03g0297800 PE=1 SV=1	TRUE	0.99708
tr|A0A0N7KK37|A0A0N7KK37_ORYSJ Os05g0132800 protein OS=Oryza sativa subsp. japonica OX=39947 GN=Os05g0132800 PE=4 SV=1	TRUE	0.83532
tr|A0A0N7KKZ5|A0A0N7KKZ5_ORYSJ Os05g0482200 protein OS=Oryza sativa subsp. japonica OX=39947 GN=Os05g0482200 PE=4 SV=1	TRUE	0.99806
tr|A0A0N7KT34|A0A0N7KT34_ORYSJ Os11g0568666 protein OS=Oryza sativa subsp. japonica OX=39947 GN=Os11g0568666 PE=4 SV=1	TRUE	0.59809
tr|A0A0N7KT70|A0A0N7KT70_ORYSJ Os11g0605600 protein OS=Oryza sativa subsp. japonica OX=39947 GN=Os11g0605600 PE=4 SV=1	TRUE	0.98076
tr|A0A0N7KUD3|A0A0N7KUD3_ORYSJ Os12g0616150 protein (Fragment) OS=Oryza sativa subsp. japonica OX=39947 GN=Os12g0616150 PE=4 SV=1	FALSE	0.10938
tr|A0A0P0UXW7|A0A0P0UXW7_ORYSJ Os01g0144000 protein OS=Oryza sativa subsp. japonica OX=39947 GN=Os01g0144000 PE=1 SV=1	TRUE	0.99665
tr|A0A0P0V0M3|A0A0P0V0M3_ORYSJ Os01g0249050 protein (Fragment) OS=Oryza sativa subsp. japonica OX=39947 GN=Os01g0249050 PE=4 SV=1	FALSE	0.00194
tr|A0A0P0V3A8|A0A0P0V3A8_ORYSJ Os01g0385200 protein OS=Oryza sativa subsp. japonica OX=39947 GN=Os01g0385200 PE=4 SV=1	FALSE	0.11162
tr|A0A0P0V479|A0A0P0V479_ORYSJ Os01g0568650 protein OS=Oryza sativa subsp. japonica OX=39947 GN=Os01g0568650 PE=4 SV=1	TRUE	0.98378
tr|A0A0P0V9S4|A0A0P0V9S4_ORYSJ Os01g0819200 protein OS=Oryza sativa subsp. japonica OX=39947 GN=Os01g0819200 PE=4 SV=1	TRUE	0.99648
tr|A0A0P0VAQ2|A0A0P0VAQ2_ORYSJ Os01g0855700 protein OS=Oryza sativa subsp. japonica OX=39947 GN=Os01g0855700 PE=4 SV=1	FALSE	0.00347
tr|A0A0P0VJG2|A0A0P0VJG2_ORYSJ Os02g0512800 protein OS=Oryza sativa subsp. japonica OX=39947 GN=Os02g0512800 PE=4 SV=1	FALSE	0.03492
tr|A0A0P0VKX9|A0A0P0VKX9_ORYSJ Os02g0583700 protein OS=Oryza sativa subsp. japonica OX=39947 GN=Os02g0583700 PE=1 SV=1	TRUE	0.87103
tr|A0A0P0VPK6|A0A0P0VPK6_ORYSJ Os02g0738950 protein OS=Oryza sativa subsp. japonica OX=39947 GN=Os02g0738950 PE=4 SV=1	FALSE	0.01346
tr|A0A0P0VV32|A0A0P0VV32_ORYSJ Os03g0220200 protein (Fragment) OS=Oryza sativa subsp. japonica OX=39947 GN=Os03g0220200 PE=4 SV=1	FALSE	0.00695
tr|A0A0P0W3Z7|A0A0P0W3Z7_ORYSJ Os03g0790200 protein OS=Oryza sativa subsp. japonica OX=39947 GN=Os03g0790200 PE=4 SV=1	TRUE	0.9445
tr|A0A0P0W8K1|A0A0P0W8K1_ORYSJ Germin-like protein OS=Oryza sativa subsp. japonica OX=39947 GN=Os04g0288100 PE=1 SV=1	TRUE	0.65469
tr|A0A0P0W8X5|A0A0P0W8X5_ORYSJ Os04g0351800 protein OS=Oryza sativa subsp. japonica OX=39947 GN=Os04g0351800 PE=4 SV=1	TRUE	0.95421
tr|A0A0P0W9A4|A0A0P0W9A4_ORYSJ Os04g0316600 protein OS=Oryza sativa subsp. japonica OX=39947 GN=Os04g0316600 PE=4 SV=1	TRUE	0.99873
tr|A0A0P0WD31|A0A0P0WD31_ORYSJ Os04g0539150 protein OS=Oryza sativa subsp. japonica OX=39947 GN=Os04g0539150 PE=4 SV=1	FALSE	0.02582
tr|A0A0P0WHI4|A0A0P0WHI4_ORYSJ Os05g0131401 protein OS=Oryza sativa subsp. japonica OX=39947 GN=Os05g0131401 PE=4 SV=1	TRUE	0.99801
tr|A0A0P0WJK8|A0A0P0WJK8_ORYSJ Os05g0239000 protein OS=Oryza sativa subsp. japonica OX=39947 GN=Os05g0239000 PE=4 SV=1	TRUE	0.99391
tr|A0A0P0WLW0|A0A0P0WLW0_ORYSJ Acyl carrier protein OS=Oryza sativa subsp. japonica OX=39947 GN=Os05g0377000 PE=1 SV=1	TRUE	0.99773
tr|A0A0P0WMW6|A0A0P0WMW6_ORYSJ Os05g0431750 protein OS=Oryza sativa subsp. japonica OX=39947 GN=Os05g0431750 PE=4 SV=1	FALSE	0.00526
tr|A0A0P0WXC4|A0A0P0WXC4_ORYSJ Os06g0516432 protein OS=Oryza sativa subsp. japonica OX=39947 GN=Os06g0516432 PE=4 SV=1	TRUE	0.81528
tr|A0A0P0WXQ4|A0A0P0WXQ4_ORYSJ Os06g0550000 protein OS=Oryza sativa subsp. japonica OX=39947 GN=Os06g0550000 PE=3 SV=1	TRUE	0.98601
tr|A0A0P0X4C4|A0A0P0X4C4_ORYSJ Os07g0244350 protein OS=Oryza sativa subsp. japonica OX=39947 GN=Os07g0244350 PE=4 SV=1	FALSE	0.01583
tr|A0A0P0X648|A0A0P0X648_ORYSJ Os07g0493200 protein OS=Oryza sativa subsp. japonica OX=39947 GN=Os07g0493200 PE=4 SV=1	TRUE	0.98995
tr|A0A0P0X7K6|A0A0P0X7K6_ORYSJ Os07g0571100 protein OS=Oryza sativa subsp. japonica OX=39947 GN=Os07g0571100 PE=1 SV=1	TRUE	0.99857
tr|A0A0P0XE70|A0A0P0XE70_ORYSJ Os08g0280125 protein OS=Oryza sativa subsp. japonica OX=39947 GN=Os08g0280125 PE=4 SV=1	FALSE	0.00161
tr|A0A0P0XJN7|A0A0P0XJN7_ORYSJ Os09g0290600 protein OS=Oryza sativa subsp. japonica OX=39947 GN=Os09g0290600 PE=3 SV=1	TRUE	0.9967
tr|A0A0P0XLP3|A0A0P0XLP3_ORYSJ Os09g0418800 protein OS=Oryza sativa subsp. japonica OX=39947 GN=Os09g0418800 PE=4 SV=1	FALSE	0.017
tr|A0A0P0XVY3|A0A0P0XVY3_ORYSJ Os10g0473875 protein OS=Oryza sativa subsp. japonica OX=39947 GN=Os10g0473875 PE=4 SV=1	FALSE	0.02504
tr|A0A0P0XY21|A0A0P0XY21_ORYSJ Os11g0112650 protein OS=Oryza sativa subsp. japonica OX=39947 GN=Os11g0112650 PE=4 SV=1	FALSE	0.04379
tr|A0A0P0Y4I6|A0A0P0Y4I6_ORYSJ Os11g0629100 protein OS=Oryza sativa subsp. japonica OX=39947 GN=Os11g0629100 PE=4 SV=1	TRUE	0.99201
tr|A0A0P0Y7W4|A0A0P0Y7W4_ORYSJ Os12g0203900 protein OS=Oryza sativa subsp. japonica OX=39947 GN=Os12g0203900 PE=4 SV=1	TRUE	0.51884
tr|A0A0P0Y8T2|A0A0P0Y8T2_ORYSJ Os12g0266800 protein OS=Oryza sativa subsp. japonica OX=39947 GN=Os12g0266800 PE=4 SV=1	TRUE	0.9896
tr|A0A0P0YA74|A0A0P0YA74_ORYSJ Os12g0493050 protein OS=Oryza sativa subsp. japonica OX=39947 GN=Os12g0493050 PE=4 SV=1	TRUE	0.90419
tr|A3BCJ3|A3BCJ3_ORYSJ Os06g0545200 protein OS=Oryza sativa subsp. japonica OX=39947 GN=Os06g0545200 PE=3 SV=1	TRUE	0.99629
tr|B9ETH0|B9ETH0_ORYSJ Os03g0666850 protein OS=Oryza sativa subsp. japonica OX=39947 GN=Os03g0666850 PE=4 SV=1	FALSE	0.02846
tr|B9FMD0|B9FMD0_ORYSJ Os05g0139800 protein OS=Oryza sativa subsp. japonica OX=39947 GN=Os05g0139800 PE=4 SV=1	FALSE	0.42028
tr|B9FNT8|B9FNT8_ORYSJ Os05g0313001 protein OS=Oryza sativa subsp. japonica OX=39947 GN=Os05g0313001 PE=4 SV=1	FALSE	0.03108
tr|B9G4E8|B9G4E8_ORYSJ Os09g0501700 protein OS=Oryza sativa subsp. japonica OX=39947 GN=Os09g0501700 PE=1 SV=1	TRUE	0.7886
tr|B9GCU0|B9GCU0_ORYSJ Os12g0410050 protein OS=Oryza sativa subsp. japonica OX=39947 GN=Os12g0410050 PE=4 SV=1	FALSE	0.25367
tr|C7IWW0|C7IWW0_ORYSJ Os01g0108500 protein OS=Oryza sativa subsp. japonica OX=39947 GN=Os01g0108500 PE=4 SV=1	FALSE	0.0154
sp|P0C464|RR11_ORYSJ Small ribosomal subunit protein uS11c OS=Oryza sativa subsp. japonica OX=39947 GN=rps11 PE=3 SV=1	FALSE	0.30766
sp|P0DKK4|PSA4C_ORYSJ Proteasome subunit alpha type-4-3 OS=Oryza sativa subsp. japonica OX=39947 GN=Os06g0177100 PE=3 SV=1	TRUE	0.99733
sp|Q01881|RA05_ORYSJ Seed allergenic protein RA5 OS=Oryza sativa subsp. japonica OX=39947 GN=RA5 PE=1 SV=2	TRUE	0.96142
tr|Q0D6K6|Q0D6K6_ORYSJ Os07g0470700 protein OS=Oryza sativa subsp. japonica OX=39947 GN=Os07g0470700 PE=1 SV=1	TRUE	0.99537
sp|Q0D6M1|URM1_ORYSJ Ubiquitin-related modifier 1 homolog OS=Oryza sativa subsp. japonica OX=39947 GN=URM1 PE=3 SV=1	TRUE	0.91652
tr|Q0DDQ1|Q0DDQ1_ORYSJ Os06g0209400 protein OS=Oryza sativa subsp. japonica OX=39947 GN=Os06g0209400 PE=4 SV=2	TRUE	0.96506
tr|Q0DGW7|Q0DGW7_ORYSJ Os05g0507400 protein OS=Oryza sativa subsp. japonica OX=39947 GN=Os05g0507400 PE=2 SV=1	FALSE	0.04816
tr|Q0DJX6|Q0DJX6_ORYSJ Os05g0215600 protein OS=Oryza sativa subsp. japonica OX=39947 GN=Os05g0215600 PE=2 SV=1	TRUE	0.9421
tr|Q0DP29|Q0DP29_ORYSJ Os03g0719500 protein OS=Oryza sativa subsp. japonica OX=39947 GN=Os03g0719500 PE=1 SV=1	TRUE	0.99558
tr|Q0DQ10|Q0DQ10_ORYSJ eIF-2B GDP-GTP exchange factor subunit delta OS=Oryza sativa subsp. japonica OX=39947 GN=Os03g0645200 PE=1 SV=1	TRUE	0.99745
tr|Q0ITG6|Q0ITG6_ORYSJ Os11g0258400 protein OS=Oryza sativa subsp. japonica OX=39947 GN=Os11g0258400 PE=4 SV=1	FALSE	0.00109
sp|Q0IUB5|VATL_ORYSJ V-type proton ATPase 16 kDa proteolipid subunit OS=Oryza sativa subsp. japonica OX=39947 GN=VATP-P1 PE=2 SV=1	TRUE	0.99993
tr|Q0J095|Q0J095_ORYSJ Hydroxymethylglutaryl-CoA synthase OS=Oryza sativa subsp. japonica OX=39947 GN=Os09g0521400 PE=1 SV=1	TRUE	0.99861
tr|Q0J8Q7|Q0J8Q7_ORYSJ Os04g0692200 protein OS=Oryza sativa subsp. japonica OX=39947 GN=Os04g0692200 PE=1 SV=1	TRUE	0.99598
tr|Q0J9W3|Q0J9W3_ORYSJ Os04g0628400 protein OS=Oryza sativa subsp. japonica OX=39947 GN=Os04g0628400 PE=2 SV=1	TRUE	0.98972
tr|Q0JAJ3|Q0JAJ3_ORYSJ Os04g0596200 protein OS=Oryza sativa subsp. japonica OX=39947 GN=Os04g0596200 PE=3 SV=1	TRUE	0.97878
tr|Q0JB38|Q0JB38_ORYSJ Os04g0558700 protein OS=Oryza sativa subsp. japonica OX=39947 GN=Os04g0558700 PE=2 SV=1	TRUE	0.50737
tr|Q0JGQ1|Q0JGQ1_ORYSJ Os01g0911800 protein OS=Oryza sativa subsp. japonica OX=39947 GN=Os01g0911800 PE=1 SV=1	TRUE	0.9993
tr|Q0JLV2|Q0JLV2_ORYSJ Os01g0566200 protein OS=Oryza sativa subsp. japonica OX=39947 GN=Os01g0566200 PE=4 SV=1	FALSE	0.00646
tr|Q108W6|Q108W6_ORYSJ Nuclear protein E3-3 isoform a putative expressed OS=Oryza sativa subsp. japonica OX=39947 GN=LOC_Os10g42090 PE=1 SV=1	TRUE	0.99764
tr|Q10MR7|Q10MR7_ORYSJ Os03g0298100 protein OS=Oryza sativa subsp. japonica OX=39947 GN=LOC_Os03g18660 PE=4 SV=1	TRUE	0.96583
tr|Q10MY7|Q10MY7_ORYSJ Protein YIP OS=Oryza sativa subsp. japonica OX=39947 GN=LOC_Os03g17990 PE=1 SV=1	TRUE	0.922
tr|Q2QQI2|Q2QQI2_ORYSJ F-box protein interaction domain containing protein OS=Oryza sativa subsp. japonica OX=39947 GN=LOC_Os12g30950 PE=4 SV=1	TRUE	0.79178
sp|Q2RAP0|GLDH1_ORYSJ L-galactono-14-lactone dehydrogenase 1 mitochondrial OS=Oryza sativa subsp. japonica OX=39947 GN=GLDH1 PE=2 SV=1	TRUE	0.99853
tr|Q2RAT1|Q2RAT1_ORYSJ HSR203J putative expressed OS=Oryza sativa subsp. japonica OX=39947 GN=LOC_Os11g04350 PE=1 SV=1	TRUE	0.90294
tr|Q53NL7|Q53NL7_ORYSJ Os11g0702300 protein OS=Oryza sativa subsp. japonica OX=39947 GN=LOC_Os11g47620 PE=4 SV=1	TRUE	0.9847
tr|Q5VNJ0|Q5VNJ0_ORYSJ tRNA (guanine(37)-N1)-methyltransferase OS=Oryza sativa subsp. japonica OX=39947 GN=OJ1123_G09.29-1 PE=3 SV=1	TRUE	0.99203
tr|Q5VPE6|Q5VPE6_ORYSJ Os06g0140300 protein OS=Oryza sativa subsp. japonica OX=39947 GN=Os06g0140300 PE=2 SV=1	TRUE	0.97634
tr|Q67IS9|Q67IS9_ORYSJ non-specific serine/threonine protein kinase OS=Oryza sativa subsp. japonica OX=39947 GN=Os02g0154200 PE=3 SV=1	TRUE	0.98544
tr|Q67IY2|Q67IY2_ORYSJ Os02g0517700 protein OS=Oryza sativa subsp. japonica OX=39947 GN=Os02g0517700 PE=2 SV=1	FALSE	0.42905
tr|Q69IP8|Q69IP8_ORYSJ Os07g0532750 protein OS=Oryza sativa subsp. japonica OX=39947 GN=Os07g0532750 PE=4 SV=1	TRUE	0.7283
tr|Q69MJ5|Q69MJ5_ORYSJ Os09g0431750 protein OS=Oryza sativa subsp. japonica OX=39947 GN=Os09g0431750 PE=4 SV=1	TRUE	0.91256
sp|Q69QA6|MCM9_ORYSJ Probable DNA helicase MCM9 OS=Oryza sativa subsp. japonica OX=39947 GN=MCM9 PE=2 SV=1	TRUE	0.98864
sp|Q6ATR0|Y14B_ORYSJ RNA-binding protein Y14B OS=Oryza sativa subsp. japonica OX=39947 GN=Y14B PE=1 SV=1	TRUE	0.99454
tr|Q6EPY7|Q6EPY7_ORYSJ Carbonic anhydrase OS=Oryza sativa subsp. japonica OX=39947 GN=Os02g0533300 PE=2 SV=1	TRUE	0.9997
tr|Q6EQ82|Q6EQ82_ORYSJ Os09g0289000 protein OS=Oryza sativa subsp. japonica OX=39947 GN=Os09g0289000 PE=4 SV=1	FALSE	0.30291
sp|Q6H805|ORR24_ORYSJ Two-component response regulator ORR24 OS=Oryza sativa subsp. japonica OX=39947 GN=RR24 PE=2 SV=1	TRUE	0.99848
tr|Q6L4Z2|Q6L4Z2_ORYSJ Os05g0420500 protein OS=Oryza sativa subsp. japonica OX=39947 GN=Os05g0420500 PE=4 SV=1	TRUE	0.97314
sp|Q6Z5M0|IAA8_ORYSJ Auxin-responsive protein IAA8 OS=Oryza sativa subsp. japonica OX=39947 GN=IAA8 PE=2 SV=2	TRUE	0.95253
tr|Q6Z8N7|Q6Z8N7_ORYSJ Os08g0512500 protein OS=Oryza sativa subsp. japonica OX=39947 GN=Os08g0512500 PE=1 SV=1	TRUE	0.99881
tr|Q6ZBX2|Q6ZBX2_ORYSJ Os08g0114900 protein OS=Oryza sativa subsp. japonica OX=39947 GN=Os08g0114900 PE=4 SV=1	TRUE	0.50056
sp|Q6ZH85|PIRL2_ORYSJ Plant intracellular Ras-group-related LRR protein 2 OS=Oryza sativa subsp. japonica OX=39947 GN=IRL2 PE=2 SV=1	TRUE	0.9894
tr|Q6ZKB1|Q6ZKB1_ORYSJ Dihydrolipoamide acetyltransferase component of pyruvate dehydrogenase complex OS=Oryza sativa subsp. japonica OX=39947 GN=Os08g0431300 PE=1 SV=1	TRUE	0.99687
tr|Q7F0A6|Q7F0A6_ORYSJ Os07g0291100 protein OS=Oryza sativa subsp. japonica OX=39947 GN=Os07g0291100 PE=1 SV=1	TRUE	0.99715
tr|Q7XDE4|Q7XDE4_ORYSJ non-specific serine/threonine protein kinase OS=Oryza sativa subsp. japonica OX=39947 GN=LOC_Os10g33650 PE=2 SV=2	TRUE	0.98838
tr|Q7XQB1|Q7XQB1_ORYSJ Os04g0318450 protein OS=Oryza sativa subsp. japonica OX=39947 GN=Os04g0318450 PE=4 SV=2	FALSE	0.09127
sp|Q7XV97|TIF9_ORYSJ Protein TIFY 9 OS=Oryza sativa subsp. japonica OX=39947 GN=TIFY9 PE=1 SV=1	TRUE	0.97327
sp|Q84QK0|OPR1_ORYSJ 12-oxophytodienoate reductase 1 OS=Oryza sativa subsp. japonica OX=39947 GN=OPR1 PE=1 SV=1	TRUE	0.98338
tr|Q852G0|Q852G0_ORYSJ ATP-dependent Clp protease proteolytic subunit OS=Oryza sativa subsp. japonica OX=39947 GN=LOC_Os03g29810 PE=1 SV=2	TRUE	0.99599
tr|Q8GT15|Q8GT15_ORYSJ Os01g0947000 protein OS=Oryza sativa subsp. japonica OX=39947 GN=Os01g0947000 PE=1 SV=1	TRUE	0.99852
tr|Q8H668|Q8H668_ORYSJ Os06g0115200 protein OS=Oryza sativa subsp. japonica OX=39947 GN=Os06g0115200 PE=1 SV=1	TRUE	0.99079
tr|Q8LH97|Q8LH97_ORYSJ 40S ribosomal protein S6 OS=Oryza sativa subsp. japonica OX=39947 GN=Os07g0622100 PE=1 SV=1	TRUE	0.98528
sp|Q941Y8|NQR2_ORYSJ Probable NADPH:quinone oxidoreductase 2 OS=Oryza sativa subsp. japonica OX=39947 GN=Os01g0954000 PE=2 SV=1	TRUE	0.97187
tr|Q94HA2|Q94HA2_ORYSJ Os03g0760600 protein OS=Oryza sativa subsp. japonica OX=39947 GN=LOC_Os03g55270 PE=1 SV=1	TRUE	0.99588
tr|A0A0N7KFA6|A0A0N7KFA6_ORYSJ Os02g0480200 protein OS=Oryza sativa subsp. japonica OX=39947 GN=Os02g0480200 PE=4 SV=1	TRUE	0.99894
tr|A0A0N7KFI7|A0A0N7KFI7_ORYSJ Os02g0568700 protein OS=Oryza sativa subsp. japonica OX=39947 GN=Os02g0568700 PE=4 SV=1	TRUE	0.99378
tr|A0A0N7KHG3|A0A0N7KHG3_ORYSJ Os03g0420800 protein OS=Oryza sativa subsp. japonica OX=39947 GN=Os03g0420800 PE=4 SV=1	TRUE	0.53681
tr|A0A0N7KJD4|A0A0N7KJD4_ORYSJ Os04g0518532 protein OS=Oryza sativa subsp. japonica OX=39947 GN=Os04g0518532 PE=4 SV=1	TRUE	0.55574
tr|A0A0N7KJL1|A0A0N7KJL1_ORYSJ DNA replication ATP-dependent helicase/nuclease OS=Oryza sativa subsp. japonica OX=39947 GN=Os04g0588200 PE=3 SV=1	TRUE	0.97732
tr|A0A0N7KNR4|A0A0N7KNR4_ORYSJ Os07g0582450 protein OS=Oryza sativa subsp. japonica OX=39947 GN=Os07g0582450 PE=4 SV=1	FALSE	0.03276
tr|A0A0N7KPW6|A0A0N7KPW6_ORYSJ Os08g0431800 protein OS=Oryza sativa subsp. japonica OX=39947 GN=Os08g0431800 PE=4 SV=1	TRUE	0.87325
tr|A0A0N7KTB8|A0A0N7KTB8_ORYSJ Os11g0667600 protein OS=Oryza sativa subsp. japonica OX=39947 GN=Os11g0667600 PE=4 SV=1	TRUE	0.93205
tr|A0A0P0V0T5|A0A0P0V0T5_ORYSJ Os01g0249700 protein OS=Oryza sativa subsp. japonica OX=39947 GN=Os01g0249700 PE=3 SV=1	TRUE	0.99984
tr|A0A0P0V2M4|A0A0P0V2M4_ORYSJ Os01g0343780 protein (Fragment) OS=Oryza sativa subsp. japonica OX=39947 GN=Os01g0343780 PE=4 SV=1	TRUE	0.89017
tr|A0A0P0V3Y4|A0A0P0V3Y4_ORYSJ Os01g0552500 protein OS=Oryza sativa subsp. japonica OX=39947 GN=Os01g0552500 PE=4 SV=1	FALSE	0.08618
tr|A0A0P0V5U7|A0A0P0V5U7_ORYSJ Os01g0647900 protein OS=Oryza sativa subsp. japonica OX=39947 GN=Os01g0647900 PE=4 SV=1	FALSE	0.06873
tr|A0A0P0V738|A0A0P0V738_ORYSJ Os01g0701350 protein OS=Oryza sativa subsp. japonica OX=39947 GN=Os01g0701350 PE=4 SV=1	FALSE	0.2443
tr|A0A0P0V8R7|A0A0P0V8R7_ORYSJ Os01g0775750 protein (Fragment) OS=Oryza sativa subsp. japonica OX=39947 GN=Os01g0775750 PE=4 SV=1	FALSE	0.06802
tr|A0A0P0VCA6|A0A0P0VCA6_ORYSJ Os01g0922350 protein OS=Oryza sativa subsp. japonica OX=39947 GN=Os01g0922350 PE=4 SV=1	TRUE	0.54825
tr|A0A0P0VER9|A0A0P0VER9_ORYSJ Os02g0142450 protein OS=Oryza sativa subsp. japonica OX=39947 GN=Os02g0142450 PE=4 SV=1	FALSE	0.01121
tr|A0A0P0VJB1|A0A0P0VJB1_ORYSJ Os02g0503350 protein OS=Oryza sativa subsp. japonica OX=39947 GN=Os02g0503350 PE=4 SV=1	FALSE	0.16028
tr|A0A0P0VL13|A0A0P0VL13_ORYSJ Os02g0580200 protein OS=Oryza sativa subsp. japonica OX=39947 GN=Os02g0580200 PE=4 SV=1	FALSE	0.06013
tr|A0A0P0VLH7|A0A0P0VLH7_ORYSJ Os02g0606000 protein OS=Oryza sativa subsp. japonica OX=39947 GN=Os02g0606000 PE=1 SV=1	TRUE	0.99981
tr|A0A0P0VMW9|A0A0P0VMW9_ORYSJ Os02g0668350 protein OS=Oryza sativa subsp. japonica OX=39947 GN=Os02g0668350 PE=4 SV=1	FALSE	0.15655
tr|A0A0P0VQJ0|A0A0P0VQJ0_ORYSJ Os02g0791450 protein (Fragment) OS=Oryza sativa subsp. japonica OX=39947 GN=Os02g0791450 PE=4 SV=1	FALSE	0.01343
tr|A0A0P0VT99|A0A0P0VT99_ORYSJ Os03g0161100 protein OS=Oryza sativa subsp. japonica OX=39947 GN=Os03g0161100 PE=1 SV=1	TRUE	0.99804
tr|A0A0P0VUJ4|A0A0P0VUJ4_ORYSJ Os03g0210800 protein OS=Oryza sativa subsp. japonica OX=39947 GN=Os03g0210800 PE=1 SV=1	TRUE	0.99483
tr|A0A0P0VUL6|A0A0P0VUL6_ORYSJ Adenylyl-sulfate kinase OS=Oryza sativa subsp. japonica OX=39947 GN=Os03g0202001 PE=1 SV=1	TRUE	0.95865
tr|A0A0P0VW87|A0A0P0VW87_ORYSJ Os03g0284150 protein OS=Oryza sativa subsp. japonica OX=39947 GN=Os03g0284150 PE=4 SV=1	FALSE	0.00042
tr|A0A0P0VYA2|A0A0P0VYA2_ORYSJ Os03g0390633 protein (Fragment) OS=Oryza sativa subsp. japonica OX=39947 GN=Os03g0390633 PE=4 SV=1	TRUE	0.93898
tr|A0A0P0VYL2|A0A0P0VYL2_ORYSJ Os03g0367101 protein (Fragment) OS=Oryza sativa subsp. japonica OX=39947 GN=Os03g0367101 PE=1 SV=1	TRUE	0.99547
tr|A0A0P0W276|A0A0P0W276_ORYSJ Os03g0712900 protein OS=Oryza sativa subsp. japonica OX=39947 GN=Os03g0712900 PE=4 SV=1	TRUE	0.99916
tr|A0A0P0W5X7|A0A0P0W5X7_ORYSJ Os03g0860050 protein OS=Oryza sativa subsp. japonica OX=39947 GN=Os03g0860050 PE=4 SV=1	FALSE	0.16025
tr|A0A0P0W7Y0|A0A0P0W7Y0_ORYSJ Os04g0223600 protein (Fragment) OS=Oryza sativa subsp. japonica OX=39947 GN=Os04g0223600 PE=4 SV=1	TRUE	0.91871
tr|A0A0P0W9D0|A0A0P0W9D0_ORYSJ Os04g0347850 protein OS=Oryza sativa subsp. japonica OX=39947 GN=Os04g0347850 PE=4 SV=1	FALSE	0.154
tr|A0A0P0WDC6|A0A0P0WDC6_ORYSJ Os04g0541234 protein (Fragment) OS=Oryza sativa subsp. japonica OX=39947 GN=Os04g0541234 PE=4 SV=1	FALSE	0.00068
tr|A0A0P0WF83|A0A0P0WF83_ORYSJ Os04g0626900 protein OS=Oryza sativa subsp. japonica OX=39947 GN=Os04g0626900 PE=1 SV=1	TRUE	0.93727
tr|A0A0P0WHS6|A0A0P0WHS6_ORYSJ Os05g0135100 protein OS=Oryza sativa subsp. japonica OX=39947 GN=Os05g0135100 PE=4 SV=1	TRUE	0.99266
tr|A0A0P0WMR4|A0A0P0WMR4_ORYSJ Os05g0437001 protein OS=Oryza sativa subsp. japonica OX=39947 GN=Os05g0437001 PE=4 SV=1	FALSE	0.0103
tr|A0A0P0WV42|A0A0P0WV42_ORYSJ Os06g0250653 protein (Fragment) OS=Oryza sativa subsp. japonica OX=39947 GN=Os06g0250653 PE=4 SV=1	FALSE	0.019
tr|A0A0P0WVV0|A0A0P0WVV0_ORYSJ Os06g0297500 protein OS=Oryza sativa subsp. japonica OX=39947 GN=Os06g0297500 PE=4 SV=1	FALSE	0.3613
tr|A0A0P0WWW2|A0A0P0WWW2_ORYSJ Os06g0487380 protein OS=Oryza sativa subsp. japonica OX=39947 GN=Os06g0487380 PE=4 SV=1	FALSE	0.14306
tr|A0A0P0X3Q6|A0A0P0X3Q6_ORYSJ Os07g0195350 protein OS=Oryza sativa subsp. japonica OX=39947 GN=Os07g0195350 PE=4 SV=1	FALSE	0.40371
tr|A0A0P0XAI7|A0A0P0XAI7_ORYSJ Os07g0686825 protein (Fragment) OS=Oryza sativa subsp. japonica OX=39947 GN=Os07g0686825 PE=4 SV=1	FALSE	0.00211
tr|A0A0P0XC09|A0A0P0XC09_ORYSJ Os08g0153250 protein OS=Oryza sativa subsp. japonica OX=39947 GN=Os08g0153250 PE=4 SV=1	TRUE	0.52074
tr|A0A0P0XC42|A0A0P0XC42_ORYSJ Os08g0163600 protein OS=Oryza sativa subsp. japonica OX=39947 GN=Os08g0163600 PE=4 SV=1	TRUE	0.69918
tr|A0A0P0XIN9|A0A0P0XIN9_ORYSJ Os08g0527800 protein OS=Oryza sativa subsp. japonica OX=39947 GN=Os08g0527800 PE=4 SV=1	TRUE	0.91496
tr|A0A0P0XKL6|A0A0P0XKL6_ORYSJ Os09g0305601 protein OS=Oryza sativa subsp. japonica OX=39947 GN=Os09g0305601 PE=4 SV=1	FALSE	0.04644
tr|A0A0P0XRP2|A0A0P0XRP2_ORYSJ Os09g0563300 protein OS=Oryza sativa subsp. japonica OX=39947 GN=Os09g0563300 PE=1 SV=1	TRUE	0.99895
tr|A0A0P0XVI1|A0A0P0XVI1_ORYSJ Os10g0437525 protein OS=Oryza sativa subsp. japonica OX=39947 GN=Os10g0437525 PE=4 SV=1	FALSE	0.03122
tr|A0A0P0XZT1|A0A0P0XZT1_ORYSJ Os11g0194000 protein OS=Oryza sativa subsp. japonica OX=39947 GN=Os11g0194000 PE=4 SV=1	TRUE	0.9704
tr|A0A0P0Y071|A0A0P0Y071_ORYSJ Os11g0201966 protein (Fragment) OS=Oryza sativa subsp. japonica OX=39947 GN=Os11g0201966 PE=4 SV=1	FALSE	0.01018
tr|A0A0P0Y0Q4|A0A0P0Y0Q4_ORYSJ Os11g0201329 protein (Fragment) OS=Oryza sativa subsp. japonica OX=39947 GN=Os11g0201329 PE=4 SV=1	FALSE	0.00049
tr|A0A0P0Y4Y1|A0A0P0Y4Y1_ORYSJ Os11g0644650 protein OS=Oryza sativa subsp. japonica OX=39947 GN=Os11g0644650 PE=4 SV=1	FALSE	0.00028
tr|A0A0P0Y8M0|A0A0P0Y8M0_ORYSJ Os12g0254400 protein OS=Oryza sativa subsp. japonica OX=39947 GN=Os12g0254400 PE=4 SV=1	FALSE	0.02461
tr|A3AD50|A3AD50_ORYSJ Os03g0100030 protein OS=Oryza sativa subsp. japonica OX=39947 GN=Os03g0100030 PE=4 SV=1	TRUE	0.99233
sp|A3C4N5|PP2A4_ORYSJ Serine/threonine-protein phosphatase PP2A-4 catalytic subunit OS=Oryza sativa subsp. japonica OX=39947 GN=PP2A4 PE=2 SV=2	TRUE	0.98485
tr|B9FZ13|B9FZ13_ORYSJ Os08g0144050 protein OS=Oryza sativa subsp. japonica OX=39947 GN=Os08g0144050 PE=4 SV=1	FALSE	0.3292
tr|B9GCW6|B9GCW6_ORYSJ Os12g0426875 protein OS=Oryza sativa subsp. japonica OX=39947 GN=Os12g0426875 PE=4 SV=1	TRUE	0.879
tr|C7DQD9|C7DQD9_ORYSJ Dof-type zinc finger protein 08 (Fragment) OS=Oryza sativa subsp. japonica OX=39947 GN=Os03g0585600 PE=2 SV=1	TRUE	0.99224
tr|C7J0V6|C7J0V6_ORYSJ Os04g0516800 protein OS=Oryza sativa subsp. japonica OX=39947 GN=Os04g0516800 PE=4 SV=1	FALSE	0.00412
tr|Q0D426|Q0D426_ORYSJ Os07g0650300 protein OS=Oryza sativa subsp. japonica OX=39947 GN=Os07g0650300 PE=4 SV=1	FALSE	0.00113
tr|Q0DAC5|Q0DAC5_ORYSJ Os06g0662600 protein OS=Oryza sativa subsp. japonica OX=39947 GN=Os06g0662600 PE=4 SV=1	TRUE	0.98352
tr|Q0DAK0|Q0DAK0_ORYSJ Os06g0647700 protein OS=Oryza sativa subsp. japonica OX=39947 GN=Os06g0647700 PE=2 SV=1	FALSE	0.02796
tr|Q0DQD2|Q0DQD2_ORYSJ Os03g0607800 protein OS=Oryza sativa subsp. japonica OX=39947 GN=Os03g0607800 PE=4 SV=1	TRUE	0.98668
tr|Q0DSE7|Q0DSE7_ORYSJ Os03g0313100 protein OS=Oryza sativa subsp. japonica OX=39947 GN=Os03g0313100 PE=3 SV=1	TRUE	0.98512
tr|Q0DTA0|Q0DTA0_ORYSJ 1-phosphatidylinositol-4-phosphate 5-kinase OS=Oryza sativa subsp. japonica OX=39947 GN=Os03g0262000 PE=4 SV=1	TRUE	0.95461
sp|Q0E0W7|CFL1_ORYSJ Protein CURLY FLAG LEAF 1 OS=Oryza sativa subsp. japonica OX=39947 GN=CFL1 PE=3 SV=2	TRUE	0.99411
tr|Q0IMM9|Q0IMM9_ORYSJ DNA-directed RNA polymerase subunit OS=Oryza sativa subsp. japonica OX=39947 GN=Os12g0560400 PE=1 SV=1	TRUE	0.62777
tr|Q0INN2|Q0INN2_ORYSJ O-fucosyltransferase family protein OS=Oryza sativa subsp. japonica OX=39947 GN=Os12g0425600 PE=3 SV=1	TRUE	0.992
tr|Q0IT26|Q0IT26_ORYSJ Os11g0425600 protein OS=Oryza sativa subsp. japonica OX=39947 GN=Os11g0425600 PE=1 SV=1	TRUE	0.97491
sp|Q0J6P7|KAD5_ORYSJ Probable adenylate kinase 5 chloroplastic OS=Oryza sativa subsp. japonica OX=39947 GN=Os08g0288200 PE=2 SV=2	TRUE	0.99781
tr|Q0J9V7|Q0J9V7_ORYSJ Os04g0629300 protein OS=Oryza sativa subsp. japonica OX=39947 GN=Os04g0629300 PE=2 SV=1	TRUE	0.99207
tr|Q0JBJ5|Q0JBJ5_ORYSJ Os04g0528800 protein OS=Oryza sativa subsp. japonica OX=39947 GN=Os04g0528800 PE=1 SV=1	TRUE	0.84247
tr|Q0JEI7|Q0JEI7_ORYSJ Os04g0267600 protein OS=Oryza sativa subsp. japonica OX=39947 GN=Os04g0267600 PE=2 SV=1	TRUE	0.96456
tr|Q0JEP7|Q0JEP7_ORYSJ Os04g0224200 protein OS=Oryza sativa subsp. japonica OX=39947 GN=Os04g0224200 PE=4 SV=1	FALSE	0.19075
tr|Q10KK9|Q10KK9_ORYSJ Expressed protein OS=Oryza sativa subsp. japonica OX=39947 GN=LOC_Os03g26310 PE=4 SV=1	TRUE	0.90777
tr|Q10PX1|Q10PX1_ORYSJ Expressed protein OS=Oryza sativa subsp. japonica OX=39947 GN=LOC_Os03g11874 PE=2 SV=1	TRUE	0.78837
tr|Q10T42|Q10T42_ORYSJ (RAP Annotation release2) Formyltetrahydrofolate deformylase family protein OS=Oryza sativa subsp. japonica OX=39947 GN=LOC_Os03g01222 PE=1 SV=1	TRUE	0.99201
tr|Q2QM91|Q2QM91_ORYSJ Os12g0613200 protein OS=Oryza sativa subsp. japonica OX=39947 GN=LOC_Os12g41900 PE=4 SV=2	TRUE	0.99434
tr|Q2QV45|Q2QV45_ORYSJ 70 kDa heat shock protein OS=Oryza sativa subsp. japonica OX=39947 GN=LOC_Os12g14070 PE=1 SV=1	TRUE	0.99901
sp|Q2QYL3|NLTP3_ORYSJ Non-specific lipid-transfer protein 3 OS=Oryza sativa subsp. japonica OX=39947 GN=LTP110-B PE=2 SV=1	FALSE	0.00467
tr|Q2R963|Q2R963_ORYSJ Expressed protein OS=Oryza sativa subsp. japonica OX=39947 GN=LOC_Os11g09830 PE=2 SV=1	FALSE	0.0803
tr|Q5VNV3|Q5VNV3_ORYSJ Os06g0134500 protein OS=Oryza sativa subsp. japonica OX=39947 GN=Os06g0134500 PE=2 SV=1	TRUE	0.99899
tr|Q5VS74|Q5VS74_ORYSJ Acetyltransferase component of pyruvate dehydrogenase complex OS=Oryza sativa subsp. japonica OX=39947 GN=Os06g0105400 PE=1 SV=1	TRUE	0.9988
tr|Q60DI9|Q60DI9_ORYSJ Os03g0648500 protein OS=Oryza sativa subsp. japonica OX=39947 GN=LOC_Os03g44630 PE=2 SV=1	TRUE	0.99382
tr|Q67WM2|Q67WM2_ORYSJ isoleucine--tRNA ligase OS=Oryza sativa subsp. japonica OX=39947 GN=Os06g0645400 PE=1 SV=1	TRUE	0.99348
tr|Q69MX3|Q69MX3_ORYSJ Os09g0407900 protein OS=Oryza sativa subsp. japonica OX=39947 GN=Os09g0407900 PE=1 SV=1	TRUE	0.98989
tr|Q6H4M9|Q6H4M9_ORYSJ Cytochrome b-c1 complex subunit Rieske mitochondrial OS=Oryza sativa subsp. japonica OX=39947 GN=Os02g0520800 PE=1 SV=1	TRUE	0.98763
tr|Q6H6D4|Q6H6D4_ORYSJ Os02g0168600 protein OS=Oryza sativa subsp. japonica OX=39947 GN=Os02g0168600 PE=1 SV=1	TRUE	0.99952
tr|Q6H817|Q6H817_ORYSJ Os02g0180700 protein OS=Oryza sativa subsp. japonica OX=39947 GN=Os02g0180700 PE=1 SV=1	TRUE	0.9947
sp|Q6K8S0|CCF22_ORYSJ Cyclin-F2-2 OS=Oryza sativa subsp. japonica OX=39947 GN=CYCF2-2 PE=2 SV=1	TRUE	0.99757
sp|Q6L4H4|Y5498_ORYSJ AP2/ERF and B3 domain-containing protein Os05g0549800 OS=Oryza sativa subsp. japonica OX=39947 GN=Os05g0549800 PE=2 SV=1	TRUE	0.99685
tr|Q6Z9E6|Q6Z9E6_ORYSJ Chorismate mutase OS=Oryza sativa subsp. japonica OX=39947 GN=Os08g0441600 PE=4 SV=1	TRUE	0.99947
tr|Q75M63|Q75M63_ORYSJ Os03g0380900 protein OS=Oryza sativa subsp. japonica OX=39947 GN=LOC_Os03g26420 PE=4 SV=1	TRUE	0.99008
tr|Q7EYX5|Q7EYX5_ORYSJ Os07g0656600 protein OS=Oryza sativa subsp. japonica OX=39947 GN=Os07g0656600 PE=2 SV=1	TRUE	0.93282
tr|Q7X635|Q7X635_ORYSJ Os04g0652101 protein OS=Oryza sativa subsp. japonica OX=39947 GN=Os04g0652101 PE=4 SV=2	TRUE	0.97839
tr|Q7XUM1|Q7XUM1_ORYSJ Os04g0528600 protein OS=Oryza sativa subsp. japonica OX=39947 GN=Os04g0528600 PE=4 SV=2	TRUE	0.99255
sp|Q84T61|HSFA1_ORYSJ Heat stress transcription factor A-1 OS=Oryza sativa subsp. japonica OX=39947 GN=HSFA1 PE=2 SV=1	TRUE	0.99762
tr|Q8GVP5|Q8GVP5_ORYSJ Os07g0530700 protein OS=Oryza sativa subsp. japonica OX=39947 GN=Os07g0530700 PE=2 SV=1	TRUE	0.96359
tr|Q8S2F7|Q8S2F7_ORYSJ Os01g0802600 protein OS=Oryza sativa subsp. japonica OX=39947 GN=Os01g0802600 PE=4 SV=1	FALSE	0.26854
tr|Q8S7T9|Q8S7T9_ORYSJ Fatty acyl-CoA reductase OS=Oryza sativa subsp. japonica OX=39947 GN=LOC_Os03g07140 PE=1 SV=1	TRUE	0.99484
tr|Q9AY66|Q9AY66_ORYSJ Reticulon-like protein OS=Oryza sativa subsp. japonica OX=39947 GN=LOC_Os03g56900 PE=1 SV=1	TRUE	0.99737
sp|Q9LRE5|DPOD2_ORYSJ DNA polymerase delta small subunit OS=Oryza sativa subsp. japonica OX=39947 GN=POLD2 PE=2 SV=1	TRUE	0.99482
tr|A0A0N7KHT0|A0A0N7KHT0_ORYSJ Os03g0669600 protein OS=Oryza sativa subsp. japonica OX=39947 GN=Os03g0669600 PE=4 SV=1	TRUE	0.93667
tr|A0A0N7KIW9|A0A0N7KIW9_ORYSJ Os04g0365550 protein OS=Oryza sativa subsp. japonica OX=39947 GN=Os04g0365550 PE=4 SV=1	TRUE	0.99516
tr|A0A0N7KLK8|A0A0N7KLK8_ORYSJ Os06g0162100 protein OS=Oryza sativa subsp. japonica OX=39947 GN=Os06g0162100 PE=4 SV=1	TRUE	0.7341
tr|A0A0N7KNG9|A0A0N7KNG9_ORYSJ Os07g0494900 protein OS=Oryza sativa subsp. japonica OX=39947 GN=Os07g0494900 PE=3 SV=1	TRUE	0.99071
tr|A0A0P0UYN2|A0A0P0UYN2_ORYSJ Os01g0152951 protein OS=Oryza sativa subsp. japonica OX=39947 GN=Os01g0152951 PE=4 SV=1	TRUE	0.78677
tr|A0A0P0V1P5|A0A0P0V1P5_ORYSJ Os01g0312600 protein OS=Oryza sativa subsp. japonica OX=39947 GN=Os01g0312600 PE=4 SV=1	FALSE	0.01317
tr|A0A0P0V283|A0A0P0V283_ORYSJ Os01g0339851 protein OS=Oryza sativa subsp. japonica OX=39947 GN=Os01g0339851 PE=4 SV=1	FALSE	0.04346
tr|A0A0P0V3C2|A0A0P0V3C2_ORYSJ Os01g0520020 protein OS=Oryza sativa subsp. japonica OX=39947 GN=Os01g0520020 PE=4 SV=1	TRUE	0.97079
tr|A0A0P0V579|A0A0P0V579_ORYSJ Os01g0615925 protein OS=Oryza sativa subsp. japonica OX=39947 GN=Os01g0615925 PE=4 SV=1	FALSE	0.03785
tr|A0A0P0V5Z5|A0A0P0V5Z5_ORYSJ Os01g0651932 protein OS=Oryza sativa subsp. japonica OX=39947 GN=Os01g0651932 PE=4 SV=1	TRUE	0.99743
tr|A0A0P0V607|A0A0P0V607_ORYSJ Os01g0652450 protein OS=Oryza sativa subsp. japonica OX=39947 GN=Os01g0652450 PE=4 SV=1	FALSE	0.12586
tr|A0A0P0V6P3|A0A0P0V6P3_ORYSJ Os01g0685100 protein OS=Oryza sativa subsp. japonica OX=39947 GN=Os01g0685100 PE=4 SV=1	TRUE	0.93745
tr|A0A0P0V6Q5|A0A0P0V6Q5_ORYSJ Os01g0687850 protein OS=Oryza sativa subsp. japonica OX=39947 GN=Os01g0687850 PE=4 SV=1	FALSE	0.13847
tr|A0A0P0V835|A0A0P0V835_ORYSJ Os01g0746000 protein OS=Oryza sativa subsp. japonica OX=39947 GN=Os01g0746000 PE=4 SV=1	FALSE	0.02081
tr|A0A0P0V8Q9|A0A0P0V8Q9_ORYSJ Os01g0771350 protein OS=Oryza sativa subsp. japonica OX=39947 GN=Os01g0771350 PE=4 SV=1	FALSE	0.07763
tr|A0A0P0VDG3|A0A0P0VDG3_ORYSJ Os01g0965300 protein (Fragment) OS=Oryza sativa subsp. japonica OX=39947 GN=Os01g0965300 PE=4 SV=1	FALSE	0.36945
tr|A0A0P0VDW5|A0A0P0VDW5_ORYSJ Os02g0107650 protein OS=Oryza sativa subsp. japonica OX=39947 GN=Os02g0107650 PE=4 SV=1	FALSE	0.01014
tr|A0A0P0VJN9|A0A0P0VJN9_ORYSJ Os02g0517150 protein OS=Oryza sativa subsp. japonica OX=39947 GN=Os02g0517150 PE=4 SV=1	TRUE	0.9978
tr|A0A0P0VSP1|A0A0P0VSP1_ORYSJ Os03g0123701 protein OS=Oryza sativa subsp. japonica OX=39947 GN=Os03g0123701 PE=4 SV=1	FALSE	0.47349
tr|A0A0P0VZ97|A0A0P0VZ97_ORYSJ Os03g0557101 protein OS=Oryza sativa subsp. japonica OX=39947 GN=Os03g0557101 PE=4 SV=1	FALSE	0.43443
tr|A0A0P0VZR0|A0A0P0VZR0_ORYSJ Os03g0422600 protein OS=Oryza sativa subsp. japonica OX=39947 GN=Os03g0422600 PE=4 SV=1	TRUE	0.99061
tr|A0A0P0W056|A0A0P0W056_ORYSJ Protein FAR1-RELATED SEQUENCE OS=Oryza sativa subsp. japonica OX=39947 GN=Os03g0614250 PE=3 SV=1	TRUE	0.98962
tr|A0A0P0W5I8|A0A0P0W5I8_ORYSJ Os03g0845800 protein OS=Oryza sativa subsp. japonica OX=39947 GN=Os03g0845800 PE=4 SV=1	TRUE	0.81672
tr|A0A0P0W7G5|A0A0P0W7G5_ORYSJ Os04g0213800 protein OS=Oryza sativa subsp. japonica OX=39947 GN=Os04g0213800 PE=3 SV=1	TRUE	0.95856
tr|A0A0P0WAR2|A0A0P0WAR2_ORYSJ Os04g0425800 protein OS=Oryza sativa subsp. japonica OX=39947 GN=Os04g0425800 PE=4 SV=1	TRUE	0.56867
tr|A0A0P0WKE4|A0A0P0WKE4_ORYSJ Os05g0305600 protein OS=Oryza sativa subsp. japonica OX=39947 GN=Os05g0305600 PE=3 SV=1	TRUE	0.9988
tr|A0A0P0WKQ8|A0A0P0WKQ8_ORYSJ Os05g0320000 protein OS=Oryza sativa subsp. japonica OX=39947 GN=Os05g0320000 PE=4 SV=1	TRUE	0.96876
tr|A0A0P0WLQ1|A0A0P0WLQ1_ORYSJ Os05g0374932 protein OS=Oryza sativa subsp. japonica OX=39947 GN=Os05g0374932 PE=4 SV=1	FALSE	0.00969
tr|A0A0P0WNU7|A0A0P0WNU7_ORYSJ Os05g0478500 protein OS=Oryza sativa subsp. japonica OX=39947 GN=Os05g0478500 PE=4 SV=1	TRUE	0.81195
tr|A0A0P0WSE4|A0A0P0WSE4_ORYSJ Os06g0118925 protein OS=Oryza sativa subsp. japonica OX=39947 GN=Os06g0118925 PE=4 SV=1	FALSE	0.21632
tr|A0A0P0X0P8|A0A0P0X0P8_ORYSJ Os06g0704450 protein (Fragment) OS=Oryza sativa subsp. japonica OX=39947 GN=Os06g0704450 PE=4 SV=1	FALSE	0.0228
tr|A0A0P0XJX5|A0A0P0XJX5_ORYSJ Os09g0317500 protein OS=Oryza sativa subsp. japonica OX=39947 GN=Os09g0317500 PE=4 SV=1	FALSE	0.08869
tr|A0A0P0XK53|A0A0P0XK53_ORYSJ Os09g0257233 protein OS=Oryza sativa subsp. japonica OX=39947 GN=Os09g0257233 PE=4 SV=1	TRUE	0.85369
tr|A0A0P0XNE4|A0A0P0XNE4_ORYSJ Os09g0438000 protein OS=Oryza sativa subsp. japonica OX=39947 GN=Os09g0438000 PE=3 SV=1	TRUE	0.98784
tr|A0A0P0XP79|A0A0P0XP79_ORYSJ Os09g0486250 protein OS=Oryza sativa subsp. japonica OX=39947 GN=Os09g0486250 PE=4 SV=1	FALSE	0.00227
tr|A0A0P0XRB2|A0A0P0XRB2_ORYSJ Os10g0106000 protein (Fragment) OS=Oryza sativa subsp. japonica OX=39947 GN=Os10g0106000 PE=4 SV=1	FALSE	0.00753
tr|A0A0P0XUT3|A0A0P0XUT3_ORYSJ Os10g0451500 protein OS=Oryza sativa subsp. japonica OX=39947 GN=Os10g0451500 PE=4 SV=1	TRUE	0.99926
tr|A0A0P0XVA2|A0A0P0XVA2_ORYSJ Os10g0474250 protein OS=Oryza sativa subsp. japonica OX=39947 GN=Os10g0474250 PE=4 SV=1	FALSE	0.08073
tr|A0A0P0XWT6|A0A0P0XWT6_ORYSJ Xyloglucan endotransglucosylase/hydrolase OS=Oryza sativa subsp. japonica OX=39947 GN=Os10g0545500 PE=1 SV=1	TRUE	0.93815
tr|A0A0P0Y2S3|A0A0P0Y2S3_ORYSJ Os11g0452400 protein OS=Oryza sativa subsp. japonica OX=39947 GN=Os11g0452400 PE=4 SV=1	FALSE	0.01535
tr|A0A0P0Y660|A0A0P0Y660_ORYSJ Os11g0703750 protein OS=Oryza sativa subsp. japonica OX=39947 GN=Os11g0703750 PE=4 SV=1	TRUE	0.83693
tr|A0A0P0YC64|A0A0P0YC64_ORYSJ Os12g0598200 protein OS=Oryza sativa subsp. japonica OX=39947 GN=Os12g0598200 PE=3 SV=1	TRUE	0.95734
tr|B7F2T8|B7F2T8_ORYSJ Os04g0117300 protein OS=Oryza sativa subsp. japonica OX=39947 GN=Os04g0117300 PE=1 SV=1	TRUE	0.99385
tr|B7F8F4|B7F8F4_ORYSJ Os05g0533800 protein OS=Oryza sativa subsp. japonica OX=39947 GN=Os05g0533800 PE=1 SV=1	TRUE	0.99686
tr|B9EXW7|B9EXW7_ORYSJ Os01g0599800 protein OS=Oryza sativa subsp. japonica OX=39947 GN=Os01g0599800 PE=4 SV=1	FALSE	0.41364
tr|B9FEU7|B9FEU7_ORYSJ Os04g0383600 protein OS=Oryza sativa subsp. japonica OX=39947 GN=Os04g0383600 PE=4 SV=1	TRUE	0.50406
tr|Q0DEH9|Q0DEH9_ORYSJ Os06g0151800 protein OS=Oryza sativa subsp. japonica OX=39947 GN=Os06g0151800 PE=4 SV=1	FALSE	0.00066
tr|Q0DTY3|Q0DTY3_ORYSJ Os03g0217400 protein OS=Oryza sativa subsp. japonica OX=39947 GN=Os03g0217400 PE=4 SV=1	FALSE	0.0261
tr|Q0IMX5|Q0IMX5_ORYSJ Peroxidase OS=Oryza sativa subsp. japonica OX=39947 GN=LOC_Os12g34524 PE=1 SV=1	TRUE	0.97954
tr|Q0ITQ9|Q0ITQ9_ORYSJ Os11g0227000 protein OS=Oryza sativa subsp. japonica OX=39947 GN=Os11g0227000 PE=4 SV=1	TRUE	0.93005
tr|Q0IV31|Q0IV31_ORYSJ Os11g0116500 protein OS=Oryza sativa subsp. japonica OX=39947 GN=Os11g0116500 PE=4 SV=2	TRUE	0.98435
tr|Q0J647|Q0J647_ORYSJ Os08g0369200 protein OS=Oryza sativa subsp. japonica OX=39947 GN=Os08g0369200 PE=2 SV=1	TRUE	0.99779
tr|Q0J6D8|Q0J6D8_ORYSJ Os08g0331000 protein OS=Oryza sativa subsp. japonica OX=39947 GN=Os08g0331000 PE=4 SV=2	TRUE	0.58512
tr|Q0J7A8|Q0J7A8_ORYSJ Os08g0207000 protein OS=Oryza sativa subsp. japonica OX=39947 GN=Os08g0207000 PE=3 SV=1	TRUE	0.63771
tr|Q0JDF7|Q0JDF7_ORYSJ Arogenate dehydratase OS=Oryza sativa subsp. japonica OX=39947 GN=Os04g0406600 PE=1 SV=1	TRUE	0.96701
tr|Q0JM61|Q0JM61_ORYSJ Callose synthase 1 catalytic subunit-like protein OS=Oryza sativa subsp. japonica OX=39947 GN=Os01g0533500 PE=4 SV=1	TRUE	0.89395
tr|Q10DN8|Q10DN8_ORYSJ Os03g0725400 protein OS=Oryza sativa subsp. japonica OX=39947 GN=LOC_Os03g51550 PE=1 SV=1	TRUE	0.98157
tr|Q10NJ7|Q10NJ7_ORYSJ Mitochondrial carrier protein expressed OS=Oryza sativa subsp. japonica OX=39947 GN=LOC_Os03g16080 PE=2 SV=1	TRUE	0.98315
tr|Q10PN6|Q10PN6_ORYSJ Expressed protein OS=Oryza sativa subsp. japonica OX=39947 GN=LOC_Os03g12630 PE=2 SV=1	TRUE	0.97648
sp|Q2QLY4|METE2_ORYSJ 5-methyltetrahydropteroyltriglutamate--homocysteine methyltransferase 2 OS=Oryza sativa subsp. japonica OX=39947 GN=Os12g0624000 PE=2 SV=1	TRUE	0.99691
tr|Q2QV58|Q2QV58_ORYSJ DNA-binding storekeeper protein putative expressed OS=Oryza sativa subsp. japonica OX=39947 GN=LOC_Os12g13940 PE=2 SV=1	TRUE	0.94065
tr|Q2RAM1|Q2RAM1_ORYSJ Os11g0146500 protein OS=Oryza sativa subsp. japonica OX=39947 GN=LOC_Os11g04930 PE=1 SV=1	TRUE	0.99435
sp|Q2RBJ4|DRM1A_ORYSJ DNA (cytosine-5)-methyltransferase DRM1A OS=Oryza sativa subsp. japonica OX=39947 GN=DRM1A PE=2 SV=1	TRUE	0.98318
tr|Q336U5|Q336U5_ORYSJ RING-type E3 ubiquitin transferase OS=Oryza sativa subsp. japonica OX=39947 GN=LOC_Os10g40100 PE=4 SV=2	TRUE	0.99176
tr|Q337G9|Q337G9_ORYSJ Lanthionine synthetase C-like protein expressed OS=Oryza sativa subsp. japonica OX=39947 GN=LOC_Os10g35480 PE=1 SV=2	TRUE	0.99491
sp|Q53KW9|AM1_ORYSJ Protein AMEIOTIC 1 homolog OS=Oryza sativa subsp. japonica OX=39947 GN=AM1 PE=1 SV=1	TRUE	0.99044
tr|Q5N945|Q5N945_ORYSJ Os01g0869500 protein OS=Oryza sativa subsp. japonica OX=39947 GN=Os01g0869500 PE=1 SV=1	TRUE	0.99822
tr|Q5QM60|Q5QM60_ORYSJ Non-specific lipid-transfer protein OS=Oryza sativa subsp. japonica OX=39947 GN=Os01g0822900 PE=1 SV=1	FALSE	0.25206
tr|Q5VML3|Q5VML3_ORYSJ Os06g0150600 protein OS=Oryza sativa subsp. japonica OX=39947 GN=Os06g0150600 PE=1 SV=1	TRUE	0.93218
sp|Q5VSB6|CDT2_ORYSJ Protein CADMIUM TOLERANCE 2 OS=Oryza sativa subsp. japonica OX=39947 GN=CDT2 PE=2 SV=1	TRUE	0.59591
sp|Q5Z818|SPL12_ORYSJ Squamosa promoter-binding-like protein 12 OS=Oryza sativa subsp. japonica OX=39947 GN=SPL12 PE=2 SV=1	TRUE	0.98695
tr|Q65X88|Q65X88_ORYSJ Os05g0526600 protein OS=Oryza sativa subsp. japonica OX=39947 GN=Os05g0526600 PE=4 SV=1	TRUE	0.89183
tr|Q69IL7|Q69IL7_ORYSJ Os09g0515800 protein OS=Oryza sativa subsp. japonica OX=39947 GN=Os09g0515800 PE=1 SV=1	TRUE	0.99292
tr|Q69QE7|Q69QE7_ORYSJ Os09g0367633 protein OS=Oryza sativa subsp. japonica OX=39947 GN=Os09g0367633 PE=4 SV=1	FALSE	0.40645
tr|Q69UB7|Q69UB7_ORYSJ Os07g0525500 protein OS=Oryza sativa subsp. japonica OX=39947 GN=Os07g0525500 PE=3 SV=1	TRUE	0.9902
tr|Q69Y26|Q69Y26_ORYSJ Os06g0213900 protein OS=Oryza sativa subsp. japonica OX=39947 GN=Os06g0213900 PE=1 SV=1	TRUE	0.99134
tr|Q6EN51|Q6EN51_ORYSJ Os02g0254600 protein OS=Oryza sativa subsp. japonica OX=39947 GN=Os02g0254600 PE=4 SV=1	TRUE	0.9278
tr|Q6EPR6|Q6EPR6_ORYSJ Serine/threonine-protein phosphatase OS=Oryza sativa subsp. japonica OX=39947 GN=Os09g0284200 PE=1 SV=1	TRUE	0.99377
tr|Q6EU04|Q6EU04_ORYSJ Os02g0683800 protein OS=Oryza sativa subsp. japonica OX=39947 GN=Os02g0683800 PE=2 SV=1	FALSE	0.01773
tr|Q6I5X0|Q6I5X0_ORYSJ Glycosyltransferase OS=Oryza sativa subsp. japonica OX=39947 GN=Os05g0215300 PE=1 SV=1	TRUE	0.84968
sp|Q6YTY3|ALFL9_ORYSJ PHD finger protein ALFIN-LIKE 9 OS=Oryza sativa subsp. japonica OX=39947 GN=Os07g0608400 PE=2 SV=1	TRUE	0.99723
tr|Q6YVN9|Q6YVN9_ORYSJ Os08g0299200 protein OS=Oryza sativa subsp. japonica OX=39947 GN=Os08g0299200 PE=1 SV=1	TRUE	0.95894
sp|Q6Z7H3|CCT12_ORYSJ Cyclin-T1-2 OS=Oryza sativa subsp. japonica OX=39947 GN=CYCT1_2 PE=2 SV=2	TRUE	0.98841
tr|Q6Z8I9|Q6Z8I9_ORYSJ Os02g0751900 protein OS=Oryza sativa subsp. japonica OX=39947 GN=Os02g0751900 PE=3 SV=1	TRUE	0.97495
tr|Q6ZAC7|Q6ZAC7_ORYSJ Os08g0447200 protein OS=Oryza sativa subsp. japonica OX=39947 GN=Os08g0447200 PE=1 SV=1	TRUE	0.99202
tr|Q6ZC53|Q6ZC53_ORYSJ Non-lysosomal glucosylceramidase OS=Oryza sativa subsp. japonica OX=39947 GN=Os08g0111200 PE=1 SV=1	TRUE	0.98751
tr|Q6ZC54|Q6ZC54_ORYSJ Os08g0110700 protein OS=Oryza sativa subsp. japonica OX=39947 GN=Os08g0110700 PE=1 SV=1	TRUE	0.99395
sp|Q6ZH29|GATP4_ORYSJ Probable gamma-aminobutyrate transaminase 4 OS=Oryza sativa subsp. japonica OX=39947 GN=GABA-T PE=2 SV=1	TRUE	0.99767
tr|Q75M33|Q75M33_ORYSJ BHLH transcription factor OS=Oryza sativa subsp. japonica OX=39947 GN=Os05g0103000 PE=2 SV=2	TRUE	0.99348
tr|Q7EZT4|Q7EZT4_ORYSJ Os07g0669000 protein OS=Oryza sativa subsp. japonica OX=39947 GN=Os07g0669000 PE=2 SV=1	TRUE	0.96341
sp|Q7F7I7|RAN1_ORYSJ GTP-binding nuclear protein Ran-1 OS=Oryza sativa subsp. japonica OX=39947 GN=RAN1 PE=2 SV=1	TRUE	0.9851
tr|Q7X8M3|Q7X8M3_ORYSJ Os04g0625700 protein OS=Oryza sativa subsp. japonica OX=39947 GN=Os04g0625700 PE=4 SV=2	TRUE	0.97855
tr|Q7XDT4|Q7XDT4_ORYSJ Os10g0452500 protein OS=Oryza sativa subsp. japonica OX=39947 GN=LOC_Os10g31500 PE=4 SV=1	TRUE	0.99993
sp|Q84ZD2|CRP1_ORYSJ Pentatricopeptide repeat-containing protein CRP1 homolog chloroplastic OS=Oryza sativa subsp. japonica OX=39947 GN=Os07g0548300 PE=3 SV=1	TRUE	0.99573
tr|Q8LR39|Q8LR39_ORYSJ glycerophosphodiester phosphodiesterase OS=Oryza sativa subsp. japonica OX=39947 GN=Os01g0763600 PE=1 SV=1	TRUE	0.99859
sp|Q8S1X8|GT14_ORYSJ Probable glucuronosyltransferase Os01g0926600 OS=Oryza sativa subsp. japonica OX=39947 GN=Os01g0926600 PE=2 SV=1	TRUE	0.97929
tr|Q8S3N7|Q8S3N7_ORYSJ Os04g0660000 protein OS=Oryza sativa subsp. japonica OX=39947 GN=24K23.20 PE=4 SV=1	FALSE	0.10178
tr|Q942C4|Q942C4_ORYSJ Glycosyltransferase OS=Oryza sativa subsp. japonica OX=39947 GN=Os01g0734800 PE=1 SV=1	TRUE	0.99058
tr|Q945X0|Q945X0_ORYSJ Glutathione S-transferase OS=Oryza sativa subsp. japonica OX=39947 GN=LOC_Os10g38610 PE=1 SV=1	TRUE	0.99973
tr|Q9XFE4|Q9XFE4_ORYSJ peptidylprolyl isomerase OS=Oryza sativa subsp. japonica OX=39947 GN=Os04g0352400 PE=1 SV=2	TRUE	0.99956
tr|A0A0N7KF51|A0A0N7KF51_ORYSJ Os02g0299666 protein OS=Oryza sativa subsp. japonica OX=39947 GN=Os02g0299666 PE=4 SV=1	FALSE	0.19198
tr|A0A0N7KG64|A0A0N7KG64_ORYSJ Os02g0773700 protein OS=Oryza sativa subsp. japonica OX=39947 GN=Os02g0773700 PE=4 SV=1	FALSE	0.00375
tr|A0A0N7KKP0|A0A0N7KKP0_ORYSJ Os05g0379500 protein OS=Oryza sativa subsp. japonica OX=39947 GN=Os05g0379500 PE=4 SV=1	FALSE	0.46401
tr|A0A0N7KQ32|A0A0N7KQ32_ORYSJ Os08g0499225 protein OS=Oryza sativa subsp. japonica OX=39947 GN=Os08g0499225 PE=4 SV=1	TRUE	0.63377
tr|A0A0N7KTK5|A0A0N7KTK5_ORYSJ Os12g0145150 protein OS=Oryza sativa subsp. japonica OX=39947 GN=Os12g0145150 PE=4 SV=1	FALSE	0.19566
tr|A0A0N7KU56|A0A0N7KU56_ORYSJ Os12g0539025 protein OS=Oryza sativa subsp. japonica OX=39947 GN=Os12g0539025 PE=4 SV=1	FALSE	0.02329
tr|A0A0P0V5N1|A0A0P0V5N1_ORYSJ Os01g0633300 protein OS=Oryza sativa subsp. japonica OX=39947 GN=Os01g0633300 PE=4 SV=1	FALSE	0.14677
tr|A0A0P0V5V0|A0A0P0V5V0_ORYSJ Os01g0647000 protein OS=Oryza sativa subsp. japonica OX=39947 GN=Os01g0647000 PE=4 SV=1	TRUE	0.88015
tr|A0A0P0VHW3|A0A0P0VHW3_ORYSJ Os02g0286500 protein OS=Oryza sativa subsp. japonica OX=39947 GN=Os02g0286500 PE=4 SV=1	TRUE	0.64584
tr|A0A0P0VK86|A0A0P0VK86_ORYSJ Os02g0552550 protein OS=Oryza sativa subsp. japonica OX=39947 GN=Os02g0552550 PE=4 SV=1	TRUE	0.75938
tr|A0A0P0VR41|A0A0P0VR41_ORYSJ Os02g0807851 protein OS=Oryza sativa subsp. japonica OX=39947 GN=Os02g0807851 PE=4 SV=1	TRUE	0.88654
tr|A0A0P0VX69|A0A0P0VX69_ORYSJ Os03g0299400 protein (Fragment) OS=Oryza sativa subsp. japonica OX=39947 GN=Os03g0299400 PE=4 SV=1	FALSE	0.00148
tr|A0A0P0W4W9|A0A0P0W4W9_ORYSJ Os03g0824350 protein OS=Oryza sativa subsp. japonica OX=39947 GN=Os03g0824350 PE=4 SV=1	FALSE	0.09919
tr|A0A0P0W6Z0|A0A0P0W6Z0_ORYSJ Os04g0177500 protein OS=Oryza sativa subsp. japonica OX=39947 GN=Os04g0177500 PE=4 SV=1	TRUE	0.87364
tr|A0A0P0W894|A0A0P0W894_ORYSJ Os04g0304900 protein OS=Oryza sativa subsp. japonica OX=39947 GN=Os04g0304900 PE=4 SV=1	FALSE	0.012
tr|A0A0P0WI23|A0A0P0WI23_ORYSJ Os05g0139000 protein OS=Oryza sativa subsp. japonica OX=39947 GN=Os05g0139000 PE=4 SV=1	FALSE	0.06694
tr|A0A0P0WJV5|A0A0P0WJV5_ORYSJ Os05g0257800 protein OS=Oryza sativa subsp. japonica OX=39947 GN=Os05g0257800 PE=4 SV=1	FALSE	0.00983
tr|A0A0P0WNW3|A0A0P0WNW3_ORYSJ Os05g0487400 protein OS=Oryza sativa subsp. japonica OX=39947 GN=Os05g0487400 PE=4 SV=1	FALSE	0.02031
tr|A0A0P0WPC6|A0A0P0WPC6_ORYSJ Os05g0505383 protein OS=Oryza sativa subsp. japonica OX=39947 GN=Os05g0505383 PE=4 SV=1	FALSE	0.00967
tr|A0A0P0WPT8|A0A0P0WPT8_ORYSJ Os05g0556600 protein OS=Oryza sativa subsp. japonica OX=39947 GN=Os05g0556600 PE=1 SV=1	TRUE	0.99704
tr|A0A0P0WTA7|A0A0P0WTA7_ORYSJ non-specific serine/threonine protein kinase OS=Oryza sativa subsp. japonica OX=39947 GN=Os06g0186300 PE=4 SV=1	TRUE	0.97794
tr|A0A0P0X1H7|A0A0P0X1H7_ORYSJ Os06g0716401 protein (Fragment) OS=Oryza sativa subsp. japonica OX=39947 GN=Os06g0716401 PE=4 SV=1	FALSE	0.03837
tr|A0A0P0X4I1|A0A0P0X4I1_ORYSJ Os07g0256000 protein OS=Oryza sativa subsp. japonica OX=39947 GN=Os07g0256000 PE=4 SV=1	TRUE	0.92038
tr|A0A0P0X853|A0A0P0X853_ORYSJ amino-acid N-acetyltransferase OS=Oryza sativa subsp. japonica OX=39947 GN=Os07g0585600 PE=1 SV=1	TRUE	0.99558
tr|A0A0P0XCZ8|A0A0P0XCZ8_ORYSJ Os08g0205650 protein OS=Oryza sativa subsp. japonica OX=39947 GN=Os08g0205650 PE=4 SV=1	FALSE	0.00495
tr|A0A0P0XDC0|A0A0P0XDC0_ORYSJ Os08g0232100 protein OS=Oryza sativa subsp. japonica OX=39947 GN=Os08g0232100 PE=4 SV=1	TRUE	0.52198
tr|A0A0P0XFR5|A0A0P0XFR5_ORYSJ Os08g0386050 protein OS=Oryza sativa subsp. japonica OX=39947 GN=Os08g0386050 PE=4 SV=1	TRUE	0.88692
tr|A0A0P0XLX1|A0A0P0XLX1_ORYSJ Os09g0297900 protein OS=Oryza sativa subsp. japonica OX=39947 GN=Os09g0297900 PE=4 SV=1	TRUE	0.94616
tr|A0A0P0XU77|A0A0P0XU77_ORYSJ Os10g0398350 protein OS=Oryza sativa subsp. japonica OX=39947 GN=Os10g0398350 PE=4 SV=1	FALSE	0.00548
tr|A0A0P0XUM7|A0A0P0XUM7_ORYSJ Os10g0442532 protein (Fragment) OS=Oryza sativa subsp. japonica OX=39947 GN=Os10g0442532 PE=4 SV=1	FALSE	0.00137
tr|A0A0P0XW86|A0A0P0XW86_ORYSJ Os10g0492101 protein OS=Oryza sativa subsp. japonica OX=39947 GN=Os10g0492101 PE=1 SV=1	FALSE	0.39914
tr|A0A0P0XWE4|A0A0P0XWE4_ORYSJ Os10g0498500 protein OS=Oryza sativa subsp. japonica OX=39947 GN=Os10g0498500 PE=1 SV=1	TRUE	0.99967
tr|A0A0P0XXL8|A0A0P0XXL8_ORYSJ Os10g0578300 protein OS=Oryza sativa subsp. japonica OX=39947 GN=Os10g0578300 PE=4 SV=1	FALSE	0.06028
tr|A0A0P0XZ44|A0A0P0XZ44_ORYSJ Gamma-glutamylcyclotransferase family protein OS=Oryza sativa subsp. japonica OX=39947 GN=Os11g0139900 PE=1 SV=1	TRUE	0.98117
tr|A0A0P0XZ86|A0A0P0XZ86_ORYSJ Os11g0173366 protein OS=Oryza sativa subsp. japonica OX=39947 GN=Os11g0173366 PE=4 SV=1	FALSE	0.0094
tr|A0A0P0Y5S0|A0A0P0Y5S0_ORYSJ Os11g0691500 protein OS=Oryza sativa subsp. japonica OX=39947 GN=Os11g0691500 PE=3 SV=1	TRUE	0.99534
tr|A0A0P0Y6G7|A0A0P0Y6G7_ORYSJ non-reducing end alpha-L-arabinofuranosidase OS=Oryza sativa subsp. japonica OX=39947 GN=Os12g0129300 PE=4 SV=1	FALSE	0.12274
tr|A0A0P0Y6S8|A0A0P0Y6S8_ORYSJ Os12g0127650 protein OS=Oryza sativa subsp. japonica OX=39947 GN=Os12g0127650 PE=4 SV=1	TRUE	0.99771
tr|A0A0P0Y779|A0A0P0Y779_ORYSJ Os12g0161500 protein OS=Oryza sativa subsp. japonica OX=39947 GN=Os12g0161500 PE=4 SV=1	TRUE	0.99649
tr|A0A0P0Y7W9|A0A0P0Y7W9_ORYSJ Os12g0188500 protein OS=Oryza sativa subsp. japonica OX=39947 GN=Os12g0188500 PE=4 SV=1	TRUE	0.88688
tr|A0A0P0Y8E9|A0A0P0Y8E9_ORYSJ Os12g0230450 protein OS=Oryza sativa subsp. japonica OX=39947 GN=Os12g0230450 PE=4 SV=1	FALSE	0.39208
tr|A0A0P0Y9F2|A0A0P0Y9F2_ORYSJ Os12g0284500 protein OS=Oryza sativa subsp. japonica OX=39947 GN=Os12g0284500 PE=4 SV=1	TRUE	0.97733
tr|A0A0P0YBD6|A0A0P0YBD6_ORYSJ Os12g0516700 protein OS=Oryza sativa subsp. japonica OX=39947 GN=Os12g0516700 PE=4 SV=1	TRUE	0.98646
tr|A3B7V8|A3B7V8_ORYSJ Os06g0121100 protein OS=Oryza sativa subsp. japonica OX=39947 GN=Os06g0121100 PE=4 SV=1	TRUE	0.9981
tr|B9FDS3|B9FDS3_ORYSJ Methyltransferase OS=Oryza sativa subsp. japonica OX=39947 GN=Os04g0692400 PE=1 SV=1	TRUE	0.9953
tr|B9FVJ2|B9FVJ2_ORYSJ Glutathione S-transferase OS=Oryza sativa subsp. japonica OX=39947 GN=LOC_Os07g05800 PE=3 SV=1	TRUE	0.63426
sp|O04985|HBL2_ORYSJ Non-symbiotic hemoglobin 2 OS=Oryza sativa subsp. japonica OX=39947 GN=HB2 PE=2 SV=1	TRUE	0.99259
tr|Q0D8P5|Q0D8P5_ORYSJ Protein FAR1-RELATED SEQUENCE OS=Oryza sativa subsp. japonica OX=39947 GN=Os07g0141500 PE=3 SV=1	TRUE	0.98062
tr|Q0DK11|Q0DK11_ORYSJ Os05g0207200 protein OS=Oryza sativa subsp. japonica OX=39947 GN=Os05g0207200 PE=4 SV=2	TRUE	0.99618
tr|Q0DKM2|Q0DKM2_ORYSJ Os05g0155000 protein OS=Oryza sativa subsp. japonica OX=39947 GN=Os05g0155000 PE=1 SV=1	TRUE	0.99716
tr|Q0DQ06|Q0DQ06_ORYSJ Os03g0646300 protein OS=Oryza sativa subsp. japonica OX=39947 GN=Os03g0646300 PE=3 SV=1	TRUE	0.95619
tr|Q0DQT5|Q0DQT5_ORYSJ Os03g0562000 protein OS=Oryza sativa subsp. japonica OX=39947 GN=Os03g0562000 PE=4 SV=1	TRUE	0.99959
tr|Q0E1H0|Q0E1H0_ORYSJ Os02g0448000 protein OS=Oryza sativa subsp. japonica OX=39947 GN=Os02g0448000 PE=1 SV=1	TRUE	0.98022
tr|Q0E285|Q0E285_ORYSJ Os02g0261800 protein OS=Oryza sativa subsp. japonica OX=39947 GN=Os02g0261800 PE=4 SV=2	TRUE	0.98603
tr|Q0INW5|Q0INW5_ORYSJ Os12g0283900 protein OS=Oryza sativa subsp. japonica OX=39947 GN=Os12g0283900 PE=4 SV=1	TRUE	0.99741
tr|Q0J173|Q0J173_ORYSJ Os09g0458600 protein OS=Oryza sativa subsp. japonica OX=39947 GN=Os09g0458600 PE=4 SV=1	FALSE	0.0002
tr|Q0J3T4|Q0J3T4_ORYSJ Transmembrane 9 superfamily member OS=Oryza sativa subsp. japonica OX=39947 GN=Os08g0554900 PE=2 SV=1	TRUE	0.99821
tr|Q10FA4|Q10FA4_ORYSJ Expressed protein OS=Oryza sativa subsp. japonica OX=39947 GN=LOC_Os03g47190 PE=2 SV=1	FALSE	0.46878
tr|Q2QQS3|Q2QQS3_ORYSJ LILLIM08 putative expressed OS=Oryza sativa subsp. japonica OX=39947 GN=LOC_Os12g30040 PE=4 SV=1	TRUE	0.98262
tr|Q2QQX2|Q2QQX2_ORYSJ S-acyltransferase OS=Oryza sativa subsp. japonica OX=39947 GN=LOC_Os12g29560 PE=1 SV=1	TRUE	0.98491
tr|Q2QSH0|Q2QSH0_ORYSJ [RNA-polymerase]-subunit kinase OS=Oryza sativa subsp. japonica OX=39947 GN=LOC_Os12g24140 PE=3 SV=1	TRUE	0.9959
tr|Q2QX16|Q2QX16_ORYSJ Expressed protein OS=Oryza sativa subsp. japonica OX=39947 GN=LOC_Os12g07500 PE=1 SV=1	TRUE	0.97753
tr|Q53RH1|Q53RH1_ORYSJ Expressed protein OS=Oryza sativa subsp. japonica OX=39947 GN=LOC_Os03g49490 PE=1 SV=1	TRUE	0.99972
tr|Q5JM92|Q5JM92_ORYSJ Os01g0972900 protein OS=Oryza sativa subsp. japonica OX=39947 GN=Os01g0972900 PE=4 SV=1	TRUE	0.91223
tr|Q5NBA0|Q5NBA0_ORYSJ Os01g0264700 protein OS=Oryza sativa subsp. japonica OX=39947 GN=Os01g0264700 PE=1 SV=1	TRUE	0.99856
tr|Q5VQZ9|Q5VQZ9_ORYSJ Os01g0175100 protein OS=Oryza sativa subsp. japonica OX=39947 GN=Os01g0175100 PE=1 SV=1	TRUE	0.80988
tr|Q658H9|Q658H9_ORYSJ Os06g0129000 protein OS=Oryza sativa subsp. japonica OX=39947 GN=Os06g0129000 PE=1 SV=1	TRUE	0.78166
sp|Q67VP4|RAC4_ORYSJ Rac-like GTP-binding protein 4 OS=Oryza sativa subsp. japonica OX=39947 GN=RAC4 PE=2 SV=1	TRUE	0.99889
tr|Q69N33|Q69N33_ORYSJ Dihydrolipoamide acetyltransferase component of pyruvate dehydrogenase complex OS=Oryza sativa subsp. japonica OX=39947 GN=Os09g0408600 PE=1 SV=1	TRUE	0.99363
sp|Q69NG5|6PGL4_ORYSJ Probable 6-phosphogluconolactonase 4 chloroplastic OS=Oryza sativa subsp. japonica OX=39947 GN=Os09g0529100 PE=2 SV=2	TRUE	0.99963
tr|Q69XJ1|Q69XJ1_ORYSJ DNA-directed RNA polymerase III subunit RPC6 OS=Oryza sativa subsp. japonica OX=39947 GN=Os06g0603400 PE=1 SV=1	TRUE	0.9985
tr|Q69XK9|Q69XK9_ORYSJ Os06g0601100 protein OS=Oryza sativa subsp. japonica OX=39947 GN=Os06g0601100 PE=1 SV=1	TRUE	0.99775
tr|Q69XR7|Q69XR7_ORYSJ Acyl-coenzyme A oxidase OS=Oryza sativa subsp. japonica OX=39947 GN=Os06g0354500 PE=1 SV=1	TRUE	0.98836
sp|Q6AT33|IAA19_ORYSJ Auxin-responsive protein IAA19 OS=Oryza sativa subsp. japonica OX=39947 GN=IAA19 PE=2 SV=1	TRUE	0.94003
sp|Q6K5F8|CDKG1_ORYSJ Cyclin-dependent kinase G-1 OS=Oryza sativa subsp. japonica OX=39947 GN=CDKG-1 PE=2 SV=1	TRUE	0.99776
tr|Q6K713|Q6K713_ORYSJ Os02g0820500 protein OS=Oryza sativa subsp. japonica OX=39947 GN=Os02g0820500 PE=1 SV=1	TRUE	0.99398
tr|Q6K840|Q6K840_ORYSJ Os02g0805600 protein OS=Oryza sativa subsp. japonica OX=39947 GN=Os02g0805600 PE=1 SV=1	TRUE	0.97718
tr|Q6L5F8|Q6L5F8_ORYSJ Os05g0576700 protein OS=Oryza sativa subsp. japonica OX=39947 GN=Os05g0576700 PE=1 SV=1	TRUE	0.97523
tr|Q6YU22|Q6YU22_ORYSJ Os02g0559701 protein OS=Oryza sativa subsp. japonica OX=39947 GN=Os02g0559701 PE=4 SV=1	FALSE	0.01603
tr|Q6YU99|Q6YU99_ORYSJ Os02g0100600 protein OS=Oryza sativa subsp. japonica OX=39947 GN=Os02g0100600 PE=2 SV=1	TRUE	0.64586
tr|Q6YUB0|Q6YUB0_ORYSJ Os08g0463500 protein OS=Oryza sativa subsp. japonica OX=39947 GN=Os08g0463500 PE=2 SV=1	TRUE	0.97441
sp|Q6ZFH6|RCN11_ORYSJ Beta-12-xylosyltransferase RCN11 OS=Oryza sativa subsp. japonica OX=39947 GN=RCN11 PE=1 SV=1	TRUE	0.96635
tr|Q6ZK49|Q6ZK49_ORYSJ Os08g0127600 protein OS=Oryza sativa subsp. japonica OX=39947 GN=Os08g0127600 PE=1 SV=1	TRUE	0.99951
tr|Q75M18|Q75M18_ORYSJ methionine S-methyltransferase OS=Oryza sativa subsp. japonica OX=39947 GN=Os05g0105000 PE=1 SV=1	TRUE	0.99275
tr|Q7F280|Q7F280_ORYSJ Isocitrate dehydrogenase [NADP] OS=Oryza sativa subsp. japonica OX=39947 GN=Os01g0654500 PE=1 SV=1	TRUE	0.99906
tr|Q7XB93|Q7XB93_ORYSJ Disease related protein 2 OS=Oryza sativa subsp. japonica OX=39947 GN=Os04g0118800 PE=2 SV=1	TRUE	0.98306
sp|Q7XHL3|TDC2_ORYSJ Tryptophan decarboxylase 2 OS=Oryza sativa subsp. japonica OX=39947 GN=TDC2 PE=1 SV=1	TRUE	0.98579
tr|Q7XI78|Q7XI78_ORYSJ Os07g0479500 protein OS=Oryza sativa subsp. japonica OX=39947 GN=Os07g0479500 PE=4 SV=1	FALSE	0.33566
tr|Q7XM41|Q7XM41_ORYSJ Os04g0209300 protein OS=Oryza sativa subsp. japonica OX=39947 GN=Os04g0209300 PE=1 SV=2	TRUE	0.95532
tr|Q7XQ99|Q7XQ99_ORYSJ Ubiquinone biosynthesis protein COQ4 homolog mitochondrial OS=Oryza sativa subsp. japonica OX=39947 GN=Os04g0674200 PE=1 SV=2	TRUE	0.99771
sp|Q7XRX1|RFC4_ORYSJ Replication factor C subunit 4 OS=Oryza sativa subsp. japonica OX=39947 GN=RFC4 PE=2 SV=2	TRUE	0.99907
sp|Q7XSQ5|CDPKC_ORYSJ Calcium-dependent protein kinase 12 OS=Oryza sativa subsp. japonica OX=39947 GN=CPK12 PE=2 SV=2	TRUE	0.99767
tr|Q7XSV2|Q7XSV2_ORYSJ Peroxidase OS=Oryza sativa subsp. japonica OX=39947 GN=Os04g0688100 PE=1 SV=2	TRUE	0.99749
sp|Q7XTC7|P2C40_ORYSJ Probable protein phosphatase 2C 40 OS=Oryza sativa subsp. japonica OX=39947 GN=Os04g0449400 PE=2 SV=3	TRUE	0.98139
tr|Q84PB4|Q84PB4_ORYSJ Photosystem I reaction center subunit II chloroplastic OS=Oryza sativa subsp. japonica OX=39947 GN=Os08g0560900 PE=1 SV=1	TRUE	0.99593
sp|Q851W5|Y3204_ORYSJ B3 domain-containing protein Os03g0620400 OS=Oryza sativa subsp. japonica OX=39947 GN=Os03g0620400 PE=2 SV=1	TRUE	0.9864
tr|Q8LGY5|Q8LGY5_ORYSJ Os07g0238000 protein OS=Oryza sativa subsp. japonica OX=39947 GN=Os07g0238000 PE=3 SV=1	TRUE	0.84395
sp|Q8S6N5|ACC1_ORYSJ Acetyl-CoA carboxylase 1 OS=Oryza sativa subsp. japonica OX=39947 GN=ACC1 PE=3 SV=1	TRUE	0.99548
tr|Q948H5|Q948H5_ORYSJ Exonuclease family protein putative expressed OS=Oryza sativa subsp. japonica OX=39947 GN=LOC_Os10g26730 PE=4 SV=1	TRUE	0.98145
tr|Q94DL4|Q94DL4_ORYSJ Os01g0964133 protein OS=Oryza sativa subsp. japonica OX=39947 GN=Os01g0964133 PE=1 SV=1	TRUE	0.99959
tr|A0A0N7KJF0|A0A0N7KJF0_ORYSJ Os04g0533300 protein OS=Oryza sativa subsp. japonica OX=39947 GN=Os04g0533300 PE=1 SV=1	TRUE	0.99848
tr|A0A0N7KKC2|A0A0N7KKC2_ORYSJ Os05g0212600 protein OS=Oryza sativa subsp. japonica OX=39947 GN=Os05g0212600 PE=3 SV=1	TRUE	0.99049
tr|A0A0N7KMH3|A0A0N7KMH3_ORYSJ Os06g0642250 protein OS=Oryza sativa subsp. japonica OX=39947 GN=Os06g0642250 PE=4 SV=1	FALSE	0.00205
tr|A0A0N7KN56|A0A0N7KN56_ORYSJ Os07g0226901 protein OS=Oryza sativa subsp. japonica OX=39947 GN=Os07g0226901 PE=4 SV=1	TRUE	0.63825
tr|A0A0N7KNH6|A0A0N7KNH6_ORYSJ Os07g0501133 protein OS=Oryza sativa subsp. japonica OX=39947 GN=Os07g0501133 PE=4 SV=1	FALSE	0.00274
tr|A0A0N7KS21|A0A0N7KS21_ORYSJ Os10g0509200 protein OS=Oryza sativa subsp. japonica OX=39947 GN=Os10g0509200 PE=1 SV=1	TRUE	0.98594
tr|A0A0N7KT11|A0A0N7KT11_ORYSJ Os11g0538700 protein OS=Oryza sativa subsp. japonica OX=39947 GN=Os11g0538700 PE=4 SV=1	TRUE	0.69296
tr|A0A0P0UXV6|A0A0P0UXV6_ORYSJ Os01g0137600 protein OS=Oryza sativa subsp. japonica OX=39947 GN=Os01g0137600 PE=4 SV=1	TRUE	0.96443
tr|A0A0P0UZN6|A0A0P0UZN6_ORYSJ Os01g0206650 protein OS=Oryza sativa subsp. japonica OX=39947 GN=Os01g0206650 PE=4 SV=1	FALSE	0.08571
tr|A0A0P0V5F2|A0A0P0V5F2_ORYSJ Os01g0624266 protein OS=Oryza sativa subsp. japonica OX=39947 GN=Os01g0624266 PE=4 SV=1	FALSE	0.01367
tr|A0A0P0V8J7|A0A0P0V8J7_ORYSJ Os01g0759800 protein OS=Oryza sativa subsp. japonica OX=39947 GN=Os01g0759800 PE=4 SV=1	FALSE	0.48403
tr|A0A0P0VA64|A0A0P0VA64_ORYSJ Os01g0838500 protein OS=Oryza sativa subsp. japonica OX=39947 GN=Os01g0838500 PE=4 SV=1	FALSE	0.14785
tr|A0A0P0VBW1|A0A0P0VBW1_ORYSJ Os01g0912600 protein OS=Oryza sativa subsp. japonica OX=39947 GN=Os01g0912600 PE=3 SV=1	TRUE	0.99495
tr|A0A0P0VGM8|A0A0P0VGM8_ORYSJ Os02g0226700 protein (Fragment) OS=Oryza sativa subsp. japonica OX=39947 GN=Os02g0226700 PE=4 SV=1	FALSE	0.01352
tr|A0A0P0VI29|A0A0P0VI29_ORYSJ Os02g0307100 protein OS=Oryza sativa subsp. japonica OX=39947 GN=Os02g0307100 PE=4 SV=1	TRUE	0.86286
tr|A0A0P0VIC4|A0A0P0VIC4_ORYSJ Os02g0325800 protein OS=Oryza sativa subsp. japonica OX=39947 GN=Os02g0325800 PE=4 SV=1	FALSE	0.01568
tr|A0A0P0VU50|A0A0P0VU50_ORYSJ Os03g0183050 protein OS=Oryza sativa subsp. japonica OX=39947 GN=Os03g0183050 PE=4 SV=1	TRUE	0.50925
tr|A0A0P0W117|A0A0P0W117_ORYSJ Os03g0666100 protein OS=Oryza sativa subsp. japonica OX=39947 GN=Os03g0666100 PE=1 SV=1	TRUE	0.9858
tr|A0A0P0W1K8|A0A0P0W1K8_ORYSJ Os03g0693650 protein OS=Oryza sativa subsp. japonica OX=39947 GN=Os03g0693650 PE=4 SV=1	FALSE	0.01909
tr|A0A0P0W418|A0A0P0W418_ORYSJ Os03g0766050 protein OS=Oryza sativa subsp. japonica OX=39947 GN=Os03g0766050 PE=4 SV=1	TRUE	0.96312
tr|A0A0P0W7V4|A0A0P0W7V4_ORYSJ Os04g0257350 protein OS=Oryza sativa subsp. japonica OX=39947 GN=Os04g0257350 PE=4 SV=1	TRUE	0.96613
tr|A0A0P0WE02|A0A0P0WE02_ORYSJ Glycosyltransferase OS=Oryza sativa subsp. japonica OX=39947 GN=Os04g0585400 PE=3 SV=1	TRUE	0.9761
tr|A0A0P0WH80|A0A0P0WH80_ORYSJ Os05g0120400 protein OS=Oryza sativa subsp. japonica OX=39947 GN=Os05g0120400 PE=4 SV=1	FALSE	0.31309
tr|A0A0P0WMF1|A0A0P0WMF1_ORYSJ Os05g0423850 protein OS=Oryza sativa subsp. japonica OX=39947 GN=Os05g0423850 PE=4 SV=1	FALSE	0.42303
tr|A0A0P0WUI9|A0A0P0WUI9_ORYSJ Os06g0242100 protein OS=Oryza sativa subsp. japonica OX=39947 GN=Os06g0242100 PE=3 SV=1	TRUE	0.77213
tr|A0A0P0WWT1|A0A0P0WWT1_ORYSJ Os06g0484400 protein OS=Oryza sativa subsp. japonica OX=39947 GN=Os06g0484400 PE=4 SV=1	TRUE	0.99872
tr|A0A0P0WXM7|A0A0P0WXM7_ORYSJ Os06g0532301 protein OS=Oryza sativa subsp. japonica OX=39947 GN=Os06g0532301 PE=4 SV=1	FALSE	0.46939
tr|A0A0P0WYM0|A0A0P0WYM0_ORYSJ Os06g0611600 protein OS=Oryza sativa subsp. japonica OX=39947 GN=Os06g0611600 PE=3 SV=1	TRUE	0.76865
tr|A0A0P0X2E7|A0A0P0X2E7_ORYSJ Os07g0132400 protein OS=Oryza sativa subsp. japonica OX=39947 GN=Os07g0132400 PE=4 SV=1	FALSE	0.11621
tr|A0A0P0X5N7|A0A0P0X5N7_ORYSJ Os07g0453132 protein OS=Oryza sativa subsp. japonica OX=39947 GN=Os07g0453132 PE=4 SV=1	FALSE	0.26905
tr|A0A0P0X5U4|A0A0P0X5U4_ORYSJ Os07g0477250 protein OS=Oryza sativa subsp. japonica OX=39947 GN=Os07g0477250 PE=4 SV=1	TRUE	0.99897
tr|A0A0P0X7L5|A0A0P0X7L5_ORYSJ Os07g0551750 protein OS=Oryza sativa subsp. japonica OX=39947 GN=Os07g0551750 PE=4 SV=1	FALSE	0.00531
tr|A0A0P0XA20|A0A0P0XA20_ORYSJ Os07g0675300 protein OS=Oryza sativa subsp. japonica OX=39947 GN=Os07g0675300 PE=4 SV=1	TRUE	0.99936
tr|A0A0P0XA21|A0A0P0XA21_ORYSJ Os07g0676200 protein OS=Oryza sativa subsp. japonica OX=39947 GN=Os07g0676200 PE=4 SV=1	FALSE	0.02257
tr|A0A0P0XGY9|A0A0P0XGY9_ORYSJ Os08g0471850 protein OS=Oryza sativa subsp. japonica OX=39947 GN=Os08g0471850 PE=4 SV=1	FALSE	0.32349
tr|A0A0P0XII5|A0A0P0XII5_ORYSJ Os09g0120800 protein OS=Oryza sativa subsp. japonica OX=39947 GN=Os09g0120800 PE=4 SV=1	TRUE	0.99987
tr|A0A0P0XK06|A0A0P0XK06_ORYSJ Os09g0283801 protein OS=Oryza sativa subsp. japonica OX=39947 GN=Os09g0283801 PE=4 SV=1	TRUE	0.85148
tr|A0A0P0XN38|A0A0P0XN38_ORYSJ Os09g0441250 protein OS=Oryza sativa subsp. japonica OX=39947 GN=Os09g0441250 PE=4 SV=1	FALSE	0.00178
tr|A0A0P0XNZ7|A0A0P0XNZ7_ORYSJ Os09g0462550 protein OS=Oryza sativa subsp. japonica OX=39947 GN=Os09g0462550 PE=4 SV=1	FALSE	0.49858
tr|A0A0P0XTK5|A0A0P0XTK5_ORYSJ Os10g0198483 protein OS=Oryza sativa subsp. japonica OX=39947 GN=Os10g0198483 PE=4 SV=1	TRUE	0.66121
tr|A0A0P0XTV5|A0A0P0XTV5_ORYSJ Os10g0402150 protein OS=Oryza sativa subsp. japonica OX=39947 GN=Os10g0402150 PE=4 SV=1	TRUE	0.99768
tr|A0A0P0XUL3|A0A0P0XUL3_ORYSJ Os10g0440300 protein OS=Oryza sativa subsp. japonica OX=39947 GN=Os10g0440300 PE=4 SV=1	TRUE	0.99326
tr|A0A0P0Y1C7|A0A0P0Y1C7_ORYSJ Os11g0273700 protein OS=Oryza sativa subsp. japonica OX=39947 GN=Os11g0273700 PE=4 SV=1	FALSE	0.04564
tr|A0A0P0Y2F2|A0A0P0Y2F2_ORYSJ Os11g0456100 protein OS=Oryza sativa subsp. japonica OX=39947 GN=Os11g0456100 PE=4 SV=1	TRUE	0.93994
tr|A0A0P0Y479|A0A0P0Y479_ORYSJ Os11g0600301 protein OS=Oryza sativa subsp. japonica OX=39947 GN=Os11g0600301 PE=4 SV=1	TRUE	0.63674
tr|A0A0P0Y697|A0A0P0Y697_ORYSJ Os12g0106525 protein OS=Oryza sativa subsp. japonica OX=39947 GN=Os12g0106525 PE=4 SV=1	FALSE	0.01724
tr|A0A5S6R6T3|A0A5S6R6T3_ORYSJ Glutamate receptor OS=Oryza sativa subsp. japonica OX=39947 GN=Os09g0429400 PE=3 SV=1	TRUE	0.99791
sp|B7E321|DRB5_ORYSJ Double-stranded RNA-binding protein 5 OS=Oryza sativa subsp. japonica OX=39947 GN=DRB5 PE=2 SV=1	TRUE	0.57368
tr|C7J169|C7J169_ORYSJ Os04g0507800 protein OS=Oryza sativa subsp. japonica OX=39947 GN=Os04g0507800 PE=1 SV=1	TRUE	0.73732
tr|Q0D5R0|Q0D5R0_ORYSJ Os07g0541700 protein OS=Oryza sativa subsp. japonica OX=39947 GN=Os07g0541700 PE=4 SV=1	TRUE	0.99396
tr|Q0DNR9|Q0DNR9_ORYSJ Vacuolar protein sorting-associated protein 51 homolog OS=Oryza sativa subsp. japonica OX=39947 GN=Os03g0737800 PE=1 SV=1	TRUE	0.99552
tr|Q0DXS5|Q0DXS5_ORYSJ Os02g0735900 protein OS=Oryza sativa subsp. japonica OX=39947 GN=Os02g0735900 PE=4 SV=1	TRUE	0.97591
tr|Q0DZ02|Q0DZ02_ORYSJ Os02g0656100 protein OS=Oryza sativa subsp. japonica OX=39947 GN=Os02g0656100 PE=2 SV=1	TRUE	0.96891
sp|Q0E0P0|INV1_ORYSJ Beta-fructofuranosidase insoluble isoenzyme 1 OS=Oryza sativa subsp. japonica OX=39947 GN=CIN1 PE=2 SV=1	TRUE	0.98704
tr|Q0E4N8|Q0E4N8_ORYSJ Os02g0108100 protein OS=Oryza sativa subsp. japonica OX=39947 GN=Os02g0108100 PE=4 SV=1	FALSE	0.05957
tr|Q0IR76|Q0IR76_ORYSJ Os11g0668650 protein OS=Oryza sativa subsp. japonica OX=39947 GN=Os11g0668650 PE=4 SV=1	TRUE	0.98699
tr|Q0IXM8|Q0IXM8_ORYSJ Os10g0420400 protein OS=Oryza sativa subsp. japonica OX=39947 GN=Os10g0420400 PE=4 SV=1	TRUE	0.99442
tr|Q0J0S9|Q0J0S9_ORYSJ Os09g0500100 protein OS=Oryza sativa subsp. japonica OX=39947 GN=Os09g0500100 PE=4 SV=1	TRUE	0.63662
tr|Q0JDD4|Q0JDD4_ORYSJ Os04g0412300 protein OS=Oryza sativa subsp. japonica OX=39947 GN=Os04g0412300 PE=2 SV=1	TRUE	0.99938
tr|Q0JR92|Q0JR92_ORYSJ Os01g0113600 protein OS=Oryza sativa subsp. japonica OX=39947 GN=Os01g0113600 PE=4 SV=1	FALSE	0.04523
tr|Q10BD4|Q10BD4_ORYSJ Expressed protein OS=Oryza sativa subsp. japonica OX=39947 GN=LOC_Os03g60760 PE=2 SV=1	TRUE	0.93767
sp|Q10I20|XAT3_ORYSJ Alpha-13-arabinosyltransferase XAT3 OS=Oryza sativa subsp. japonica OX=39947 GN=XAT3 PE=1 SV=1	TRUE	0.99456
tr|Q10MG0|Q10MG0_ORYSJ GDSL-like Lipase/Acylhydrolase family protein expressed OS=Oryza sativa subsp. japonica OX=39947 GN=LOC_Os03g19670 PE=1 SV=1	TRUE	0.99903
sp|Q10MN6|P2C33_ORYSJ Probable protein phosphatase 2C 33 OS=Oryza sativa subsp. japonica OX=39947 GN=Os03g0301700 PE=2 SV=1	TRUE	0.96548
tr|Q10P16|Q10P16_ORYSJ Os03g0250400 protein OS=Oryza sativa subsp. japonica OX=39947 GN=LOC_Os03g14630 PE=1 SV=1	TRUE	0.662
sp|Q10RR9|U496C_ORYSJ UPF0496 protein 3 OS=Oryza sativa subsp. japonica OX=39947 GN=Os03g0148000 PE=2 SV=1	TRUE	0.99504
tr|Q2QZZ6|Q2QZZ6_ORYSJ Os11g0664400 protein OS=Oryza sativa subsp. japonica OX=39947 GN=LOC_Os11g44300 PE=4 SV=1	TRUE	0.99539
sp|Q2R435|LAZY1_ORYSJ Protein LAZY 1 OS=Oryza sativa subsp. japonica OX=39947 GN=LA1 PE=2 SV=2	TRUE	0.93443
tr|Q2RBL4|Q2RBL4_ORYSJ PRA1 family protein OS=Oryza sativa subsp. japonica OX=39947 GN=LOC_Os11g01610 PE=1 SV=1	TRUE	0.99653
tr|Q337B2|Q337B2_ORYSJ Os10g0518800 protein OS=Oryza sativa subsp. japonica OX=39947 GN=LOC_Os10g37480 PE=1 SV=2	TRUE	0.99611
sp|Q40703|MADS4_ORYSJ MADS-box transcription factor 4 OS=Oryza sativa subsp. japonica OX=39947 GN=MADS4 PE=1 SV=3	TRUE	0.99946
sp|Q53QI0|Y1160_ORYSJ B3 domain-containing protein Os11g0156000 OS=Oryza sativa subsp. japonica OX=39947 GN=Os11g0156000 PE=2 SV=1	TRUE	0.97543
tr|Q5NAX7|Q5NAX7_ORYSJ RING-type E3 ubiquitin transferase OS=Oryza sativa subsp. japonica OX=39947 GN=Os01g0234900 PE=2 SV=1	TRUE	0.97621
tr|Q5Z6H3|Q5Z6H3_ORYSJ Xyloglucan endotransglucosylase/hydrolase OS=Oryza sativa subsp. japonica OX=39947 GN=Os06g0696400 PE=1 SV=1	TRUE	0.98298
tr|Q653U9|Q653U9_ORYSJ Os06g0677300 protein OS=Oryza sativa subsp. japonica OX=39947 GN=Os06g0677300 PE=1 SV=1	TRUE	0.98502
tr|Q6EUS6|Q6EUS6_ORYSJ Aspartate aminotransferase OS=Oryza sativa subsp. japonica OX=39947 GN=Os02g0236000 PE=1 SV=1	TRUE	0.99667
tr|Q6H3Y3|Q6H3Y3_ORYSJ Os02g0651300 protein OS=Oryza sativa subsp. japonica OX=39947 GN=Os02g0651300 PE=1 SV=1	TRUE	0.99764
tr|Q6YVX5|Q6YVX5_ORYSJ Chloride channel protein OS=Oryza sativa subsp. japonica OX=39947 GN=Os02g0558100 PE=1 SV=1	TRUE	0.99185
tr|Q6YXY8|Q6YXY8_ORYSJ Os02g0136900 protein OS=Oryza sativa subsp. japonica OX=39947 GN=Os02g0136900 PE=2 SV=1	TRUE	0.99156
tr|Q6Z6G7|Q6Z6G7_ORYSJ Os02g0762200 protein OS=Oryza sativa subsp. japonica OX=39947 GN=Os02g0762200 PE=1 SV=1	TRUE	0.99795
tr|Q6ZA92|Q6ZA92_ORYSJ Os08g0433600 protein OS=Oryza sativa subsp. japonica OX=39947 GN=Os08g0433600 PE=2 SV=1	TRUE	0.89829
tr|Q6ZKA9|Q6ZKA9_ORYSJ Os08g0431600 protein OS=Oryza sativa subsp. japonica OX=39947 GN=Os08g0431600 PE=4 SV=1	TRUE	0.83163
sp|Q75H77|SAPKA_ORYSJ Serine/threonine-protein kinase SAPK10 OS=Oryza sativa subsp. japonica OX=39947 GN=SAPK10 PE=1 SV=1	TRUE	0.99838
tr|Q7F710|Q7F710_ORYSJ Os01g0151800 protein OS=Oryza sativa subsp. japonica OX=39947 GN=Os01g0151800 PE=4 SV=1	FALSE	0.08539
tr|Q7F8U2|Q7F8U2_ORYSJ Os08g0497300 protein OS=Oryza sativa subsp. japonica OX=39947 GN=Os08g0497300 PE=2 SV=1	TRUE	0.99403
sp|Q7X7S8|COLD1_ORYSJ GPCR-type G protein COLD1 OS=Oryza sativa subsp. japonica OX=39947 GN=COLD1 PE=1 SV=2	TRUE	0.99162
tr|Q7XHW3|Q7XHW3_ORYSJ Os07g0681500 protein OS=Oryza sativa subsp. japonica OX=39947 GN=Os07g0681500 PE=1 SV=1	TRUE	0.94791
tr|Q7XIX3|Q7XIX3_ORYSJ Os07g0637200 protein OS=Oryza sativa subsp. japonica OX=39947 GN=Os07g0637200 PE=1 SV=1	TRUE	0.99615
tr|Q7XKJ1|Q7XKJ1_ORYSJ Os04g0526800 protein OS=Oryza sativa subsp. japonica OX=39947 GN=Os04g0526800 PE=2 SV=2	TRUE	0.99442
tr|Q7XQ82|Q7XQ82_ORYSJ beta-carotene 3-hydroxylase OS=Oryza sativa subsp. japonica OX=39947 GN=Os04g0578400 PE=2 SV=1	TRUE	0.99565
tr|Q84MG7|Q84MG7_ORYSJ F-box domain containing protein expressed OS=Oryza sativa subsp. japonica OX=39947 GN=LOC_Os03g30920 PE=2 SV=1	TRUE	0.96214
tr|Q84TB9|Q84TB9_ORYSJ Heavy metal-associated domain containing protein expressed OS=Oryza sativa subsp. japonica OX=39947 GN=LOC_Os03g60480 PE=2 SV=1	TRUE	0.85949
sp|Q84YK8|LOXC2_ORYSJ Probable lipoxygenase 8 chloroplastic OS=Oryza sativa subsp. japonica OX=39947 GN=CM-LOX2 PE=2 SV=1	TRUE	0.9919
sp|Q8H594|WDR12_ORYSJ Ribosome biogenesis protein WDR12 homolog OS=Oryza sativa subsp. japonica OX=39947 GN=WDR12 PE=3 SV=1	TRUE	0.93098
tr|Q8L4D3|Q8L4D3_ORYSJ Os07g0620200 protein OS=Oryza sativa subsp. japonica OX=39947 GN=Os07g0620200 PE=1 SV=1	TRUE	0.98126
tr|Q8W2W8|Q8W2W8_ORYSJ Mannitol transporter putative expressed OS=Oryza sativa subsp. japonica OX=39947 GN=LOC_Os10g21590 PE=1 SV=1	TRUE	0.98929
tr|Q942S2|Q942S2_ORYSJ Os01g0171900 protein OS=Oryza sativa subsp. japonica OX=39947 GN=Os01g0171900 PE=4 SV=1	TRUE	0.98723
sp|Q94JF2|LEA14_ORYSJ Late embryogenesis abundant protein 14 OS=Oryza sativa subsp. japonica OX=39947 GN=LEA14 PE=2 SV=1	TRUE	0.98752
sp|Q9SXF8|PIP13_ORYSJ Aquaporin PIP 1-3 OS=Oryza sativa subsp. japonica OX=39947 GN=PIP1-3 PE=2 SV=2	TRUE	0.99521
tr|Q9XGQ5|Q9XGQ5_ORYSJ Transmembrane 9 superfamily member OS=Oryza sativa subsp. japonica OX=39947 GN=Os08g0496900 PE=1 SV=1	TRUE	0.99716
tr|A0A0N7KEK6|A0A0N7KEK6_ORYSJ Os02g0118875 protein (Fragment) OS=Oryza sativa subsp. japonica OX=39947 GN=Os02g0118875 PE=4 SV=1	TRUE	0.98971
tr|A0A0N7KMD6|A0A0N7KMD6_ORYSJ Os06g0605000 protein OS=Oryza sativa subsp. japonica OX=39947 GN=Os06g0605000 PE=4 SV=1	TRUE	0.99268
tr|A0A0N7KMU9|A0A0N7KMU9_ORYSJ Os07g0118300 protein OS=Oryza sativa subsp. japonica OX=39947 GN=Os07g0118300 PE=1 SV=1	TRUE	0.96433
tr|A0A0N7KNV3|A0A0N7KNV3_ORYSJ Os07g0616850 protein OS=Oryza sativa subsp. japonica OX=39947 GN=Os07g0616850 PE=4 SV=1	FALSE	0.03903
tr|A0A0N7KQW9|A0A0N7KQW9_ORYSJ Os09g0451266 protein OS=Oryza sativa subsp. japonica OX=39947 GN=Os09g0451266 PE=4 SV=1	FALSE	0.00092
tr|A0A0N7KSG1|A0A0N7KSG1_ORYSJ Os11g0152025 protein OS=Oryza sativa subsp. japonica OX=39947 GN=Os11g0152025 PE=4 SV=1	TRUE	0.85974
tr|A0A0P0V647|A0A0P0V647_ORYSJ Os01g0655600 protein OS=Oryza sativa subsp. japonica OX=39947 GN=Os01g0655600 PE=4 SV=1	FALSE	0.09198
tr|A0A0P0V7W3|A0A0P0V7W3_ORYSJ Os01g0735500 protein OS=Oryza sativa subsp. japonica OX=39947 GN=Os01g0735500 PE=4 SV=1	TRUE	0.81966
tr|A0A0P0VAT3|A0A0P0VAT3_ORYSJ Os01g0861600 protein OS=Oryza sativa subsp. japonica OX=39947 GN=Os01g0861600 PE=4 SV=1	FALSE	0.02709
tr|A0A0P0VC17|A0A0P0VC17_ORYSJ Os01g0917801 protein OS=Oryza sativa subsp. japonica OX=39947 GN=Os01g0917801 PE=4 SV=1	TRUE	0.53402
tr|A0A0P0VFC3|A0A0P0VFC3_ORYSJ Os02g0160250 protein OS=Oryza sativa subsp. japonica OX=39947 GN=Os02g0160250 PE=4 SV=1	TRUE	0.98572
tr|A0A0P0VK33|A0A0P0VK33_ORYSJ Os02g0538400 protein OS=Oryza sativa subsp. japonica OX=39947 GN=Os02g0538400 PE=3 SV=1	TRUE	0.99058
tr|A0A0P0VL49|A0A0P0VL49_ORYSJ Os02g0596700 protein OS=Oryza sativa subsp. japonica OX=39947 GN=Os02g0596700 PE=4 SV=1	FALSE	0.22948
tr|A0A0P0VLX8|A0A0P0VLX8_ORYSJ Os02g0628100 protein OS=Oryza sativa subsp. japonica OX=39947 GN=Os02g0628100 PE=4 SV=1	FALSE	0.01666
tr|A0A0P0VMN6|A0A0P0VMN6_ORYSJ Os02g0665100 protein OS=Oryza sativa subsp. japonica OX=39947 GN=Os02g0665100 PE=4 SV=1	TRUE	0.99908
tr|A0A0P0VQB6|A0A0P0VQB6_ORYSJ Os02g0782800 protein OS=Oryza sativa subsp. japonica OX=39947 GN=Os02g0782800 PE=4 SV=1	TRUE	0.99004
tr|A0A0P0W068|A0A0P0W068_ORYSJ Os03g0619002 protein OS=Oryza sativa subsp. japonica OX=39947 GN=Os03g0619002 PE=4 SV=1	FALSE	0.25375
tr|A0A0P0W071|A0A0P0W071_ORYSJ Os03g0561166 protein OS=Oryza sativa subsp. japonica OX=39947 GN=Os03g0561166 PE=4 SV=1	TRUE	0.93192
tr|A0A0P0W112|A0A0P0W112_ORYSJ Os03g0629001 protein OS=Oryza sativa subsp. japonica OX=39947 GN=Os03g0629001 PE=4 SV=1	TRUE	0.97069
tr|A0A0P0W7Q9|A0A0P0W7Q9_ORYSJ Os04g0243800 protein OS=Oryza sativa subsp. japonica OX=39947 GN=Os04g0243800 PE=4 SV=1	FALSE	0.25961
tr|A0A0P0W962|A0A0P0W962_ORYSJ Os04g0343050 protein OS=Oryza sativa subsp. japonica OX=39947 GN=Os04g0343050 PE=3 SV=1	TRUE	0.98422
tr|A0A0P0WAL1|A0A0P0WAL1_ORYSJ Os04g0429850 protein OS=Oryza sativa subsp. japonica OX=39947 GN=Os04g0429850 PE=4 SV=1	FALSE	0.02081
tr|A0A0P0WJN7|A0A0P0WJN7_ORYSJ Os05g0214001 protein OS=Oryza sativa subsp. japonica OX=39947 GN=Os05g0214001 PE=4 SV=1	FALSE	0.0884
tr|A0A0P0WMD1|A0A0P0WMD1_ORYSJ Os05g0413332 protein OS=Oryza sativa subsp. japonica OX=39947 GN=Os05g0413332 PE=4 SV=1	FALSE	0.00075
tr|A0A0P0WUD5|A0A0P0WUD5_ORYSJ Os06g0207966 protein OS=Oryza sativa subsp. japonica OX=39947 GN=Os06g0207966 PE=4 SV=1	TRUE	0.91905
tr|A0A0P0WXR2|A0A0P0WXR2_ORYSJ Os06g0544650 protein OS=Oryza sativa subsp. japonica OX=39947 GN=Os06g0544650 PE=4 SV=1	FALSE	0.00372
tr|A0A0P0X3B1|A0A0P0X3B1_ORYSJ Os07g0189200 protein OS=Oryza sativa subsp. japonica OX=39947 GN=Os07g0189200 PE=4 SV=1	TRUE	0.98064
tr|A0A0P0X3N3|A0A0P0X3N3_ORYSJ Os07g0188901 protein OS=Oryza sativa subsp. japonica OX=39947 GN=Os07g0188901 PE=4 SV=1	FALSE	0.03087
tr|A0A0P0XCH2|A0A0P0XCH2_ORYSJ Os08g0158800 protein OS=Oryza sativa subsp. japonica OX=39947 GN=Os08g0158800 PE=3 SV=1	TRUE	0.95174
tr|A0A0P0XGV8|A0A0P0XGV8_ORYSJ Gypsy retrotransposon integrase-like protein 1 OS=Oryza sativa subsp. japonica OX=39947 GN=Os08g0481151 PE=4 SV=1	TRUE	0.99734
tr|A0A0P0XHK4|A0A0P0XHK4_ORYSJ Os08g0487700 protein OS=Oryza sativa subsp. japonica OX=39947 GN=Os08g0487700 PE=4 SV=1	TRUE	0.99363
tr|A0A0P0XJV4|A0A0P0XJV4_ORYSJ Os09g0315050 protein OS=Oryza sativa subsp. japonica OX=39947 GN=Os09g0315050 PE=4 SV=1	TRUE	0.99941
tr|A0A0P0XPT9|A0A0P0XPT9_ORYSJ Os09g0482821 protein OS=Oryza sativa subsp. japonica OX=39947 GN=Os09g0482821 PE=4 SV=1	FALSE	0.02691
tr|A0A0P0XRV2|A0A0P0XRV2_ORYSJ Os09g0572525 protein (Fragment) OS=Oryza sativa subsp. japonica OX=39947 GN=Os09g0572525 PE=4 SV=1	FALSE	0.00044
tr|A0A0P0XSZ6|A0A0P0XSZ6_ORYSJ Os10g0333100 protein OS=Oryza sativa subsp. japonica OX=39947 GN=Os10g0333100 PE=4 SV=1	FALSE	0.01635
tr|A0A0P0XUD4|A0A0P0XUD4_ORYSJ Os10g0426450 protein (Fragment) OS=Oryza sativa subsp. japonica OX=39947 GN=Os10g0426450 PE=4 SV=1	FALSE	0.01936
tr|A0A0P0XUL6|A0A0P0XUL6_ORYSJ Os10g0412800 protein OS=Oryza sativa subsp. japonica OX=39947 GN=Os10g0412800 PE=4 SV=1	FALSE	0.14325
tr|A0A0P0XUX0|A0A0P0XUX0_ORYSJ Os10g0459575 protein OS=Oryza sativa subsp. japonica OX=39947 GN=Os10g0459575 PE=4 SV=1	TRUE	0.78307
tr|A0A0P0Y059|A0A0P0Y059_ORYSJ Os11g0191100 protein OS=Oryza sativa subsp. japonica OX=39947 GN=Os11g0191100 PE=4 SV=1	TRUE	0.99062
tr|A0A0P0Y359|A0A0P0Y359_ORYSJ Os11g0549537 protein OS=Oryza sativa subsp. japonica OX=39947 GN=Os11g0549537 PE=1 SV=1	TRUE	0.99952
tr|A0A0P0Y433|A0A0P0Y433_ORYSJ Os11g0557400 protein OS=Oryza sativa subsp. japonica OX=39947 GN=Os11g0557400 PE=4 SV=1	TRUE	0.84721
tr|A0A0P0Y7P1|A0A0P0Y7P1_ORYSJ Os12g0182333 protein OS=Oryza sativa subsp. japonica OX=39947 GN=Os12g0182333 PE=4 SV=1	TRUE	0.90654
tr|A0A0P0YBR5|A0A0P0YBR5_ORYSJ Os12g0581400 protein OS=Oryza sativa subsp. japonica OX=39947 GN=Os12g0581400 PE=3 SV=1	TRUE	0.98923
tr|A3A2U9|A3A2U9_ORYSJ Os02g0132900 protein OS=Oryza sativa subsp. japonica OX=39947 GN=Os02g0132900 PE=4 SV=1	TRUE	0.92475
tr|A3AR20|A3AR20_ORYSJ Os04g0204650 protein OS=Oryza sativa subsp. japonica OX=39947 GN=Os04g0204650 PE=4 SV=1	FALSE	0.12951
tr|A3BLK9|A3BLK9_ORYSJ Os07g0583800 protein OS=Oryza sativa subsp. japonica OX=39947 GN=Os07g0583800 PE=4 SV=1	TRUE	0.99805
tr|B9F076|B9F076_ORYSJ Os02g0513250 protein OS=Oryza sativa subsp. japonica OX=39947 GN=Os02g0513250 PE=4 SV=1	TRUE	0.96835
sp|B9FCV3|GT43_ORYSJ Probable glucuronosyltransferase Os04g0650300 OS=Oryza sativa subsp. japonica OX=39947 GN=Os04g0650300 PE=3 SV=1	TRUE	0.96118
tr|B9G8A2|B9G8A2_ORYSJ Os11g0601100 protein OS=Oryza sativa subsp. japonica OX=39947 GN=Os11g0601100 PE=4 SV=1	TRUE	0.89699
tr|C7J634|C7J634_ORYSJ Os08g0282100 protein OS=Oryza sativa subsp. japonica OX=39947 GN=Os08g0282100 PE=4 SV=1	TRUE	0.99832
sp|O23810|YY1_ORYSJ Protein YY1 OS=Oryza sativa subsp. japonica OX=39947 GN=Os09g0525500 PE=2 SV=1	TRUE	0.86669
tr|Q0DCG9|Q0DCG9_ORYSJ aldehyde oxygenase (deformylating) OS=Oryza sativa subsp. japonica OX=39947 GN=Os06g0330400 PE=3 SV=1	TRUE	0.78716
tr|Q0IPT6|Q0IPT6_ORYSJ Os12g0169100 protein OS=Oryza sativa subsp. japonica OX=39947 GN=Os12g0169100 PE=3 SV=1	TRUE	0.99936
tr|Q0J314|Q0J314_ORYSJ Os09g0272000 protein OS=Oryza sativa subsp. japonica OX=39947 GN=Os09g0272000 PE=1 SV=1	TRUE	0.99963
tr|Q0J3C8|Q0J3C8_ORYSJ Os09g0131200 protein OS=Oryza sativa subsp. japonica OX=39947 GN=Os09g0131200 PE=1 SV=1	TRUE	0.99511
tr|Q0JAK7|Q0JAK7_ORYSJ phosphoenolpyruvate carboxykinase (ATP) OS=Oryza sativa subsp. japonica OX=39947 GN=Os04g0592500 PE=2 SV=1	TRUE	0.97099
tr|Q0JCJ2|Q0JCJ2_ORYSJ Os04g0466100 protein OS=Oryza sativa subsp. japonica OX=39947 GN=Os04g0466100 PE=3 SV=1	TRUE	0.99828
tr|Q0JJ57|Q0JJ57_ORYSJ Os01g0759000 protein OS=Oryza sativa subsp. japonica OX=39947 GN=Os01g0759000 PE=1 SV=1	TRUE	0.93472
sp|Q0JP11|C3H3_ORYSJ Zinc finger CCCH domain-containing protein 3 OS=Oryza sativa subsp. japonica OX=39947 GN=Os01g0252200 PE=2 SV=2	TRUE	0.83172
sp|Q10B98|C3H25_ORYSJ Zinc finger CCCH domain-containing protein 25 OS=Oryza sativa subsp. japonica OX=39947 GN=Os03g0826400 PE=2 SV=1	TRUE	0.98542
tr|Q10RG1|Q10RG1_ORYSJ RNA helicase OS=Oryza sativa subsp. japonica OX=39947 GN=LOC_Os03g06440 PE=1 SV=1	TRUE	0.98786
sp|Q2QUC5|C71P1_ORYSJ Tryptamine 5-hydroxylase OS=Oryza sativa subsp. japonica OX=39947 GN=CYP71P1 PE=1 SV=1	TRUE	0.98787
tr|Q2QWM6|Q2QWM6_ORYSJ Os12g0190200 protein OS=Oryza sativa subsp. japonica OX=39947 GN=LOC_Os12g08830 PE=1 SV=2	TRUE	0.99666
tr|Q2QYW4|Q2QYW4_ORYSJ Omega-3 fatty acid desaturase chloroplast putative expressed OS=Oryza sativa subsp. japonica OX=39947 GN=LOC_Os12g01370 PE=2 SV=1	TRUE	0.74541
tr|Q336X5|Q336X5_ORYSJ Expressed protein OS=Oryza sativa subsp. japonica OX=39947 GN=LOC_Os10g39000 PE=2 SV=1	FALSE	0.37957
sp|Q3HRN8|CNBL9_ORYSJ Calcineurin B-like protein 9 OS=Oryza sativa subsp. japonica OX=39947 GN=CBL9 PE=2 SV=2	TRUE	0.99842
tr|Q53KJ5|Q53KJ5_ORYSJ Glycosyltransferase OS=Oryza sativa subsp. japonica OX=39947 GN=LOC_Os11g25990 PE=3 SV=1	TRUE	0.94328
tr|Q53MH7|Q53MH7_ORYSJ Os11g0293900 protein OS=Oryza sativa subsp. japonica OX=39947 GN=LOC_Os11g18880 PE=1 SV=1	TRUE	0.99843
sp|Q5N9W4|LAC5_ORYSJ Putative laccase-5 OS=Oryza sativa subsp. japonica OX=39947 GN=LAC5 PE=3 SV=1	TRUE	0.98515
sp|Q5NB25|IAA3_ORYSJ Auxin-responsive protein IAA3 OS=Oryza sativa subsp. japonica OX=39947 GN=IAA3 PE=2 SV=1	TRUE	0.9991
tr|Q5VMY4|Q5VMY4_ORYSJ DNA topoisomerase OS=Oryza sativa subsp. japonica OX=39947 GN=Os06g0281400 PE=1 SV=1	TRUE	0.99368
sp|Q5Z8V9|HEM2_ORYSJ Delta-aminolevulinic acid dehydratase chloroplastic OS=Oryza sativa subsp. japonica OX=39947 GN=HEMB PE=2 SV=1	TRUE	0.99779
tr|Q60DN6|Q60DN6_ORYSJ Os03g0644200 protein OS=Oryza sativa subsp. japonica OX=39947 GN=LOC_Os03g44210 PE=2 SV=1	TRUE	0.99724
sp|Q60EA5|SCAM3_ORYSJ Secretory carrier-associated membrane protein 3 OS=Oryza sativa subsp. japonica OX=39947 GN=SCAMP3 PE=2 SV=1	TRUE	0.99962
sp|Q69UI2|RS131_ORYSJ Small ribosomal subunit protein uS15z OS=Oryza sativa subsp. japonica OX=39947 GN=Os08g0117200 PE=3 SV=2	TRUE	0.99677
tr|Q6I5J6|Q6I5J6_ORYSJ Os05g0466200 protein OS=Oryza sativa subsp. japonica OX=39947 GN=Os05g0466200 PE=1 SV=1	TRUE	0.99913
sp|Q6K953|GRXC4_ORYSJ Glutaredoxin-C4 chloroplastic OS=Oryza sativa subsp. japonica OX=39947 GN=GRXC4 PE=3 SV=1	TRUE	0.99629
tr|Q6YY25|Q6YY25_ORYSJ Os02g0585700 protein OS=Oryza sativa subsp. japonica OX=39947 GN=Os02g0585700 PE=4 SV=1	TRUE	0.60739
tr|Q6Z314|Q6Z314_ORYSJ Os02g0766000 protein OS=Oryza sativa subsp. japonica OX=39947 GN=Os02g0766000 PE=2 SV=1	FALSE	0.27967
tr|Q6Z341|Q6Z341_ORYSJ O-fucosyltransferase family protein OS=Oryza sativa subsp. japonica OX=39947 GN=Os02g0726500 PE=2 SV=1	TRUE	0.99593
tr|Q6ZHC6|Q6ZHC6_ORYSJ Os02g0686100 protein OS=Oryza sativa subsp. japonica OX=39947 GN=Os02g0686100 PE=4 SV=1	TRUE	0.98821
tr|Q6ZHH4|Q6ZHH4_ORYSJ E3 ubiquitin-protein ligase OS=Oryza sativa subsp. japonica OX=39947 GN=PPS PE=1 SV=1	TRUE	0.99228
tr|Q7EXY7|Q7EXY7_ORYSJ Non-structural maintenance of chromosomes element 4 OS=Oryza sativa subsp. japonica OX=39947 GN=Os08g0510900 PE=3 SV=1	TRUE	0.9969
tr|Q7F8S3|Q7F8S3_ORYSJ Os02g0193200 protein OS=Oryza sativa subsp. japonica OX=39947 GN=Os02g0193200 PE=2 SV=1	TRUE	0.98443
tr|Q7XQX5|Q7XQX5_ORYSJ Receptor-like serine/threonine-protein kinase OS=Oryza sativa subsp. japonica OX=39947 GN=Os04g0419700 PE=3 SV=1	TRUE	0.9706
tr|Q7XRX5|Q7XRX5_ORYSJ Os04g0312966 protein OS=Oryza sativa subsp. japonica OX=39947 GN=Os04g0312966 PE=4 SV=2	FALSE	0.06158
tr|Q7XZH3|Q7XZH3_ORYSJ EF hand family protein expressed OS=Oryza sativa subsp. japonica OX=39947 GN=LOC_Os03g59770 PE=2 SV=1	TRUE	0.78636
tr|Q8L4L9|Q8L4L9_ORYSJ Os10g0130701 protein OS=Oryza sativa subsp. japonica OX=39947 GN=Os10g0130701 PE=4 SV=1	TRUE	0.87812
sp|Q8L6H7|SFR2_ORYSJ Beta-glucosidase-like SFR2 chloroplastic OS=Oryza sativa subsp. japonica OX=39947 GN=SFR2 PE=2 SV=1	TRUE	0.99484
tr|Q8LNW0|Q8LNW0_ORYSJ Expressed protein OS=Oryza sativa subsp. japonica OX=39947 GN=LOC_Os10g34200 PE=4 SV=1	TRUE	0.999
tr|Q8RUI0|Q8RUI0_ORYSJ Os01g0822100 protein OS=Oryza sativa subsp. japonica OX=39947 GN=Os01g0822100 PE=4 SV=1	TRUE	0.98518
sp|Q942F3|BRI1_ORYSJ Brassinosteroid LRR receptor kinase BRI1 OS=Oryza sativa subsp. japonica OX=39947 GN=BRI1 PE=1 SV=1	TRUE	0.99297
sp|Q94FT7|HBL4_ORYSJ Non-symbiotic hemoglobin 4 OS=Oryza sativa subsp. japonica OX=39947 GN=HB4 PE=2 SV=1	TRUE	0.99037
tr|Q94HG6|Q94HG6_ORYSJ Os03g0184550 protein OS=Oryza sativa subsp. japonica OX=39947 GN=Os03g0184550 PE=1 SV=1	TRUE	0.96936
tr|Q94I26|Q94I26_ORYSJ Expressed protein OS=Oryza sativa subsp. japonica OX=39947 GN=LOC_Os10g26150 PE=1 SV=1	TRUE	0.96364
sp|Q94IW5|C90D2_ORYSJ Cytochrome P450 90D2 OS=Oryza sativa subsp. japonica OX=39947 GN=CYP90D2 PE=1 SV=1	TRUE	0.97897
tr|Q9AV15|Q9AV15_ORYSJ Glycogenin glucosyltransferase OS=Oryza sativa subsp. japonica OX=39947 GN=LOC_Os10g40640 PE=2 SV=1	TRUE	0.9877
sp|Q9FTU1|YSL1_ORYSJ Probable metal-nicotianamine transporter YSL1 OS=Oryza sativa subsp. japonica OX=39947 GN=YSL1 PE=2 SV=1	TRUE	0.9627
sp|Q9FVZ7|MSBP1_ORYSJ Membrane steroid-binding protein 1 OS=Oryza sativa subsp. japonica OX=39947 GN=MSBP1 PE=1 SV=1	TRUE	0.99993
sp|Q9FWK4|CYNS_ORYSJ Cyanate hydratase OS=Oryza sativa subsp. japonica OX=39947 GN=CYN PE=2 SV=2	TRUE	0.99997
tr|A0A0N7KCX6|A0A0N7KCX6_ORYSJ Os01g0352200 protein (Fragment) OS=Oryza sativa subsp. japonica OX=39947 GN=Os01g0352200 PE=4 SV=1	FALSE	0.00106
tr|A0A0N7KHP5|A0A0N7KHP5_ORYSJ Os03g0636600 protein OS=Oryza sativa subsp. japonica OX=39947 GN=Os03g0636600 PE=4 SV=1	TRUE	0.81837
tr|A0A0N7KKR2|A0A0N7KKR2_ORYSJ Os05g0403100 protein OS=Oryza sativa subsp. japonica OX=39947 GN=Os05g0403100 PE=4 SV=1	TRUE	0.72936
tr|A0A0P0UYF7|A0A0P0UYF7_ORYSJ Os01g0137125 protein OS=Oryza sativa subsp. japonica OX=39947 GN=Os01g0137125 PE=4 SV=1	FALSE	0.0194
tr|A0A0P0V0A8|A0A0P0V0A8_ORYSJ Os01g0235350 protein OS=Oryza sativa subsp. japonica OX=39947 GN=Os01g0235350 PE=1 SV=1	TRUE	0.99815
tr|A0A0P0V1Y4|A0A0P0V1Y4_ORYSJ Os01g0337550 protein OS=Oryza sativa subsp. japonica OX=39947 GN=Os01g0337550 PE=4 SV=1	TRUE	0.90388
tr|A0A0P0V2K0|A0A0P0V2K0_ORYSJ Os01g0358900 protein OS=Oryza sativa subsp. japonica OX=39947 GN=Os01g0358900 PE=4 SV=1	TRUE	0.69938
tr|A0A0P0V7I2|A0A0P0V7I2_ORYSJ Os01g0719900 protein OS=Oryza sativa subsp. japonica OX=39947 GN=Os01g0719900 PE=4 SV=1	TRUE	0.93381
tr|A0A0P0VBX6|A0A0P0VBX6_ORYSJ Os01g0909100 protein OS=Oryza sativa subsp. japonica OX=39947 GN=Os01g0909100 PE=4 SV=1	TRUE	0.99967
tr|A0A0P0VBY6|A0A0P0VBY6_ORYSJ Os01g0904100 protein OS=Oryza sativa subsp. japonica OX=39947 GN=Os01g0904100 PE=4 SV=1	FALSE	0.20451
tr|A0A0P0VC19|A0A0P0VC19_ORYSJ Os01g0913900 protein OS=Oryza sativa subsp. japonica OX=39947 GN=Os01g0913900 PE=4 SV=1	TRUE	0.9994
tr|A0A0P0VCB2|A0A0P0VCB2_ORYSJ 60S ribosomal protein L7a OS=Oryza sativa subsp. japonica OX=39947 GN=Os01g0924800 PE=1 SV=1	TRUE	0.99951
tr|A0A0P0VFF8|A0A0P0VFF8_ORYSJ Os02g0174700 protein OS=Oryza sativa subsp. japonica OX=39947 GN=Os02g0174700 PE=4 SV=1	FALSE	0.3643
tr|A0A0P0VH61|A0A0P0VH61_ORYSJ Os02g0257001 protein OS=Oryza sativa subsp. japonica OX=39947 GN=Os02g0257001 PE=4 SV=1	TRUE	0.97398
tr|A0A0P0VJV3|A0A0P0VJV3_ORYSJ Os02g0524300 protein OS=Oryza sativa subsp. japonica OX=39947 GN=Os02g0524300 PE=1 SV=1	TRUE	0.9895
tr|A0A0P0VUA7|A0A0P0VUA7_ORYSJ Os03g0192633 protein OS=Oryza sativa subsp. japonica OX=39947 GN=Os03g0192633 PE=4 SV=1	FALSE	0.00324
tr|A0A0P0W419|A0A0P0W419_ORYSJ Os03g0792300 protein OS=Oryza sativa subsp. japonica OX=39947 GN=Os03g0792300 PE=4 SV=1	TRUE	0.97435
tr|A0A0P0W6Z4|A0A0P0W6Z4_ORYSJ Os04g0141300 protein OS=Oryza sativa subsp. japonica OX=39947 GN=Os04g0141300 PE=4 SV=1	TRUE	0.99769
tr|A0A0P0WB40|A0A0P0WB40_ORYSJ Os04g0465388 protein OS=Oryza sativa subsp. japonica OX=39947 GN=Os04g0465388 PE=4 SV=1	FALSE	0.1979
tr|A0A0P0WC21|A0A0P0WC21_ORYSJ Os04g0504300 protein OS=Oryza sativa subsp. japonica OX=39947 GN=Os04g0504300 PE=4 SV=1	TRUE	0.9982
tr|A0A0P0WM93|A0A0P0WM93_ORYSJ Os05g0405400 protein OS=Oryza sativa subsp. japonica OX=39947 GN=Os05g0405400 PE=4 SV=1	TRUE	0.81256
tr|A0A0P0WNY6|A0A0P0WNY6_ORYSJ Os05g0490500 protein OS=Oryza sativa subsp. japonica OX=39947 GN=Os05g0490500 PE=4 SV=1	TRUE	0.87927
tr|A0A0P0WUQ8|A0A0P0WUQ8_ORYSJ Os06g0230801 protein OS=Oryza sativa subsp. japonica OX=39947 GN=Os06g0230801 PE=4 SV=1	FALSE	0.44587
tr|A0A0P0X3E9|A0A0P0X3E9_ORYSJ Os07g0197000 protein OS=Oryza sativa subsp. japonica OX=39947 GN=Os07g0197000 PE=4 SV=1	TRUE	0.98649
tr|A0A0P0X3P6|A0A0P0X3P6_ORYSJ Os07g0201500 protein OS=Oryza sativa subsp. japonica OX=39947 GN=Os07g0201500 PE=3 SV=1	TRUE	0.99597
tr|A0A0P0X5L8|A0A0P0X5L8_ORYSJ Os07g0422000 protein OS=Oryza sativa subsp. japonica OX=39947 GN=Os07g0422000 PE=4 SV=1	FALSE	0.48054
tr|A0A0P0X604|A0A0P0X604_ORYSJ Os07g0459000 protein OS=Oryza sativa subsp. japonica OX=39947 GN=Os07g0459000 PE=4 SV=1	FALSE	0.09152
tr|A0A0P0X7N6|A0A0P0X7N6_ORYSJ Os07g0554501 protein OS=Oryza sativa subsp. japonica OX=39947 GN=Os07g0554501 PE=4 SV=1	FALSE	0.20205
tr|A0A0P0X7Q2|A0A0P0X7Q2_ORYSJ Os07g0561650 protein OS=Oryza sativa subsp. japonica OX=39947 GN=Os07g0561650 PE=4 SV=1	TRUE	0.9101
tr|A0A0P0X985|A0A0P0X985_ORYSJ Os07g0622400 protein OS=Oryza sativa subsp. japonica OX=39947 GN=Os07g0622400 PE=4 SV=1	FALSE	0.09791
tr|A0A0P0X9K7|A0A0P0X9K7_ORYSJ Os07g0651800 protein OS=Oryza sativa subsp. japonica OX=39947 GN=Os07g0651800 PE=4 SV=1	TRUE	0.99944
tr|A0A0P0XDT8|A0A0P0XDT8_ORYSJ Os08g0256500 protein OS=Oryza sativa subsp. japonica OX=39947 GN=Os08g0256500 PE=4 SV=1	FALSE	0.09688
tr|A0A0P0XPX4|A0A0P0XPX4_ORYSJ Os09g0500151 protein OS=Oryza sativa subsp. japonica OX=39947 GN=Os09g0500151 PE=4 SV=1	FALSE	0.00813
tr|A0A0P0XQ89|A0A0P0XQ89_ORYSJ Os09g0555550 protein (Fragment) OS=Oryza sativa subsp. japonica OX=39947 GN=Os09g0555550 PE=4 SV=1	FALSE	0.05285
tr|A0A0P0XTH6|A0A0P0XTH6_ORYSJ Os10g0370750 protein OS=Oryza sativa subsp. japonica OX=39947 GN=Os10g0370750 PE=4 SV=1	FALSE	0.00285
tr|A0A0P0XUM8|A0A0P0XUM8_ORYSJ Os10g0406350 protein OS=Oryza sativa subsp. japonica OX=39947 GN=Os10g0406350 PE=4 SV=1	FALSE	0.03369
tr|A0A0P0XW21|A0A0P0XW21_ORYSJ Os10g0486916 protein (Fragment) OS=Oryza sativa subsp. japonica OX=39947 GN=Os10g0486916 PE=4 SV=1	FALSE	0.00179
tr|A0A0P0Y1M6|A0A0P0Y1M6_ORYSJ Os11g0424200 protein OS=Oryza sativa subsp. japonica OX=39947 GN=Os11g0424200 PE=4 SV=1	FALSE	0.26808
tr|A0A0P0Y451|A0A0P0Y451_ORYSJ Os11g0594900 protein OS=Oryza sativa subsp. japonica OX=39947 GN=Os11g0594900 PE=4 SV=1	TRUE	0.54771
tr|A0A0P0Y8P8|A0A0P0Y8P8_ORYSJ Os12g0258101 protein OS=Oryza sativa subsp. japonica OX=39947 GN=Os12g0258101 PE=4 SV=1	TRUE	0.99626
tr|A0A0P0YA36|A0A0P0YA36_ORYSJ Os12g0472900 protein OS=Oryza sativa subsp. japonica OX=39947 GN=Os12g0472900 PE=4 SV=1	FALSE	0.12127
tr|A0A0P0YAF7|A0A0P0YAF7_ORYSJ Os12g0499758 protein OS=Oryza sativa subsp. japonica OX=39947 GN=Os12g0499758 PE=4 SV=1	TRUE	0.87918
tr|A0A0P0YAN1|A0A0P0YAN1_ORYSJ Os12g0511750 protein OS=Oryza sativa subsp. japonica OX=39947 GN=Os12g0511750 PE=4 SV=1	TRUE	0.99882
tr|A0A0P0YC40|A0A0P0YC40_ORYSJ Os12g0582000 protein OS=Oryza sativa subsp. japonica OX=39947 GN=Os12g0582000 PE=3 SV=1	TRUE	0.97273
tr|A0A0P0YC42|A0A0P0YC42_ORYSJ Os12g0592600 protein OS=Oryza sativa subsp. japonica OX=39947 GN=Os12g0592600 PE=4 SV=1	TRUE	0.92708
tr|B7F927|B7F927_ORYSJ Ubiquitin-like-conjugating enzyme ATG10 OS=Oryza sativa subsp. japonica OX=39947 GN=Os04g0497350 PE=2 SV=1	TRUE	0.85666
tr|B9GCI6|B9GCI6_ORYSJ Os12g0236325 protein OS=Oryza sativa subsp. japonica OX=39947 GN=Os12g0236325 PE=4 SV=1	TRUE	0.80335
tr|C7J048|C7J048_ORYSJ Os03g0602500 protein OS=Oryza sativa subsp. japonica OX=39947 GN=Os03g0602500 PE=4 SV=1	TRUE	0.62019
tr|Q0DDE7|Q0DDE7_ORYSJ Os06g0229000 protein OS=Oryza sativa subsp. japonica OX=39947 GN=Os06g0229000 PE=4 SV=1	TRUE	0.99608
tr|Q0DI91|Q0DI91_ORYSJ Os05g0407100 protein OS=Oryza sativa subsp. japonica OX=39947 GN=Os05g0407100 PE=3 SV=1	FALSE	0.48774
tr|Q0DJ35|Q0DJ35_ORYSJ Os05g0332600 protein OS=Oryza sativa subsp. japonica OX=39947 GN=Os05g0332600 PE=3 SV=1	TRUE	0.92695
tr|Q0IX68|Q0IX68_ORYSJ Os10g0462800 protein OS=Oryza sativa subsp. japonica OX=39947 GN=Os10g0462800 PE=1 SV=1	TRUE	0.99822
tr|Q0IYB8|Q0IYB8_ORYSJ Os10g0340800 protein OS=Oryza sativa subsp. japonica OX=39947 GN=Os10g0340800 PE=4 SV=1	FALSE	0.00144
tr|Q0IZH1|Q0IZH1_ORYSJ RING-type E3 ubiquitin transferase OS=Oryza sativa subsp. japonica OX=39947 GN=Os09g0569800 PE=4 SV=1	TRUE	0.99739
tr|Q0J927|Q0J927_ORYSJ Os04g0675300 protein OS=Oryza sativa subsp. japonica OX=39947 GN=Os04g0675300 PE=4 SV=1	TRUE	0.98678
tr|Q0JC02|Q0JC02_ORYSJ Os04g0500200 protein OS=Oryza sativa subsp. japonica OX=39947 GN=Os04g0500200 PE=4 SV=1	TRUE	0.95496
tr|Q0JKH6|Q0JKH6_ORYSJ Os01g0674100 protein OS=Oryza sativa subsp. japonica OX=39947 GN=Os01g0674100 PE=1 SV=1	TRUE	0.94406
tr|Q0JN18|Q0JN18_ORYSJ Os01g0339500 protein OS=Oryza sativa subsp. japonica OX=39947 GN=Os01g0339500 PE=2 SV=1	TRUE	0.99903
tr|Q0JQY0|Q0JQY0_ORYSJ Os01g0132700 protein OS=Oryza sativa subsp. japonica OX=39947 GN=Os01g0132700 PE=1 SV=1	TRUE	0.99916
tr|Q10BA4|Q10BA4_ORYSJ Os03g0825800 protein OS=Oryza sativa subsp. japonica OX=39947 GN=LOC_Os03g61060 PE=1 SV=1	TRUE	0.98644
tr|Q10HZ9|Q10HZ9_ORYSJ Os03g0569800 protein OS=Oryza sativa subsp. japonica OX=39947 GN=LOC_Os03g37260 PE=1 SV=1	TRUE	0.99691
tr|Q2QNZ9|Q2QNZ9_ORYSJ Expressed protein OS=Oryza sativa subsp. japonica OX=39947 GN=LOC_Os12g36180 PE=1 SV=1	TRUE	0.99898
tr|Q337H3|Q337H3_ORYSJ 1-acyl-sn-glycerol-3-phosphate acyltransferase OS=Oryza sativa subsp. japonica OX=39947 GN=LOC_Os10g35390 PE=1 SV=1	TRUE	0.97326
sp|Q4PR39|EXP29_ORYSJ Expansin-A29 OS=Oryza sativa subsp. japonica OX=39947 GN=EXPA29 PE=2 SV=2	TRUE	0.92045
sp|Q5N7W4|RH30_ORYSJ DEAD-box ATP-dependent RNA helicase 30 OS=Oryza sativa subsp. japonica OX=39947 GN=Os01g0911100 PE=2 SV=2	TRUE	0.99604
tr|Q5Z8K9|Q5Z8K9_ORYSJ Os06g0693500 protein OS=Oryza sativa subsp. japonica OX=39947 GN=Os06g0693500 PE=1 SV=1	TRUE	0.99889
tr|Q5Z978|Q5Z978_ORYSJ Os06g0725500 protein OS=Oryza sativa subsp. japonica OX=39947 GN=Os06g0725500 PE=4 SV=1	TRUE	0.97638
sp|Q5ZAY9|CKX5_ORYSJ Cytokinin dehydrogenase 5 OS=Oryza sativa subsp. japonica OX=39947 GN=CKX5 PE=2 SV=1	TRUE	0.98945
tr|Q651U6|Q651U6_ORYSJ Os06g0661500 protein OS=Oryza sativa subsp. japonica OX=39947 GN=Os06g0661500 PE=2 SV=1	TRUE	0.68405
sp|Q653T6|SPS1_ORYSJ Solanesyl-diphosphate synthase 1 mitochondrial OS=Oryza sativa subsp. japonica OX=39947 GN=SPS1 PE=1 SV=1	TRUE	0.99359
sp|Q65WY8|SSP1B_ORYSJ FACT complex subunit SSRP1-B OS=Oryza sativa subsp. japonica OX=39947 GN=SSRP1-B PE=2 SV=1	TRUE	0.9962
tr|Q65X68|Q65X68_ORYSJ Os05g0496000 protein OS=Oryza sativa subsp. japonica OX=39947 GN=Os05g0496000 PE=1 SV=1	TRUE	0.99791
tr|Q67UK4|Q67UK4_ORYSJ Os06g0233200 protein OS=Oryza sativa subsp. japonica OX=39947 GN=Os06g0233200 PE=2 SV=1	TRUE	0.89596
tr|Q69QZ1|Q69QZ1_ORYSJ Os02g0798900 protein OS=Oryza sativa subsp. japonica OX=39947 GN=Os02g0798900 PE=2 SV=1	TRUE	0.94608
tr|Q6AUN5|Q6AUN5_ORYSJ Os05g0568900 protein OS=Oryza sativa subsp. japonica OX=39947 GN=Os05g0568900 PE=1 SV=1	TRUE	0.97545
tr|Q6EQJ7|Q6EQJ7_ORYSJ Peroxidase OS=Oryza sativa subsp. japonica OX=39947 GN=prx25 PE=1 SV=1	TRUE	0.91166
tr|Q6F2U7|Q6F2U7_ORYSJ Inositol-1-monophosphatase OS=Oryza sativa subsp. japonica OX=39947 GN=LOC_Os03g39000 PE=1 SV=1	TRUE	0.984
tr|Q6K268|Q6K268_ORYSJ Os09g0123500 protein OS=Oryza sativa subsp. japonica OX=39947 GN=Os09g0123500 PE=2 SV=1	TRUE	0.99502
tr|Q6K408|Q6K408_ORYSJ Os09g0257900 protein OS=Oryza sativa subsp. japonica OX=39947 GN=Os09g0257900 PE=4 SV=1	TRUE	0.64414
tr|Q6K6F5|Q6K6F5_ORYSJ Os02g0461400 protein OS=Oryza sativa subsp. japonica OX=39947 GN=Os02g0461400 PE=4 SV=1	FALSE	0.04413
tr|Q6L5C2|Q6L5C2_ORYSJ Os05g0587300 protein OS=Oryza sativa subsp. japonica OX=39947 GN=Os05g0587300 PE=1 SV=1	TRUE	0.99313
tr|Q6Z667|Q6Z667_ORYSJ Os02g0721200 protein OS=Oryza sativa subsp. japonica OX=39947 GN=Os02g0721200 PE=4 SV=1	TRUE	0.99594
sp|Q6Z6L5|HSP19_ORYSJ 19.0 kDa class II heat shock protein OS=Oryza sativa subsp. japonica OX=39947 GN=HSP19.0 PE=3 SV=1	TRUE	0.9923
tr|Q6ZAX5|Q6ZAX5_ORYSJ Os08g0269700 protein OS=Oryza sativa subsp. japonica OX=39947 GN=Os08g0269700 PE=2 SV=1	TRUE	0.91396
tr|Q75GN9|Q75GN9_ORYSJ Os03g0659550 protein OS=Oryza sativa subsp. japonica OX=39947 GN=LOC_Os03g45740 PE=4 SV=1	TRUE	0.97586
tr|Q75GQ1|Q75GQ1_ORYSJ Auxin responsive protein OS=Oryza sativa subsp. japonica OX=39947 GN=LOC_Os03g45860 PE=3 SV=1	TRUE	0.81724
tr|Q7XC37|Q7XC37_ORYSJ Nucleoside diphosphate kinase OS=Oryza sativa subsp. japonica OX=39947 GN=LOC_Os10g41410 PE=1 SV=1	TRUE	0.99907
tr|Q7XHP0|Q7XHP0_ORYSJ Os07g0113200 protein OS=Oryza sativa subsp. japonica OX=39947 GN=Os07g0113200 PE=1 SV=1	TRUE	0.98269
tr|Q7XHP5|Q7XHP5_ORYSJ Os07g0239600 protein OS=Oryza sativa subsp. japonica OX=39947 GN=Os07g0239600 PE=4 SV=1	TRUE	0.99614
tr|Q7XHV1|Q7XHV1_ORYSJ Os07g0551400 protein OS=Oryza sativa subsp. japonica OX=39947 GN=Os07g0551400 PE=1 SV=1	TRUE	0.9971
sp|Q7XPW8|ATG4B_ORYSJ Cysteine protease ATG4B OS=Oryza sativa subsp. japonica OX=39947 GN=ATG4B PE=2 SV=1	TRUE	0.84401
sp|Q7XR80|ARP8_ORYSJ Actin-related protein 8 OS=Oryza sativa subsp. japonica OX=39947 GN=ARP8 PE=2 SV=1	TRUE	0.98757
sp|Q7XS75|Y4469_ORYSJ Putative B3 domain-containing protein Os04g0346900 OS=Oryza sativa subsp. japonica OX=39947 GN=Os04g0346900 PE=3 SV=2	TRUE	0.61309
sp|Q7XU31|TIP51_ORYSJ Probable aquaporin TIP5-1 OS=Oryza sativa subsp. japonica OX=39947 GN=TIP5;1 PE=2 SV=3	TRUE	0.99005
tr|Q84M67|Q84M67_ORYSJ Expressed protein OS=Oryza sativa subsp. japonica OX=39947 GN=LOC_Os03g64100 PE=4 SV=1	TRUE	0.97442
tr|Q84Z44|Q84Z44_ORYSJ Os07g0255900 protein OS=Oryza sativa subsp. japonica OX=39947 GN=Os07g0255900 PE=3 SV=1	TRUE	0.96578
tr|Q8LIL4|Q8LIL4_ORYSJ Guanosine nucleotide diphosphate dissociation inhibitor OS=Oryza sativa subsp. japonica OX=39947 GN=Os07g0271000 PE=1 SV=2	TRUE	0.99888
tr|Q8S181|Q8S181_ORYSJ Os01g0678800 protein OS=Oryza sativa subsp. japonica OX=39947 GN=Os01g0678800 PE=2 SV=1	TRUE	0.99993
tr|Q8S2J3|Q8S2J3_ORYSJ Os01g0737900 protein OS=Oryza sativa subsp. japonica OX=39947 GN=Os01g0737900 PE=1 SV=1	TRUE	0.99778
tr|Q8S694|Q8S694_ORYSJ ABC transporter family protein expressed OS=Oryza sativa subsp. japonica OX=39947 GN=LOC_Os03g32630 PE=1 SV=1	TRUE	0.99748
tr|A0A0N7KED1|A0A0N7KED1_ORYSJ Os01g0935050 protein (Fragment) OS=Oryza sativa subsp. japonica OX=39947 GN=Os01g0935050 PE=4 SV=1	FALSE	0.01764
tr|A0A0N7KFM3|A0A0N7KFM3_ORYSJ Os02g0601750 protein (Fragment) OS=Oryza sativa subsp. japonica OX=39947 GN=Os02g0601750 PE=4 SV=1	FALSE	0.00735
tr|A0A0N7KTV3|A0A0N7KTV3_ORYSJ Os12g0273300 protein OS=Oryza sativa subsp. japonica OX=39947 GN=Os12g0273300 PE=3 SV=1	TRUE	0.98359
tr|A0A0N7KTZ7|A0A0N7KTZ7_ORYSJ Os12g0447155 protein OS=Oryza sativa subsp. japonica OX=39947 GN=Os12g0447155 PE=4 SV=1	FALSE	0.35281
tr|A0A0N7KUC6|A0A0N7KUC6_ORYSJ Os12g0611700 protein OS=Oryza sativa subsp. japonica OX=39947 GN=Os12g0611700 PE=1 SV=1	FALSE	0.26245
tr|A0A0P0V241|A0A0P0V241_ORYSJ Os01g0332900 protein OS=Oryza sativa subsp. japonica OX=39947 GN=Os01g0332900 PE=4 SV=1	TRUE	0.99437
tr|A0A0P0V3Y1|A0A0P0V3Y1_ORYSJ Os01g0553200 protein OS=Oryza sativa subsp. japonica OX=39947 GN=Os01g0553200 PE=4 SV=1	TRUE	0.9969
tr|A0A0P0V3Y9|A0A0P0V3Y9_ORYSJ Os01g0553300 protein OS=Oryza sativa subsp. japonica OX=39947 GN=Os01g0553300 PE=4 SV=1	TRUE	0.64201
tr|A0A0P0VEC8|A0A0P0VEC8_ORYSJ Os02g0137900 protein OS=Oryza sativa subsp. japonica OX=39947 GN=Os02g0137900 PE=4 SV=1	TRUE	0.90695
tr|A0A0P0VHU6|A0A0P0VHU6_ORYSJ Os02g0290900 protein OS=Oryza sativa subsp. japonica OX=39947 GN=Os02g0290900 PE=3 SV=1	TRUE	0.99725
tr|A0A0P0VJ20|A0A0P0VJ20_ORYSJ Os02g0472632 protein OS=Oryza sativa subsp. japonica OX=39947 GN=Os02g0472632 PE=4 SV=1	FALSE	0.08324
tr|A0A0P0VKR5|A0A0P0VKR5_ORYSJ Os02g0578333 protein OS=Oryza sativa subsp. japonica OX=39947 GN=Os02g0578333 PE=4 SV=1	TRUE	0.562
tr|A0A0P0VQ63|A0A0P0VQ63_ORYSJ Os02g0773600 protein OS=Oryza sativa subsp. japonica OX=39947 GN=Os02g0773600 PE=4 SV=1	TRUE	0.98945
tr|A0A0P0VVI1|A0A0P0VVI1_ORYSJ Os03g0252750 protein OS=Oryza sativa subsp. japonica OX=39947 GN=Os03g0252750 PE=4 SV=1	TRUE	0.99636
tr|A0A0P0VWJ3|A0A0P0VWJ3_ORYSJ Os03g0309250 protein OS=Oryza sativa subsp. japonica OX=39947 GN=Os03g0309250 PE=4 SV=1	FALSE	0.44696
tr|A0A0P0VX31|A0A0P0VX31_ORYSJ Os03g0333501 protein OS=Oryza sativa subsp. japonica OX=39947 GN=Os03g0333501 PE=4 SV=1	TRUE	0.99075
tr|A0A0P0W076|A0A0P0W076_ORYSJ Os03g0600600 protein OS=Oryza sativa subsp. japonica OX=39947 GN=Os03g0600600 PE=3 SV=1	TRUE	0.99884
tr|A0A0P0W0K2|A0A0P0W0K2_ORYSJ Os03g0599550 protein OS=Oryza sativa subsp. japonica OX=39947 GN=Os03g0599550 PE=4 SV=1	FALSE	0.21792
tr|A0A0P0W5Z1|A0A0P0W5Z1_ORYSJ Os04g0107900 protein OS=Oryza sativa subsp. japonica OX=39947 GN=Os04g0107900 PE=1 SV=1	TRUE	0.99781
tr|A0A0P0W726|A0A0P0W726_ORYSJ Os04g0123125 protein OS=Oryza sativa subsp. japonica OX=39947 GN=Os04g0123125 PE=4 SV=1	TRUE	0.99949
tr|A0A0P0W7U4|A0A0P0W7U4_ORYSJ Os04g0268300 protein OS=Oryza sativa subsp. japonica OX=39947 GN=Os04g0268300 PE=4 SV=1	TRUE	0.98548
tr|A0A0P0WAF4|A0A0P0WAF4_ORYSJ Os04g0438900 protein OS=Oryza sativa subsp. japonica OX=39947 GN=Os04g0438900 PE=4 SV=1	FALSE	0.02589
tr|A0A0P0WDR2|A0A0P0WDR2_ORYSJ Os04g0578700 protein OS=Oryza sativa subsp. japonica OX=39947 GN=Os04g0578700 PE=1 SV=1	TRUE	0.95362
tr|A0A0P0WGR3|A0A0P0WGR3_ORYSJ Os04g0690932 protein OS=Oryza sativa subsp. japonica OX=39947 GN=Os04g0690932 PE=4 SV=1	FALSE	0.01282
tr|A0A0P0WJJ6|A0A0P0WJJ6_ORYSJ Os05g0232800 protein OS=Oryza sativa subsp. japonica OX=39947 GN=Os05g0232800 PE=4 SV=1	TRUE	0.99765
tr|A0A0P0WTL6|A0A0P0WTL6_ORYSJ Os06g0172901 protein (Fragment) OS=Oryza sativa subsp. japonica OX=39947 GN=Os06g0172901 PE=4 SV=1	FALSE	0.06249
tr|A0A0P0WUE8|A0A0P0WUE8_ORYSJ Os06g0229200 protein OS=Oryza sativa subsp. japonica OX=39947 GN=Os06g0229200 PE=3 SV=1	TRUE	0.99583
tr|A0A0P0WWM6|A0A0P0WWM6_ORYSJ Os06g0473000 protein OS=Oryza sativa subsp. japonica OX=39947 GN=Os06g0473000 PE=4 SV=1	TRUE	0.9996
tr|A0A0P0X1R0|A0A0P0X1R0_ORYSJ Os07g0104366 protein (Fragment) OS=Oryza sativa subsp. japonica OX=39947 GN=Os07g0104366 PE=4 SV=1	FALSE	0.00884
tr|A0A0P0X2F4|A0A0P0X2F4_ORYSJ Os07g0145033 protein OS=Oryza sativa subsp. japonica OX=39947 GN=Os07g0145033 PE=4 SV=1	FALSE	0.11413
tr|A0A0P0X3Z7|A0A0P0X3Z7_ORYSJ Os07g0206900 protein OS=Oryza sativa subsp. japonica OX=39947 GN=Os07g0206900 PE=4 SV=1	TRUE	0.80731
tr|A0A0P0X7V9|A0A0P0X7V9_ORYSJ Os07g0571200 protein (Fragment) OS=Oryza sativa subsp. japonica OX=39947 GN=Os07g0571200 PE=4 SV=1	FALSE	0.0414
tr|A0A0P0X8X6|A0A0P0X8X6_ORYSJ Os07g0612750 protein OS=Oryza sativa subsp. japonica OX=39947 GN=Os07g0612750 PE=4 SV=1	TRUE	0.81291
tr|A0A0P0X8Z8|A0A0P0X8Z8_ORYSJ Os07g0601100 protein OS=Oryza sativa subsp. japonica OX=39947 GN=Os07g0601100 PE=1 SV=1	TRUE	0.99854
tr|A0A0P0XAE9|A0A0P0XAE9_ORYSJ Os07g0679050 protein (Fragment) OS=Oryza sativa subsp. japonica OX=39947 GN=Os07g0679050 PE=4 SV=1	FALSE	0.00396
tr|A0A0P0XB46|A0A0P0XB46_ORYSJ Os08g0121500 protein OS=Oryza sativa subsp. japonica OX=39947 GN=Os08g0121500 PE=4 SV=1	TRUE	0.98184
tr|A0A0P0XEK8|A0A0P0XEK8_ORYSJ Os08g0288500 protein OS=Oryza sativa subsp. japonica OX=39947 GN=Os08g0288500 PE=4 SV=1	TRUE	0.98488
tr|A0A0P0XEV6|A0A0P0XEV6_ORYSJ Os08g0336500 protein OS=Oryza sativa subsp. japonica OX=39947 GN=Os08g0336500 PE=4 SV=1	TRUE	0.99642
tr|A0A0P0XFW9|A0A0P0XFW9_ORYSJ Os08g0429600 protein OS=Oryza sativa subsp. japonica OX=39947 GN=Os08g0429600 PE=4 SV=1	TRUE	0.95695
tr|A0A0P0XGE6|A0A0P0XGE6_ORYSJ Os08g0418400 protein OS=Oryza sativa subsp. japonica OX=39947 GN=Os08g0418400 PE=4 SV=1	TRUE	0.95952
tr|A0A0P0XH61|A0A0P0XH61_ORYSJ Os08g0482100 protein OS=Oryza sativa subsp. japonica OX=39947 GN=Os08g0482100 PE=1 SV=1	TRUE	0.99736
tr|A0A0P0XM90|A0A0P0XM90_ORYSJ Os09g0326301 protein OS=Oryza sativa subsp. japonica OX=39947 GN=Os09g0326301 PE=4 SV=1	FALSE	0.09896
tr|A0A0P0XM98|A0A0P0XM98_ORYSJ Os09g0328951 protein OS=Oryza sativa subsp. japonica OX=39947 GN=Os09g0328951 PE=4 SV=1	TRUE	0.95555
tr|A0A0P0XPN3|A0A0P0XPN3_ORYSJ Os09g0536350 protein (Fragment) OS=Oryza sativa subsp. japonica OX=39947 GN=Os09g0536350 PE=4 SV=1	FALSE	0.00847
tr|A0A0P0XQP1|A0A0P0XQP1_ORYSJ Protein DETOXIFICATION OS=Oryza sativa subsp. japonica OX=39947 GN=Os09g0548300 PE=1 SV=1	TRUE	0.9657
tr|A0A0P0XUB5|A0A0P0XUB5_ORYSJ Os10g0407700 protein OS=Oryza sativa subsp. japonica OX=39947 GN=Os10g0407700 PE=4 SV=1	TRUE	0.74468
tr|A0A0P0XZL6|A0A0P0XZL6_ORYSJ Os11g0195950 protein OS=Oryza sativa subsp. japonica OX=39947 GN=Os11g0195950 PE=4 SV=1	TRUE	0.95097
tr|A0A0P0Y2J1|A0A0P0Y2J1_ORYSJ Os11g0466300 protein OS=Oryza sativa subsp. japonica OX=39947 GN=Os11g0466300 PE=4 SV=1	TRUE	0.84253
tr|A0A0P0Y6D7|A0A0P0Y6D7_ORYSJ Os12g0125850 protein OS=Oryza sativa subsp. japonica OX=39947 GN=Os12g0125850 PE=4 SV=1	FALSE	0.07182
tr|A0A0P0Y6W1|A0A0P0Y6W1_ORYSJ Os12g0138100 protein OS=Oryza sativa subsp. japonica OX=39947 GN=Os12g0138100 PE=3 SV=1	TRUE	0.98942
tr|A0A0P0Y8T1|A0A0P0Y8T1_ORYSJ Os12g0221100 protein OS=Oryza sativa subsp. japonica OX=39947 GN=Os12g0221100 PE=4 SV=1	TRUE	0.78614
tr|A0A0P0Y9G7|A0A0P0Y9G7_ORYSJ Os12g0423826 protein OS=Oryza sativa subsp. japonica OX=39947 GN=Os12g0423826 PE=4 SV=1	TRUE	0.91704
tr|A0A0P0YAD1|A0A0P0YAD1_ORYSJ Os12g0492600 protein OS=Oryza sativa subsp. japonica OX=39947 GN=Os12g0492600 PE=4 SV=1	FALSE	0.17964
tr|A3A745|A3A745_ORYSJ Os02g0498400 protein OS=Oryza sativa subsp. japonica OX=39947 GN=Os02g0498400 PE=4 SV=1	TRUE	0.65581
sp|B9FK36|ACC2_ORYSJ Acetyl-CoA carboxylase 2 OS=Oryza sativa subsp. japonica OX=39947 GN=ACC2 PE=3 SV=2	TRUE	0.99572
tr|B9FV09|B9FV09_ORYSJ Os07g0692401 protein OS=Oryza sativa subsp. japonica OX=39947 GN=Os07g0692401 PE=1 SV=1	TRUE	0.99649
tr|C7IXD7|C7IXD7_ORYSJ Os01g0109750 protein OS=Oryza sativa subsp. japonica OX=39947 GN=Os01g0109750 PE=4 SV=1	TRUE	0.99824
tr|C7J093|C7J093_ORYSJ Os03g0558600 protein OS=Oryza sativa subsp. japonica OX=39947 GN=Os03g0558600 PE=4 SV=1	FALSE	0.08617
tr|C7J948|C7J948_ORYSJ Os11g0656601 protein OS=Oryza sativa subsp. japonica OX=39947 GN=Os11g0656601 PE=4 SV=1	FALSE	0.00043
tr|Q0D6I0|Q0D6I0_ORYSJ Os07g0477500 protein OS=Oryza sativa subsp. japonica OX=39947 GN=Os07g0477500 PE=1 SV=1	TRUE	0.98644
tr|Q0DJA7|Q0DJA7_ORYSJ Os05g0306000 protein OS=Oryza sativa subsp. japonica OX=39947 GN=Os05g0306000 PE=1 SV=1	TRUE	0.99928
tr|Q0DY26|Q0DY26_ORYSJ Os02g0720000 protein OS=Oryza sativa subsp. japonica OX=39947 GN=Os02g0720000 PE=1 SV=1	TRUE	0.99977
tr|Q0E0C2|Q0E0C2_ORYSJ Os02g0562400 protein OS=Oryza sativa subsp. japonica OX=39947 GN=Os02g0562400 PE=4 SV=1	TRUE	0.97568
tr|Q0E3U6|Q0E3U6_ORYSJ Os02g0153600 protein OS=Oryza sativa subsp. japonica OX=39947 GN=Os02g0153600 PE=4 SV=1	FALSE	0.0126
tr|Q0J4Q5|Q0J4Q5_ORYSJ Os08g0499100 protein OS=Oryza sativa subsp. japonica OX=39947 GN=Os08g0499100 PE=2 SV=1	TRUE	0.91673
tr|Q0JKN5|Q0JKN5_ORYSJ Os01g0661500 protein OS=Oryza sativa subsp. japonica OX=39947 GN=Os01g0661500 PE=1 SV=1	TRUE	0.96406
tr|Q0JL88|Q0JL88_ORYSJ Os01g0616300 protein OS=Oryza sativa subsp. japonica OX=39947 GN=Os01g0616300 PE=4 SV=1	TRUE	0.8862
tr|Q10LZ0|Q10LZ0_ORYSJ Hexosyltransferase OS=Oryza sativa subsp. japonica OX=39947 GN=LOC_Os03g21250 PE=1 SV=1	TRUE	0.99703
tr|Q10ML7|Q10ML7_ORYSJ Expressed protein OS=Oryza sativa subsp. japonica OX=39947 GN=LOC_Os03g19170 PE=2 SV=1	TRUE	0.99569
tr|Q10S74|Q10S74_ORYSJ Expressed protein OS=Oryza sativa subsp. japonica OX=39947 GN=LOC_Os03g03980 PE=1 SV=1	TRUE	0.9998
tr|Q2QT46|Q2QT46_ORYSJ Os12g0407500 protein OS=Oryza sativa subsp. japonica OX=39947 GN=LOC_Os12g21890 PE=1 SV=1	TRUE	0.99668
tr|Q2QXW3|Q2QXW3_ORYSJ Phosphatidylinositol 4-phosphate 5-kinase OS=Oryza sativa subsp. japonica OX=39947 GN=LOC_Os12g04700 PE=4 SV=1	TRUE	0.99302
tr|Q336U1|Q336U1_ORYSJ RING-type E3 ubiquitin transferase OS=Oryza sativa subsp. japonica OX=39947 GN=LOC_Os10g40490 PE=2 SV=1	TRUE	0.99913
tr|Q53M53|Q53M53_ORYSJ Hemolysin A family protein expressed OS=Oryza sativa subsp. japonica OX=39947 GN=LOC_Os11g14230 PE=3 SV=1	TRUE	0.99177
tr|Q5VQP1|Q5VQP1_ORYSJ L-2-hydroxyglutarate dehydrogenase mitochondrial OS=Oryza sativa subsp. japonica OX=39947 GN=Os01g0809900 PE=1 SV=1	TRUE	0.98421
sp|Q5Z6F5|P2C59_ORYSJ Probable protein phosphatase 2C 59 OS=Oryza sativa subsp. japonica OX=39947 GN=Os06g0698300 PE=2 SV=1	TRUE	0.99264
tr|Q5Z800|Q5Z800_ORYSJ Os06g0712400 protein OS=Oryza sativa subsp. japonica OX=39947 GN=Os06g0712400 PE=1 SV=1	TRUE	0.99624
tr|Q5Z8X1|Q5Z8X1_ORYSJ Os06g0702200 protein OS=Oryza sativa subsp. japonica OX=39947 GN=Os06g0702200 PE=2 SV=1	TRUE	0.78524
tr|Q60E82|Q60E82_ORYSJ Os05g0362500 protein OS=Oryza sativa subsp. japonica OX=39947 GN=Os05g0362500 PE=1 SV=1	TRUE	0.96365
tr|Q655Y3|Q655Y3_ORYSJ Os06g0665100 protein OS=Oryza sativa subsp. japonica OX=39947 GN=Os06g0665100 PE=1 SV=1	TRUE	0.9998
tr|Q67U58|Q67U58_ORYSJ Os09g0444500 protein OS=Oryza sativa subsp. japonica OX=39947 GN=Os09g0444500 PE=4 SV=1	FALSE	0.21088
tr|Q69J38|Q69J38_ORYSJ Os07g0606800 protein OS=Oryza sativa subsp. japonica OX=39947 GN=Os07g0606800 PE=1 SV=1	TRUE	0.73357
tr|Q69NE0|Q69NE0_ORYSJ Os09g0410300 protein OS=Oryza sativa subsp. japonica OX=39947 GN=Os09g0410300 PE=4 SV=1	TRUE	0.99991
tr|Q6EPW8|Q6EPW8_ORYSJ Os02g0535300 protein OS=Oryza sativa subsp. japonica OX=39947 GN=Os02g0535300 PE=1 SV=1	FALSE	0.05341
tr|Q6ETW1|Q6ETW1_ORYSJ Os02g0537200 protein OS=Oryza sativa subsp. japonica OX=39947 GN=Os02g0537200 PE=4 SV=1	TRUE	0.93925
tr|Q6K4Z1|Q6K4Z1_ORYSJ Os02g0462200 protein OS=Oryza sativa subsp. japonica OX=39947 GN=Os02g0462200 PE=2 SV=1	TRUE	0.99861
tr|Q6YVT7|Q6YVT7_ORYSJ Os08g0508100 protein OS=Oryza sativa subsp. japonica OX=39947 GN=Os08g0508100 PE=2 SV=1	TRUE	0.99068
sp|Q6YVX7|ORR2_ORYSJ Two-component response regulator ORR2 OS=Oryza sativa subsp. japonica OX=39947 GN=RR2 PE=2 SV=1	TRUE	0.99702
sp|Q6Z058|BIP5_ORYSJ Heat shock 70 kDa protein BIP5 OS=Oryza sativa subsp. japonica OX=39947 GN=BIP5 PE=1 SV=1	TRUE	0.9992
tr|Q6Z418|Q6Z418_ORYSJ Os07g0557700 protein OS=Oryza sativa subsp. japonica OX=39947 GN=Os07g0557700 PE=1 SV=1	TRUE	0.82922
tr|Q6ZF88|Q6ZF88_ORYSJ Os07g0553100 protein OS=Oryza sativa subsp. japonica OX=39947 GN=Os07g0553100 PE=4 SV=1	TRUE	0.90894
tr|Q6ZI33|Q6ZI33_ORYSJ Transmembrane 9 superfamily member OS=Oryza sativa subsp. japonica OX=39947 GN=Os02g0552000 PE=1 SV=1	TRUE	0.99843
tr|Q6ZJC9|Q6ZJC9_ORYSJ Os08g0477800 protein OS=Oryza sativa subsp. japonica OX=39947 GN=Os08g0477800 PE=1 SV=1	TRUE	0.99075
tr|Q6ZLF1|Q6ZLF1_ORYSJ Os08g0450900 protein OS=Oryza sativa subsp. japonica OX=39947 GN=Os08g0450900 PE=4 SV=1	TRUE	0.99235
tr|Q75HI8|Q75HI8_ORYSJ Os03g0805400 protein OS=Oryza sativa subsp. japonica OX=39947 GN=LOC_Os03g59070 PE=2 SV=1	TRUE	0.97423
sp|Q75IP6|KU80_ORYSJ ATP-dependent DNA helicase 2 subunit KU80 OS=Oryza sativa subsp. japonica OX=39947 GN=KU80 PE=1 SV=1	TRUE	0.99882
tr|Q7XEV8|Q7XEV8_ORYSJ Os10g0405100 protein OS=Oryza sativa subsp. japonica OX=39947 GN=OSJNBb0044I14.4 PE=1 SV=1	TRUE	0.99783
tr|Q7XKJ6|Q7XKJ6_ORYSJ Os04g0526000 protein OS=Oryza sativa subsp. japonica OX=39947 GN=Os04g0526000 PE=4 SV=2	TRUE	0.7621
tr|Q7XTS6|Q7XTS6_ORYSJ Os04g0615100 protein OS=Oryza sativa subsp. japonica OX=39947 GN=Os04g0615100 PE=2 SV=2	TRUE	0.99566
sp|Q7Y180|AN322_ORYSJ Acidic leucine-rich nuclear phosphoprotein 32-related protein 2 OS=Oryza sativa subsp. japonica OX=39947 GN=Os03g0668900 PE=2 SV=1	TRUE	0.98721
tr|A0A0N7KD83|A0A0N7KD83_ORYSJ Os01g0585650 protein OS=Oryza sativa subsp. japonica OX=39947 GN=Os01g0585650 PE=4 SV=1	FALSE	0.30158
tr|A0A0N7KDG2|A0A0N7KDG2_ORYSJ Os01g0660400 protein OS=Oryza sativa subsp. japonica OX=39947 GN=Os01g0660400 PE=4 SV=1	FALSE	0.05167
tr|A0A0N7KK70|A0A0N7KK70_ORYSJ Os05g0159501 protein OS=Oryza sativa subsp. japonica OX=39947 GN=Os05g0159501 PE=4 SV=1	FALSE	0.3503
tr|A0A0N7KRR2|A0A0N7KRR2_ORYSJ Os10g0399901 protein OS=Oryza sativa subsp. japonica OX=39947 GN=Os10g0399901 PE=4 SV=1	FALSE	0.09602
tr|A0A0P0UZH5|A0A0P0UZH5_ORYSJ phosphoribosylaminoimidazole carboxylase OS=Oryza sativa subsp. japonica OX=39947 GN=Os01g0200175 PE=4 SV=1	TRUE	0.97851
tr|A0A0P0UZN9|A0A0P0UZN9_ORYSJ Os01g0188650 protein OS=Oryza sativa subsp. japonica OX=39947 GN=Os01g0188650 PE=4 SV=1	FALSE	0.18147
tr|A0A0P0V8S2|A0A0P0V8S2_ORYSJ Os01g0769366 protein (Fragment) OS=Oryza sativa subsp. japonica OX=39947 GN=Os01g0769366 PE=4 SV=1	FALSE	0.01907
tr|A0A0P0VI12|A0A0P0VI12_ORYSJ Os02g0303100 protein OS=Oryza sativa subsp. japonica OX=39947 GN=Os02g0303100 PE=4 SV=1	TRUE	0.99014
tr|A0A0P0VIR6|A0A0P0VIR6_ORYSJ Os02g0464500 protein OS=Oryza sativa subsp. japonica OX=39947 GN=Os02g0464500 PE=4 SV=1	TRUE	0.99625
tr|A0A0P0VIT0|A0A0P0VIT0_ORYSJ Os02g0466050 protein OS=Oryza sativa subsp. japonica OX=39947 GN=Os02g0466050 PE=4 SV=1	FALSE	0.07522
tr|A0A0P0VPU8|A0A0P0VPU8_ORYSJ Os02g0753200 protein OS=Oryza sativa subsp. japonica OX=39947 GN=Os02g0753200 PE=1 SV=1	TRUE	0.99494
tr|A0A0P0VQW0|A0A0P0VQW0_ORYSJ Os02g0799400 protein OS=Oryza sativa subsp. japonica OX=39947 GN=Os02g0799400 PE=4 SV=1	TRUE	0.57579
tr|A0A0P0W374|A0A0P0W374_ORYSJ Os03g0757950 protein (Fragment) OS=Oryza sativa subsp. japonica OX=39947 GN=Os03g0757950 PE=4 SV=1	FALSE	0.00914
tr|A0A0P0W7A7|A0A0P0W7A7_ORYSJ Os04g0201200 protein OS=Oryza sativa subsp. japonica OX=39947 GN=Os04g0201200 PE=1 SV=1	TRUE	0.99435
tr|A0A0P0W867|A0A0P0W867_ORYSJ Os04g0294812 protein OS=Oryza sativa subsp. japonica OX=39947 GN=Os04g0294812 PE=4 SV=1	TRUE	0.98254
tr|A0A0P0WA95|A0A0P0WA95_ORYSJ Os04g0429700 protein OS=Oryza sativa subsp. japonica OX=39947 GN=Os04g0429700 PE=4 SV=1	FALSE	0.02239
tr|A0A0P0WCW3|A0A0P0WCW3_ORYSJ Os04g0540750 protein OS=Oryza sativa subsp. japonica OX=39947 GN=Os04g0540750 PE=4 SV=1	FALSE	0.21651
tr|A0A0P0WMQ3|A0A0P0WMQ3_ORYSJ Os05g0434800 protein OS=Oryza sativa subsp. japonica OX=39947 GN=Os05g0434800 PE=3 SV=1	TRUE	0.9854
tr|A0A0P0WNT1|A0A0P0WNT1_ORYSJ Os05g0479250 protein OS=Oryza sativa subsp. japonica OX=39947 GN=Os05g0479250 PE=4 SV=1	TRUE	0.97108
tr|A0A0P0WQC8|A0A0P0WQC8_ORYSJ Os05g0581100 protein OS=Oryza sativa subsp. japonica OX=39947 GN=Os05g0581100 PE=4 SV=1	FALSE	0.10272
tr|A0A0P0WR51|A0A0P0WR51_ORYSJ Os05g0576750 protein OS=Oryza sativa subsp. japonica OX=39947 GN=Os05g0576750 PE=4 SV=1	FALSE	0.01082
tr|A0A0P0WTA4|A0A0P0WTA4_ORYSJ Os06g0159725 protein OS=Oryza sativa subsp. japonica OX=39947 GN=Os06g0159725 PE=3 SV=1	TRUE	0.99572
tr|A0A0P0WV68|A0A0P0WV68_ORYSJ Os06g0249100 protein OS=Oryza sativa subsp. japonica OX=39947 GN=Os06g0249100 PE=4 SV=1	TRUE	0.63642
tr|A0A0P0WVA1|A0A0P0WVA1_ORYSJ Os06g0274950 protein OS=Oryza sativa subsp. japonica OX=39947 GN=Os06g0274950 PE=4 SV=1	FALSE	0.01608
tr|A0A0P0WXW3|A0A0P0WXW3_ORYSJ Os06g0554600 protein OS=Oryza sativa subsp. japonica OX=39947 GN=Os06g0554600 PE=4 SV=1	TRUE	0.98185
tr|A0A0P0WY23|A0A0P0WY23_ORYSJ Os06g0558832 protein OS=Oryza sativa subsp. japonica OX=39947 GN=Os06g0558832 PE=4 SV=1	TRUE	0.73666
tr|A0A0P0X3Z4|A0A0P0X3Z4_ORYSJ Os07g0218766 protein (Fragment) OS=Oryza sativa subsp. japonica OX=39947 GN=Os07g0218766 PE=4 SV=1	FALSE	0.00201
tr|A0A0P0X5Y1|A0A0P0X5Y1_ORYSJ Os07g0454400 protein OS=Oryza sativa subsp. japonica OX=39947 GN=Os07g0454400 PE=4 SV=1	TRUE	0.92055
tr|A0A0P0X6N5|A0A0P0X6N5_ORYSJ Os07g0520600 protein OS=Oryza sativa subsp. japonica OX=39947 GN=Os07g0520600 PE=4 SV=1	FALSE	0.23446
tr|A0A0P0X9Z0|A0A0P0X9Z0_ORYSJ Os07g0668500 protein OS=Oryza sativa subsp. japonica OX=39947 GN=Os07g0668500 PE=4 SV=1	TRUE	0.99631
tr|A0A0P0XAK8|A0A0P0XAK8_ORYSJ Os07g0686700 protein OS=Oryza sativa subsp. japonica OX=39947 GN=Os07g0686700 PE=4 SV=1	FALSE	0.34352
tr|A0A0P0XCD9|A0A0P0XCD9_ORYSJ ATP-dependent RNA helicase OS=Oryza sativa subsp. japonica OX=39947 GN=Os08g0154225 PE=3 SV=1	TRUE	0.99755
tr|A0A0P0XDK4|A0A0P0XDK4_ORYSJ Os08g0264001 protein OS=Oryza sativa subsp. japonica OX=39947 GN=Os08g0264001 PE=4 SV=1	FALSE	0.47155
tr|A0A0P0XFP3|A0A0P0XFP3_ORYSJ Os08g0382101 protein OS=Oryza sativa subsp. japonica OX=39947 GN=Os08g0382101 PE=4 SV=1	FALSE	0.03871
tr|A0A0P0XIE6|A0A0P0XIE6_ORYSJ Os08g0564850 protein OS=Oryza sativa subsp. japonica OX=39947 GN=Os08g0564850 PE=4 SV=1	FALSE	0.10824
tr|A0A0P0XIH7|A0A0P0XIH7_ORYSJ Os08g0526150 protein OS=Oryza sativa subsp. japonica OX=39947 GN=Os08g0526150 PE=4 SV=1	FALSE	0.01276
tr|A0A0P0XRC3|A0A0P0XRC3_ORYSJ Receptor-like serine/threonine-protein kinase OS=Oryza sativa subsp. japonica OX=39947 GN=Os09g0551500 PE=3 SV=1	TRUE	0.9831
tr|A0A0P0XVF3|A0A0P0XVF3_ORYSJ Os10g0456950 protein OS=Oryza sativa subsp. japonica OX=39947 GN=Os10g0456950 PE=4 SV=1	TRUE	0.80894
tr|A0A0P0XW44|A0A0P0XW44_ORYSJ Os10g0471000 protein OS=Oryza sativa subsp. japonica OX=39947 GN=Os10g0471000 PE=4 SV=1	TRUE	0.88926
tr|A0A0P0XZB4|A0A0P0XZB4_ORYSJ Os11g0171601 protein (Fragment) OS=Oryza sativa subsp. japonica OX=39947 GN=Os11g0171601 PE=4 SV=1	FALSE	0.00824
tr|A0A0P0Y290|A0A0P0Y290_ORYSJ Os11g0481400 protein OS=Oryza sativa subsp. japonica OX=39947 GN=Os11g0481400 PE=4 SV=1	FALSE	0.09734
tr|A0A0P0Y3V4|A0A0P0Y3V4_ORYSJ Os11g0544833 protein OS=Oryza sativa subsp. japonica OX=39947 GN=Os11g0544833 PE=4 SV=1	TRUE	0.75611
tr|A0A0P0Y5L5|A0A0P0Y5L5_ORYSJ Os11g0693700 protein OS=Oryza sativa subsp. japonica OX=39947 GN=Os11g0693700 PE=4 SV=1	TRUE	0.98974
tr|A0A0P0Y7F7|A0A0P0Y7F7_ORYSJ Os12g0173388 protein OS=Oryza sativa subsp. japonica OX=39947 GN=Os12g0173388 PE=4 SV=1	FALSE	0.37816
tr|A0A0P0Y8U9|A0A0P0Y8U9_ORYSJ Os12g0268666 protein OS=Oryza sativa subsp. japonica OX=39947 GN=Os12g0268666 PE=4 SV=1	TRUE	0.82093
tr|A0A0P0YDP7|A0A0P0YDP7_ORYSJ Os12g0613650 protein OS=Oryza sativa subsp. japonica OX=39947 GN=Os12g0613650 PE=4 SV=1	FALSE	0.04732
tr|A3ARL5|A3ARL5_ORYSJ Os04g0174500 protein OS=Oryza sativa subsp. japonica OX=39947 GN=Os04g0174500 PE=4 SV=1	TRUE	0.99399
tr|A3BYE9|A3BYE9_ORYSJ Os09g0385000 protein OS=Oryza sativa subsp. japonica OX=39947 GN=Os09g0385000 PE=4 SV=1	TRUE	0.95487
tr|B7EU74|B7EU74_ORYSJ Expressed protein OS=Oryza sativa subsp. japonica OX=39947 GN=LOC_Os11g43404 PE=2 SV=1	FALSE	0.0108
tr|B9F0X6|B9F0X6_ORYSJ Os02g0601400 protein OS=Oryza sativa subsp. japonica OX=39947 GN=Os02g0601400 PE=3 SV=1	TRUE	0.99846
sp|P46609|KNOS6_ORYSJ Homeobox protein knotted-1-like 6 OS=Oryza sativa subsp. japonica OX=39947 GN=OSH1 PE=1 SV=2	TRUE	0.99895
tr|Q0D4G9|Q0D4G9_ORYSJ Os07g0626800 protein OS=Oryza sativa subsp. japonica OX=39947 GN=Os07g0626800 PE=1 SV=1	TRUE	0.81204
sp|Q0D629|P2C63_ORYSJ Putative protein phosphatase 2C 63 OS=Oryza sativa subsp. japonica OX=39947 GN=Os07g0516100 PE=5 SV=1	FALSE	0.20243
tr|Q0DKH2|Q0DKH2_ORYSJ Os05g0163600 protein OS=Oryza sativa subsp. japonica OX=39947 GN=Os05g0163600 PE=4 SV=1	FALSE	0.1377
tr|Q0DQ78|Q0DQ78_ORYSJ Os03g0625700 protein (Fragment) OS=Oryza sativa subsp. japonica OX=39947 GN=Os03g0625700 PE=1 SV=1	TRUE	0.99923
tr|Q0DQW9|Q0DQW9_ORYSJ Os03g0439800 protein OS=Oryza sativa subsp. japonica OX=39947 GN=Os03g0439800 PE=4 SV=1	TRUE	0.67002
tr|Q0DUF6|Q0DUF6_ORYSJ Os03g0188500 protein OS=Oryza sativa subsp. japonica OX=39947 GN=Os03g0188500 PE=4 SV=1	TRUE	0.79115
tr|Q0E3N7|Q0E3N7_ORYSJ Os02g0163600 protein OS=Oryza sativa subsp. japonica OX=39947 GN=Os02g0163600 PE=2 SV=1	TRUE	0.98375
sp|Q0J9Y2|RBPL_ORYSJ RNA-binding protein L OS=Oryza sativa subsp. japonica OX=39947 GN=RBP-L PE=1 SV=1	TRUE	0.99856
tr|Q0JDV3|Q0JDV3_ORYSJ Os04g0372700 protein (Fragment) OS=Oryza sativa subsp. japonica OX=39947 GN=Os04g0372700 PE=1 SV=1	TRUE	0.95773
tr|Q0JF82|Q0JF82_ORYSJ Os04g0129500 protein OS=Oryza sativa subsp. japonica OX=39947 GN=Os04g0129500 PE=1 SV=2	TRUE	0.99158
tr|Q0JL04|Q0JL04_ORYSJ Pectinesterase OS=Oryza sativa subsp. japonica OX=39947 GN=Os01g0634600 PE=3 SV=1	TRUE	0.95581
tr|Q10A46|Q10A46_ORYSJ alcohol dehydrogenase OS=Oryza sativa subsp. japonica OX=39947 GN=LOC_Os10g07229 PE=1 SV=1	TRUE	0.98353
sp|Q10M74|GMK2_ORYSJ Guanylate kinase 2 chloroplastic/mitochondrial OS=Oryza sativa subsp. japonica OX=39947 GN=V2 PE=1 SV=1	TRUE	0.99989
tr|Q10NC8|Q10NC8_ORYSJ Os03g0273900 protein OS=Oryza sativa subsp. japonica OX=39947 GN=LOC_Os03g16680 PE=4 SV=1	FALSE	0.05258
tr|Q2QM41|Q2QM41_ORYSJ Expressed protein OS=Oryza sativa subsp. japonica OX=39947 GN=LOC_Os12g42370 PE=1 SV=1	TRUE	0.99872
tr|Q2QVR3|Q2QVR3_ORYSJ Leucine Rich Repeat family protein expressed OS=Oryza sativa subsp. japonica OX=39947 GN=LOC_Os12g11930 PE=3 SV=1	TRUE	0.96214
tr|Q2QW42|Q2QW42_ORYSJ Expressed protein OS=Oryza sativa subsp. japonica OX=39947 GN=LOC_Os12g10650 PE=1 SV=1	TRUE	1
sp|Q2QXB3|DOHH1_ORYSJ Deoxyhypusine hydroxylase-A OS=Oryza sativa subsp. japonica OX=39947 GN=Os12g0163300 PE=2 SV=1	TRUE	0.99956
tr|Q2QZT5|Q2QZT5_ORYSJ Os11g0672600 protein OS=Oryza sativa subsp. japonica OX=39947 GN=LOC_Os11g44900 PE=4 SV=2	TRUE	0.89797
tr|Q2R230|Q2R230_ORYSJ Os11g0581900 protein OS=Oryza sativa subsp. japonica OX=39947 GN=LOC_Os11g37200 PE=2 SV=2	TRUE	0.9996
tr|Q5N7M8|Q5N7M8_ORYSJ Os01g0685300 protein OS=Oryza sativa subsp. japonica OX=39947 GN=Os01g0685300 PE=4 SV=1	FALSE	0.04024
tr|Q5NBA9|Q5NBA9_ORYSJ Os01g0263400 protein OS=Oryza sativa subsp. japonica OX=39947 GN=Os01g0263400 PE=3 SV=1	TRUE	0.99466
tr|Q5QN09|Q5QN09_ORYSJ Os01g0501900 protein OS=Oryza sativa subsp. japonica OX=39947 GN=Os01g0501900 PE=4 SV=1	TRUE	0.59286
tr|Q5VNU4|Q5VNU4_ORYSJ Os06g0135800 protein OS=Oryza sativa subsp. japonica OX=39947 GN=Os06g0135800 PE=4 SV=1	TRUE	0.91057
tr|Q67UM0|Q67UM0_ORYSJ Os06g0231500 protein OS=Oryza sativa subsp. japonica OX=39947 GN=Os06g0231500 PE=4 SV=1	TRUE	0.72266
tr|Q69KN9|Q69KN9_ORYSJ Os09g0306000 protein OS=Oryza sativa subsp. japonica OX=39947 GN=Os09g0306000 PE=4 SV=1	FALSE	0.20231
tr|Q6H6V3|Q6H6V3_ORYSJ Os02g0165000 protein OS=Oryza sativa subsp. japonica OX=39947 GN=Os02g0165000 PE=2 SV=1	TRUE	0.98389
sp|Q6I5Q6|RK185_ORYSJ Receptor-like cytoplasmic kinase 185 OS=Oryza sativa subsp. japonica OX=39947 GN=RLCK185 PE=1 SV=1	TRUE	0.98337
sp|Q6K1S6|MYB30_ORYSJ Transcription factor MYB30 OS=Oryza sativa subsp. japonica OX=39947 GN=MYB30 PE=1 SV=1	TRUE	0.99781
tr|Q6K4M9|Q6K4M9_ORYSJ Os02g0789600 protein OS=Oryza sativa subsp. japonica OX=39947 GN=Os02g0789600 PE=1 SV=1	TRUE	0.9781
tr|Q6K4P7|Q6K4P7_ORYSJ Glutamate receptor OS=Oryza sativa subsp. japonica OX=39947 GN=Os02g0787600 PE=3 SV=1	TRUE	0.99422
tr|Q6L4X6|Q6L4X6_ORYSJ Os05g0508400 protein OS=Oryza sativa subsp. japonica OX=39947 GN=Os05g0508400 PE=4 SV=1	TRUE	0.99303
tr|Q6YYB3|Q6YYB3_ORYSJ Os08g0136500 protein OS=Oryza sativa subsp. japonica OX=39947 GN=Os08g0136500 PE=1 SV=1	TRUE	0.99637
tr|Q6Z8K9|Q6Z8K9_ORYSJ Os02g0749900 protein OS=Oryza sativa subsp. japonica OX=39947 GN=Os02g0749900 PE=1 SV=1	TRUE	0.92969
sp|Q6ZBZ2|GL814_ORYSJ Germin-like protein 8-14 OS=Oryza sativa subsp. japonica OX=39947 GN=GER5 PE=1 SV=1	TRUE	0.98759
tr|Q6ZD70|Q6ZD70_ORYSJ Os08g0107400 protein OS=Oryza sativa subsp. japonica OX=39947 GN=Os08g0107400 PE=2 SV=1	TRUE	0.97572
tr|Q6ZHD2|Q6ZHD2_ORYSJ Os02g0685200 protein OS=Oryza sativa subsp. japonica OX=39947 GN=Os02g0685200 PE=4 SV=1	TRUE	0.97252
tr|Q7XBA4|Q7XBA4_ORYSJ Cysteine protease CP1 OS=Oryza sativa subsp. japonica OX=39947 GN=Os05g0108600 PE=1 SV=1	TRUE	0.9994
tr|Q7XIK9|Q7XIK9_ORYSJ Os07g0463400 protein OS=Oryza sativa subsp. japonica OX=39947 GN=Os07g0463400 PE=1 SV=1	TRUE	0.98571
tr|Q7XIW6|Q7XIW6_ORYSJ Os07g0678100 protein OS=Oryza sativa subsp. japonica OX=39947 GN=Os07g0678100 PE=4 SV=1	FALSE	0.05276
sp|Q7XMK3|ACET2_ORYSJ Probable ascorbate-specific transmembrane electron transporter 2 OS=Oryza sativa subsp. japonica OX=39947 GN=Os04g0533500 PE=2 SV=2	TRUE	0.99946
sp|Q7XXN4|PUHT_ORYSJ Putrescine hydroxycinnamoyltransferase OS=Oryza sativa subsp. japonica OX=39947 GN=Os09g0544000 PE=1 SV=1	TRUE	0.64557
tr|Q7Y140|Q7Y140_ORYSJ Calreticulin OS=Oryza sativa subsp. japonica OX=39947 GN=LOC_Os03g61670 PE=1 SV=1	TRUE	0.99987
tr|Q851R0|Q851R0_ORYSJ Nodulin family protein putative expressed OS=Oryza sativa subsp. japonica OX=39947 GN=LOC_Os03g58580 PE=1 SV=1	TRUE	0.99507
tr|Q8H598|Q8H598_ORYSJ Os07g0600000 protein OS=Oryza sativa subsp. japonica OX=39947 GN=Os07g0600000 PE=2 SV=1	TRUE	0.99974
sp|Q8VXB5|HAK8_ORYSJ Putative potassium transporter 8 OS=Oryza sativa subsp. japonica OX=39947 GN=HAK8 PE=3 SV=2	TRUE	0.98758
[truncated: 41,670 more rows]
